# Supplementary material for: Gene Coexpression Connectivity Predicts Gene Targets Underlying High Ionic-Liquid Tolerance in Yarrowia lipolytica
Source: mSystems. 2022 Jul 12;7(4):e00348-22. doi: 10.1128/msystems.00348-22 (PMC9426553; doi:10.1128/msystems.00348-22)
Supplement: DATA SET S2 [file msystems.00348-22-s0008.xlsx]

## Sheet: README
Description
Data set i:	Mutant in 0% IL vs. Wildtype 0%IL
	Positive FCs are UP for MT in 0% IL
Data set ii:	Wildtype 0% IL vs. Wildtype 8% IL
	Positive FCs are UP for WT in 0% IL
Data set iii:	Mutant 0% IL vs. Mutant 8% IL
	Positive FCs are UP for MT in 0% IL
Data set iv:	Mutant 8% IL vs. Wildtype 8% IL
	Positive FCs are UP for MT in 8% IL

## Sheet: Tab 1 - data set i
Gene	FC_t1	FC_t2	Z	Class
YALI0F21549g	-1.33432	-1.05635	0.279734	WT 0% Upregulated
YALI0F09097g	-3.07065	-5.02031	-1.80222	WT 0% Upregulated
YALI0C05687g	-1.76118	-1.44793	0.269613	WT 0% Upregulated
YALI0D27038g	-1.38581	-2.18881	-0.621717	WT 0% Upregulated
YALI0B13090g	-5.38935	-3.25387	1.08969	WT 0% Upregulated
YALI0D11726g	-1.27438	-1.06725	0.0953895	WT 0% Upregulated
YALI0E16973g	-3.3804	-1.9616	0.907833	WT 0% Upregulated
YALI0A21131g	-2.2239	-1.95887	0.209397	WT 0% Upregulated
YALI0F07128g	-2.6965	-1.22731	1.25735	WT 0% Upregulated
YALI0D25806g	-2.84138	-1.6048	0.996645	WT 0% Upregulated
YALI0E07051g	-1.46824	-2.6816	-1.22691	WT 0% Upregulated
YALI0D19338g	-1.56903	-1.75844	-0.424578	WT 0% Upregulated
YALI0D07282g	-1.9635	-2.91067	-0.908439	WT 0% Upregulated
YALI0F25003g	-1.67628	-2.58674	-0.940517	WT 0% Upregulated
YALI0B16236g	-1.06924	-1.54399	-0.30915	WT 0% Upregulated
YALI0C21043g	-1.40254	-1.73268	-0.431317	WT 0% Upregulated
YALI0E15730g	-1.29952	-1.04215	0.111581	WT 0% Upregulated
YALI0D12386g	-1.27381	-2.88578	-1.56455	WT 0% Upregulated
YALI0B13948g	-2.19712	-3.79476	-1.81166	WT 0% Upregulated
YALI0C05753g	-3.46919	-4.57462	-1.58733	WT 0% Upregulated
YALI0C23705g	-2.73753	-2.74249	-0.466668	WT 0% Upregulated
YALI0B21582g	-6.72941	-4.14611	1.71405	WT 0% Upregulated
YALI0E10373g	-1.41131	-1.72486	-0.223966	WT 0% Upregulated
YALI0F25135g	-1.45231	-1.53879	-0.0877277	WT 0% Upregulated
YALI0D09889g	-2.63703	-3.22156	-1.0183	WT 0% Upregulated
YALI0D19206g	-1.5562	-1.48235	0.0692893	WT 0% Upregulated
YALI0C10945g	-1.12697	-1.95354	-0.8565	WT 0% Upregulated
YALI0D10769g	-1.07669	-1.00681	-0.0295253	WT 0% Upregulated
YALI0C02717g	-1.74174	-1.39637	0.295588	WT 0% Upregulated
YALI0D11066g	-1.09212	-1.27333	-0.166776	WT 0% Upregulated
YALI0E22374g	-2.22195	-1.71884	0.513715	WT 0% Upregulated
YALI0A02959g	-1.51983	-1.99118	-0.343219	WT 0% Upregulated
YALI0F09273g	-1.09669	-1.26181	-0.18586	WT 0% Upregulated
YALI0B06688g	-1.29187	-1.10917	-0.0467094	WT 0% Upregulated
YALI0F11803g	-2.0701	-2.26149	-0.423845	WT 0% Upregulated
YALI0A19426g	-2.25663	-1.41365	0.788328	WT 0% Upregulated
YALI0D07392g	-2.45243	-1.48129	0.952338	WT 0% Upregulated
YALI0E05709g	-1.21774	-2.53476	-1.23755	WT 0% Upregulated
YALI0D18249g	-2.11009	-2.04194	-0.0500032	WT 0% Upregulated
YALI0D24830g	-1.23023	-1.03088	0.0436517	WT 0% Upregulated
YALI0E20383g	-2.21903	-4.46075	-2.23391	WT 0% Upregulated
YALI0E32681g	-1.23258	-1.0116	0.225982	WT 0% Upregulated
YALI0D17798g	-1.38243	-3.00698	-1.49868	WT 0% Upregulated
YALI0B02178g	-1.43794	-2.12819	-0.796717	WT 0% Upregulated
YALI0E22627g	-1.89565	-1.24048	0.668029	WT 0% Upregulated
YALI0E20713g	-1.12013	-3.01247	-1.6608	WT 0% Upregulated
YALI0C14168g	-1.01407	-1.77309	-0.758324	WT 0% Upregulated
YALI0B18568g	-2.3237	-2.14992	0.0870878	WT 0% Upregulated
YALI0E01034g	-1.08962	-1.37096	-0.367645	WT 0% Upregulated
YALI0C03135g	-2.47069	-2.95159	-0.557691	WT 0% Upregulated
YALI0F06468g	-1.29752	-1.22198	-0.0526019	WT 0% Upregulated
YALI0C05170g	-1.27341	-1.35315	-0.0890109	WT 0% Upregulated
YALI0F00462g	-1.94673	-2.34716	-0.649429	WT 0% Upregulated
YALI0E14487g	-2.70161	-4.01384	-1.43881	WT 0% Upregulated
YALI0C11968g	-3.55301	-6.33566	-2.95295	WT 0% Upregulated
YALI0B11044g	-1.08093	-1.24161	-0.0892201	WT 0% Upregulated
YALI0B07623g	-2.2357	-1.34405	0.940752	WT 0% Upregulated
YALI0B19250g	-1.5236	-2.73795	-1.18994	WT 0% Upregulated
YALI0F08415g	-2.61414	-4.837	-2.27975	WT 0% Upregulated
YALI0E22088g	-6.21844	-10.6818	-4.78626	WT 0% Upregulated
YALI0F14509g	-1.53643	-2.49105	-0.90346	WT 0% Upregulated
YALI0F26323g	-1.73532	-1.12659	0.58279	WT 0% Upregulated
YALI0C16005g	-1.52917	-1.73312	-0.152358	WT 0% Upregulated
YALI0D12232g	-1.05825	-1.20555	-0.0466337	WT 0% Upregulated
YALI0A19074g	-1.15489	-2.63829	-1.43169	WT 0% Upregulated
YALI0E17941g	-1.10996	-2.63848	-1.57936	WT 0% Upregulated
YALI0C15554g	-1.3597	-1.03366	0.261092	WT 0% Upregulated
YALI0E19294g	-1.23817	-1.3898	-0.129961	WT 0% Upregulated
YALI0B03124g	-1.09316	-1.86997	-0.80472	WT 0% Upregulated
YALI0F15763g	-1.57638	-1.64874	0.0372674	WT 0% Upregulated
YALI0A04587g	-1.55076	-1.08946	0.409967	WT 0% Upregulated
YALI0D18084g	-4.35458	-4.21764	-0.673286	WT 0% Upregulated
YALI0E18634g	-1.40495	-2.65989	-1.56956	WT 0% Upregulated
YALI0D10593g	-1.40405	-1.56074	-0.293848	WT 0% Upregulated
YALI0E05599g	-1.27923	-3.06942	-1.87538	WT 0% Upregulated
YALI0B21318g	-1.15949	-2.9649	-1.70673	WT 0% Upregulated
YALI0D09427g	-2.8208	-3.76554	-1.09726	WT 0% Upregulated
YALI0D08228g	-1.59961	-1.99184	-0.38319	WT 0% Upregulated
YALI0A10681g	-2.80013	-1.02069	1.4345	WT 0% Upregulated
YALI0F29909g	-5.22944	-5.70098	-1.40335	WT 0% Upregulated
YALI0F30415g	-1.37323	-1.08078	0.267769	WT 0% Upregulated
YALI0D22352g	-3.88134	-5.72227	-2.07122	WT 0% Upregulated
YALI0F27665g	-1.06907	-1.52141	-0.454216	WT 0% Upregulated
YALI0F02387g	-1.59145	-1.04106	0.508858	WT 0% Upregulated
YALI0F24255g	-3.25157	-2.13646	0.857947	WT 0% Upregulated
YALI0F13805g	-1.40392	-1.21789	0.182701	WT 0% Upregulated
YALI0C05511g	-4.44411	-4.53875	0.126963	WT 0% Upregulated
YALI0F19162g	-1.94212	-2.6669	-0.733295	WT 0% Upregulated
YALI0E01408g	-4.51417	-1.19883	3.24633	WT 0% Upregulated
YALI0E14707g	-2.2917	-6.51878	-4.12369	WT 0% Upregulated
YALI0E03036g	-1.24474	-2.00153	-0.690806	WT 0% Upregulated
YALI0B05280g	-1.66073	-1.22908	0.324822	WT 0% Upregulated
YALI0F04095g	-1.19742	-1.30879	-0.107536	WT 0% Upregulated
YALI0F19888g	-2.28818	-1.09808	0.720103	WT 0% Upregulated
YALI0B05566g	-1.53067	-1.76542	-0.285019	WT 0% Upregulated
YALI0B18854g	-1.39048	-3.84497	-2.4684	WT 0% Upregulated
YALI0F00176g	-1.80163	-2.818	-1.08271	WT 0% Upregulated
YALI0E29777g	-3.394	-4.23267	-1.11503	WT 0% Upregulated
YALI0E08866g	-1.58676	-1.15714	0.231652	WT 0% Upregulated
YALI0F19492g	-1.05979	-1.36686	-0.452425	WT 0% Upregulated
YALI0E04532g	-1.51837	-2.1312	-0.69967	WT 0% Upregulated
YALI0C14872g	-1.3745	-1.13222	0.00678692	WT 0% Upregulated
YALI0D08866g	-2.1579	-1.77202	0.358122	WT 0% Upregulated
YALI0E31108g	-1.99115	-2.43118	-0.460194	WT 0% Upregulated
YALI0E09493g	-1.1938	-1.51867	-0.394679	WT 0% Upregulated
YALI0F14069g	-1.15158	-2.11391	-0.885753	WT 0% Upregulated
YALI0D08206g	-2.47607	-1.95323	0.53449	WT 0% Upregulated
YALI0C01694g	-1.21934	-1.06851	0.0741546	WT 0% Upregulated
YALI0E05247g	-1.59346	-1.91485	-0.322735	WT 0% Upregulated
YALI0E04224g	-1.53742	-1.24993	0.246332	WT 0% Upregulated
YALI0C04158g	-1.18968	-1.40354	-0.21734	WT 0% Upregulated
YALI0F26917g	-2.7492	-4.22335	-1.98631	WT 0% Upregulated
YALI0E34067g	-2.30475	-1.43303	0.662784	WT 0% Upregulated
YALI0B03388g	-1.35477	-1.07429	0.31938	WT 0% Upregulated
YALI0E26499g	-4.12054	-4.25694	-0.736913	WT 0% Upregulated
YALI0B05434g	-2.22092	-1.49373	0.606619	WT 0% Upregulated
YALI0D26488g	-3.67001	-2.78273	0.915199	WT 0% Upregulated
YALI0E07744g	-1.55898	-3.75994	-2.02569	WT 0% Upregulated
YALI0E23243g	-2.61318	-2.72682	-0.106661	WT 0% Upregulated
YALI0D24233g	-1.88826	-1.65909	0.1401	WT 0% Upregulated
YALI0A10703g	-1.98909	-1.07034	0.828564	WT 0% Upregulated
YALI0E05621g	-1.56509	-2.2374	-0.693662	WT 0% Upregulated
YALI0C04411g	-1.01706	-1.56491	-0.53536	WT 0% Upregulated
YALI0D00825g	-2.86653	-1.77609	0.961417	WT 0% Upregulated
YALI0B22704g	-1.0176	-1.86444	-0.780738	WT 0% Upregulated
YALI0E11429g	-2.76384	-1.08842	1.64897	WT 0% Upregulated
YALI0A04301g	-1.74038	-1.51621	0.268362	WT 0% Upregulated
YALI0B20328g	-1.2675	-1.42229	-0.359685	WT 0% Upregulated
YALI0E21351g	-1.05596	-1.4446	-0.35473	WT 0% Upregulated
YALI0B16632g	-1.81586	-1.66922	0.00710508	WT 0% Upregulated
YALI0E10417g	-2.71732	-1.24439	1.41289	WT 0% Upregulated
YALI0B19866g	-2.60742	-1.32682	1.16935	WT 0% Upregulated
YALI0B16720g	-1.63931	-1.70829	-0.0666698	WT 0% Upregulated
YALI0F09515g	-1.51212	-1.68637	-0.268187	WT 0% Upregulated
YALI0F14047g	-1.43518	-1.32737	0.0956409	WT 0% Upregulated
YALI0B04004g	-1.58871	-1.05035	0.283392	WT 0% Upregulated
YALI0F30899g	-3.40629	-3.7753	-0.562947	WT 0% Upregulated
YALI0F24409g	-3.39815	-2.87136	-0.168228	WT 0% Upregulated
YALI0F22715g	-2.93835	-1.51171	1.40704	WT 0% Upregulated
YALI0F18040g	-1.66132	-1.67365	0.0020879	WT 0% Upregulated
YALI0C06864g	-1.69003	-1.32223	0.383726	WT 0% Upregulated
YALI0C04477g	-2.42008	-2.67871	-0.347678	WT 0% Upregulated
YALI0C02607g	-1.12939	-1.44998	-0.436251	WT 0% Upregulated
YALI0B00638g	-2.236	-1.22254	0.866654	WT 0% Upregulated
YALI0D15136g	-2.28846	-1.86714	0.596589	WT 0% Upregulated
YALI0C00275g	-1.2153	-1.08889	0.131775	WT 0% Upregulated
YALI0F11671g	-1.21278	-2.25348	-1.13834	WT 0% Upregulated
YALI0B00924g	-2.60618	-3.96179	-1.83718	WT 0% Upregulated
YALI0E17303g	-1.56509	-1.2619	0.318231	WT 0% Upregulated
YALI0F27687g	-1.39948	-3.25565	-1.81774	WT 0% Upregulated
YALI0E00264g	-2.2774	-4.7758	-1.91854	WT 0% Upregulated
YALI0E01254g	-1.34701	-1.26211	0.0354477	WT 0% Upregulated
YALI0D02519g	-1.50341	-2.01077	-0.426483	WT 0% Upregulated
YALI0B02544g	-1.23633	-3.76122	-2.60615	WT 0% Upregulated
YALI0B05874g	-1.64967	-1.02709	0.570278	WT 0% Upregulated
YALI0B08558g	-2.44579	-3.17594	-0.860724	WT 0% Upregulated
YALI0B13970g	-1.93176	-2.50062	-0.549199	WT 0% Upregulated
YALI0A09086g	-1.40137	-1.69538	0.00143085	WT 0% Upregulated
YALI0E11847g	-2.27015	-1.07522	0.872693	WT 0% Upregulated
YALI0D09339g	-5.08564	-5.90396	-0.900639	WT 0% Upregulated
YALI0F27731g	-3.71792	-3.07124	0.670482	WT 0% Upregulated
YALI0D20526g	-5.93005	-7.88998	-2.37271	WT 0% Upregulated
YALI0E02024g	-2.10495	-5.49116	-3.71369	WT 0% Upregulated
YALI0D18964g	-1.63319	-3.78491	-2.24788	WT 0% Upregulated
YALI0E15147g	-1.42101	-2.24819	-0.635683	WT 0% Upregulated
YALI0D19316g	-2.69543	-2.71888	-0.354528	WT 0% Upregulated
YALI0D00649g	-1.72977	-2.08895	-0.345943	WT 0% Upregulated
YALI0D26147g	-1.18697	-1.38839	-0.252453	WT 0% Upregulated
YALI0B23408g	-1.78356	-1.09764	0.608866	WT 0% Upregulated
YALI0D26213g	-1.36258	-2.44919	-1.00607	WT 0% Upregulated
YALI0A12177g	-2.86204	-2.35011	0.350121	WT 0% Upregulated
YALI0C11715g	-1.00914	-1.14353	-0.175493	WT 0% Upregulated
YALI0F21450g	-1.1169	-1.06026	-0.140226	WT 0% Upregulated
YALI0B07711g	-1.32688	-1.13514	0.151778	WT 0% Upregulated
YALI0F00990g	-1.5643	-1.74732	-0.297915	WT 0% Upregulated
YALI0B02728g	-1.14759	-1.848	-0.738101	WT 0% Upregulated
YALI0B10604g	-2.31543	-3.20813	-0.917217	WT 0% Upregulated
YALI0B23364g	-1.13866	-1.28038	-0.175392	WT 0% Upregulated
YALI0B13200g	-1.18765	-3.03408	-1.80554	WT 0% Upregulated
YALI0E07810g	-1.73819	-3.4241	-1.80162	WT 0% Upregulated
YALI0C21065g	-2.19975	-2.22755	-0.190023	WT 0% Upregulated
YALI0F28633g	-1.10323	-1.9161	-0.581859	WT 0% Upregulated
YALI0E30679g	-1.39534	-2.30598	-0.793775	WT 0% Upregulated
YALI0D20680g	-1.05455	-1.60233	-0.580528	WT 0% Upregulated
YALI0C02981g	-2.23025	-2.78995	-0.739966	WT 0% Upregulated
YALI0F19844g	-1.817	-2.66217	-0.684102	WT 0% Upregulated
YALI0E20823g	-7.19535	-4.26406	3.05687	WT 0% Upregulated
YALI0B21450g	-2.65818	-1.67611	0.930911	WT 0% Upregulated
YALI0A17020g	-1.4164	-3.88587	-2.44502	WT 0% Upregulated
YALI0E00792g	-1.18701	-1.20188	-0.0279126	WT 0% Upregulated
YALI0A06787g	-1.13412	-3.07722	-1.93448	WT 0% Upregulated
YALI0B01694g	-1.18647	-1.23985	-0.0574571	WT 0% Upregulated
YALI0F10461g	-2.10503	-2.41102	-0.298666	WT 0% Upregulated
YALI0E15125g	-1.38876	-1.42363	-0.0254602	WT 0% Upregulated
YALI0C16621g	-1.86653	-10.3303	-2.58127	WT 0% Upregulated
YALI0E32263g	-2.46791	-1.36147	0.697848	WT 0% Upregulated
YALI0B18392g	-1.8591	-1.73233	-0.281819	WT 0% Upregulated
YALI0E31130g	-3.36184	-2.23053	0.810938	WT 0% Upregulated
YALI0D06479g	-3.35062	-1.08363	2.13395	WT 0% Upregulated
YALI0C23859g	-1.22247	-5.75582	-4.54251	WT 0% Upregulated
YALI0B02409g	-2.17257	-2.30242	-0.387315	WT 0% Upregulated
YALI0D08404g	-1.06166	-1.25346	-0.262762	WT 0% Upregulated
YALI0F10703g	-1.07393	-1.85458	-0.840448	WT 0% Upregulated
YALI0E03740g	-1.51151	-1.66934	-0.165496	WT 0% Upregulated
YALI0F05720g	-1.4065	-1.82732	-0.613582	WT 0% Upregulated
YALI0D02167g	-1.07594	-3.2108	-2.22795	WT 0% Upregulated
YALI0B14289g	-1.39492	-1.91966	-0.37098	WT 0% Upregulated
YALI0E02178g	-2.55244	-4.06238	-1.23423	WT 0% Upregulated
YALI0A19008g	-1.1004	-1.10181	0.0222386	WT 0% Upregulated
YALI0E23991g	-1.02516	-2.11912	-1.17143	WT 0% Upregulated
YALI0A15466g	-1.02986	-1.51381	-0.560585	WT 0% Upregulated
YALI0C12034g	-1.65843	-2.46548	-0.821698	WT 0% Upregulated
YALI0A01782g	-1.37171	-2.00573	-0.620734	WT 0% Upregulated
YALI0C11341g	-1.35881	-2.66118	-1.29355	WT 0% Upregulated
YALI0F23089g	-1.33616	-1.47389	-0.0965761	WT 0% Upregulated
YALI0E06457g	-1.2482	-1.21067	0.034435	WT 0% Upregulated
YALI0D16665g	-2.60387	-1.57212	0.50745	WT 0% Upregulated
YALI0B14509g	-1.0597	-1.33651	-0.279122	WT 0% Upregulated
YALI0B02266g	-1.43012	-1.55744	-0.136152	WT 0% Upregulated
YALI0B05258g	-1.22873	-1.05571	0.19169	WT 0% Upregulated
YALI0E32791g	-1.36315	-2.01316	-0.59842	WT 0% Upregulated
YALI0F22187g	-5.35748	-7.78857	-2.64172	WT 0% Upregulated
YALI0F22693g	-1.0124	-2.26868	-1.28065	WT 0% Upregulated
YALI0F00484g	-1.06099	-1.09268	-0.135734	WT 0% Upregulated
YALI0F04125g	-1.18445	-1.36956	-0.118498	WT 0% Upregulated
YALI0E06105g	-1.49762	-1.27346	0.222271	WT 0% Upregulated
YALI0F30004g	-1.48483	-1.46472	0.0720225	WT 0% Upregulated
YALI0B16148g	-1.75734	-3.28886	-1.53456	WT 0% Upregulated
YALI0A14454g	-1.16207	-1.61977	-0.395627	WT 0% Upregulated
YALI0B21186g	-1.77363	-2.38601	-0.564842	WT 0% Upregulated
YALI0F01100g	-1.16319	-3.12446	-1.69844	WT 0% Upregulated
YALI0A06435g	-1.64392	-4.13198	-2.35656	WT 0% Upregulated
YALI0C16885g	-1.15769	-3.90922	-2.63996	WT 0% Upregulated
YALI0E17545g	-1.45658	-1.26167	0.0922953	WT 0% Upregulated
YALI0B15125g	-1.95486	-2.84269	-0.949187	WT 0% Upregulated
YALI0C06303g	-1.08466	-1.91272	-0.842509	WT 0% Upregulated
YALI0F30041g	-4.94519	-2.4133	2.42313	WT 0% Upregulated
YALI0E26653g	-1.05369	-1.119	-0.0102672	WT 0% Upregulated
YALI0F11297g	-3.23586	-2.06713	1.0839	WT 0% Upregulated
YALI0D04136g	-1.65578	-1.58842	-0.021379	WT 0% Upregulated
YALI0D00495g	-3.9174	-3.89382	-0.437019	WT 0% Upregulated
YALI0B20064g	-3.48323	-1.21878	1.84552	WT 0% Upregulated
YALI0B15444g	-1.6016	-1.47941	0.133702	WT 0% Upregulated
YALI0A06633g	-1.96567	-1.69741	0.474732	WT 0% Upregulated
YALI0F14685g	-2.72201	-2.09631	0.371606	WT 0% Upregulated
YALI0B03080g	-1.54346	-1.54739	-0.0699359	WT 0% Upregulated
YALI0F07216g	-2.19649	-1.99806	0.171516	WT 0% Upregulated
YALI0F08701g	-1.74762	-1.39065	0.344323	WT 0% Upregulated
YALI0A16379g	-2.76221	-1.69071	0.545991	WT 0% Upregulated
YALI0B03630g	-1.79705	-2.45703	-0.666819	WT 0% Upregulated
YALI0F18018g	-1.91829	-1.45337	0.345417	WT 0% Upregulated
YALI0E32813g	-1.23416	-1.84559	-0.585675	WT 0% Upregulated
YALI0D20482g	-1.38076	-4.2009	-2.83071	WT 0% Upregulated
YALI0A18425g	-3.20707	-1.03898	2.2278	WT 0% Upregulated
YALI0B17050g	-1.33753	-2.24168	-1.01138	WT 0% Upregulated
YALI0B21494g	-1.01558	-1.99799	-1.07333	WT 0% Upregulated
YALI0C24101g	-1.17	-2.32051	-1.13902	WT 0% Upregulated
YALI0F04191g	-1.48006	-1.62614	-0.185071	WT 0% Upregulated
YALI0B21604g	-1.04337	-1.48319	-0.43368	WT 0% Upregulated
YALI0E27093g	-1.19513	-3.15276	-1.82216	WT 0% Upregulated
YALI0F14223g	-1.09096	-1.52745	-0.484726	WT 0% Upregulated
YALI0D27170g	-1.20347	-1.07945	0.110722	WT 0% Upregulated
YALI0F07062g	-3.75615	-4.61606	-1.09557	WT 0% Upregulated
YALI0E28548g	-3.45263	-4.89173	-0.916571	WT 0% Upregulated
YALI0A08448g	-1.98124	-2.75023	-0.8737	WT 0% Upregulated
YALI0B16588g	-2.28516	-1.36769	0.81337	WT 0% Upregulated
YALI0E26125g	-1.12342	-1.47761	-0.441802	WT 0% Upregulated
YALI0F01694g	-1.23518	-1.54968	-0.408082	WT 0% Upregulated
YALI0E17017g	-1.19818	-1.76556	-0.546292	WT 0% Upregulated
YALI0D15488g	-1.0446	-1.24104	-0.102678	WT 0% Upregulated
YALI0D06754g	-5.22266	-5.04106	-0.247601	WT 0% Upregulated
YALI0D07304g	-2.65181	-2.7739	-0.158904	WT 0% Upregulated
YALI0E19426g	-2.30383	-4.75484	-0.9771	WT 0% Upregulated
YALI0F12331g	-1.15509	-1.862	-0.701192	WT 0% Upregulated
YALI0B00110g	-2.03716	-2.61858	-0.583483	WT 0% Upregulated
YALI0B19778g	-1.60675	-1.58343	-0.0326477	WT 0% Upregulated
YALI0C14630g	-2.78617	-2.37043	0.100827	WT 0% Upregulated
YALI0A18590g	-1.06142	-1.41094	-0.437951	WT 0% Upregulated
YALI0F30745g	-1.24292	-1.4333	-0.315465	WT 0% Upregulated
YALI0F24167g	-3.66324	-5.88799	-1.9574	WT 0% Upregulated
YALI0C23224g	-1.47834	-1.06365	0.503118	WT 0% Upregulated
YALI0F18656g	-1.51133	-2.54365	-1.22037	WT 0% Upregulated
YALI0E05819g	-2.57673	-2.1259	0.485067	WT 0% Upregulated
YALI0C10252g	-1.29354	-1.67144	-0.446095	WT 0% Upregulated
YALI0D22396g	-2.30925	-2.25075	-0.172866	WT 0% Upregulated
YALI0B00660g	-2.24242	-3.3091	-1.11368	WT 0% Upregulated
YALI0B22484g	-1.80516	-1.69368	0.0415744	WT 0% Upregulated
YALI0E32703g	-2.32707	-2.84918	-0.660382	WT 0% Upregulated
YALI0B01738g	-1.29412	-1.93574	-0.748667	WT 0% Upregulated
YALI0D20878g	-2.04164	-2.35347	-0.31353	WT 0% Upregulated
YALI0D17710g	-2.30981	-1.08914	1.16073	WT 0% Upregulated
YALI0F18964g	-1.06315	-3.52679	-2.01964	WT 0% Upregulated
YALI0F21428g	-2.66002	-1.65176	0.906078	WT 0% Upregulated
YALI0B05236g	-1.05119	-1.03963	-0.159937	WT 0% Upregulated
YALI0D23947g	-5.47473	-8.46975	-3.36257	WT 0% Upregulated
YALI0D09333g	-5.01681	-5.79054	-1.01727	WT 0% Upregulated
YALI0E08030g	-1.22109	-1.41724	-0.207813	WT 0% Upregulated
YALI0D11616g	-1.97343	-2.55051	-0.539694	WT 0% Upregulated
YALI0B17204g	-1.78019	-1.93994	-0.462432	WT 0% Upregulated
YALI0C15422g	-2.4981	-4.63112	-2.03789	WT 0% Upregulated
YALI0C13992g	-2.61536	-1.4011	0.669259	WT 0% Upregulated
YALI0D24772g	-1.37526	-1.20139	-0.0634995	WT 0% Upregulated
YALI0F10439g	-1.53756	-1.36347	0.0089956	WT 0% Upregulated
YALI0A18062g	-2.92768	-1.85245	1.04106	WT 0% Upregulated
YALI0C12661g	-1.07821	-1.16896	-0.0703423	WT 0% Upregulated
YALI0E08932g	-1.75236	-1.24068	0.135667	WT 0% Upregulated
YALI0F25729g	-1.53145	-1.53282	-0.0454014	WT 0% Upregulated
YALI0A19646g	-1.89052	-1.03197	0.780575	WT 0% Upregulated
YALI0B17930g	-2.02519	-1.25672	0.78731	WT 0% Upregulated
YALI0F08195g	-1.71492	-1.87284	-0.148931	WT 0% Upregulated
YALI0B10384g	-3.17817	-1.96464	0.975677	WT 0% Upregulated
YALI0C23969g	-1.68331	-2.05404	-0.500227	WT 0% Upregulated
YALI0B17996g	-2.10454	-1.29952	0.901586	WT 0% Upregulated
YALI0E21549g	-3.31041	-3.93909	-1.0403	WT 0% Upregulated
YALI0C20295g	-3.37342	-4.50276	-1.41248	WT 0% Upregulated
YALI0F05610g	-1.31743	-1.91543	-0.757105	WT 0% Upregulated
YALI0E15510g	-2.6595	-4.81401	-2.49982	WT 0% Upregulated
YALI0A12353g	-1.59224	-1.59313	0.111177	WT 0% Upregulated
YALI0C09680g	-1.40452	-1.68023	-0.192952	WT 0% Upregulated
YALI0E19030g	-1.76487	-2.86631	-1.06413	WT 0% Upregulated
YALI0D26015g	-1.70294	-1.04699	0.503539	WT 0% Upregulated
YALI0A00154g	-2.85267	-8.02567	-2.14244	WT 0% Upregulated
YALI0C05621g	-1.28165	-1.69243	-0.466609	WT 0% Upregulated
YALI0F04620g	-2.47997	-2.9514	-0.54313	WT 0% Upregulated
YALI0F29667g	-1.12	-1.37967	-0.292302	WT 0% Upregulated
YALI0E23192g	-2.93818	-3.32512	-0.508945	WT 0% Upregulated
YALI0F28655g	-1.0923	-1.39811	-0.290539	WT 0% Upregulated
YALI0F21659g	-1.85358	-6.25304	-3.36167	WT 0% Upregulated
YALI0B05148g	-1.07514	-1.70041	-0.611085	WT 0% Upregulated
YALI0B14102g	-0.595137	-2.2263	-1.61184	WT 0% Increasing
YALI0E25850g	0.80022	-2.054	-2.76762	WT 0% Increasing
YALI0A00979g	0.258881	-2.7147	-2.75221	WT 0% Increasing
YALI0E33429g	-0.666707	-3.53734	-2.85399	WT 0% Increasing
YALI0F25509g	0.633094	-1.4313	-2.01151	WT 0% Increasing
YALI0E21604g	-0.308956	-2.05538	-1.67428	WT 0% Increasing
YALI0C08811g	0.330248	-2.11387	-2.42386	WT 0% Increasing
YALI0F12287g	0.265868	-1.76966	-1.9171	WT 0% Increasing
YALI0F31229g	-0.171404	-1.85608	-1.50785	WT 0% Increasing
YALI0D20438g	0.61488	-1.18623	-1.67304	WT 0% Increasing
YALI0F06578g	-0.9625	-3.84232	-2.81565	WT 0% Increasing
YALI0B07601g	0.547678	-1.13035	-1.52347	WT 0% Increasing
YALI0E12463g	0.0915121	-1.51942	-1.6	WT 0% Increasing
YALI0C00649g	-0.743315	-2.26223	-1.60542	WT 0% Increasing
YALI0C02409g	0.797037	-1.51674	-2.06905	WT 0% Increasing
YALI0D17468g	0.850897	-1.33516	-2.05963	WT 0% Increasing
YALI0B21406g	-0.616183	-2.65236	-1.9949	WT 0% Increasing
YALI0B20944g	0.459993	-2.29588	-2.54593	WT 0% Increasing
YALI0C09460g	-0.79154	-2.73127	-1.92768	WT 0% Increasing
YALI0A16841g	-0.617924	-2.53346	-1.87528	WT 0% Increasing
YALI0D01375g	-0.109535	-1.70178	-1.65642	WT 0% Increasing
YALI0D09229g	-0.208334	-1.84431	-1.65751	WT 0% Increasing
YALI0E29117g	0.430902	-1.31098	-1.71547	WT 0% Increasing
YALI0D24816g	0.755352	-2.16914	-2.58366	WT 0% Increasing
YALI0B03652g	0.0754824	-1.653	-1.69176	WT 0% Increasing
YALI0D22638g	0.62101	-1.29253	-1.86543	WT 0% Increasing
YALI0F01210g	0.113061	-1.9324	-1.90892	WT 0% Increasing
YALI0A17281g	-0.923966	-2.55795	-1.63494	WT 0% Increasing
YALI0C20053g	0.954211	-1.08885	-1.9018	WT 0% Increasing
YALI0C09904g	0.723259	-1.1811	-1.77463	WT 0% Increasing
YALI0B20878g	-0.659283	-2.17707	-1.5156	WT 0% Increasing
YALI0D21802g	0.77743	-1.18273	-1.7896	WT 0% Increasing
YALI0D20262g	-0.241716	-3.24985	-2.86137	WT 0% Increasing
YALI0E34650g	0.103893	-1.5532	-1.55585	WT 0% Increasing
YALI0B20834g	0.615431	-1.13084	-1.67475	WT 0% Increasing
YALI0D25872g	0.906144	-1.30717	-2.05567	WT 0% Increasing
YALI0F01408g	-0.56521	-3.00869	-2.38599	WT 0% Increasing
YALI0B11924g	0.174465	-1.89683	-1.72389	WT 0% Increasing
YALI0E33517g	-0.463498	-2.0026	-1.51662	WT 0% Increasing
YALI0F11011g	0.472989	-2.62805	-2.94825	WT 0% Increasing
YALI0A18898g	-0.440115	-1.97612	-1.51542	WT 0% Increasing
YALI0F16896g	-0.0508397	-1.82505	-1.71148	WT 0% Increasing
YALI0B21780g	0.634982	-3.78446	-3.88418	WT 0% Increasing
YALI0A18700g	0.471781	-1.3001	-1.66993	WT 0% Increasing
YALI0D15092g	0.646188	-1.34965	-1.86718	WT 0% Increasing
YALI0C18359g	-0.19739	-2.89368	-2.46383	WT 0% Increasing
YALI0C10311g	0.145656	-2.50669	-2.45184	WT 0% Increasing
YALI0E31383g	0.692426	-1.00162	-1.57371	WT 0% Increasing
YALI0B13310g	-0.438627	-2.00552	-1.53656	WT 0% Increasing
YALI0E13970g	0.0552657	-1.71225	-1.74134	WT 0% Increasing
YALI0E32035g	-0.744169	-3.67626	-2.9032	WT 0% Increasing
YALI0B01342g	-0.518107	-4.13047	-3.06473	WT 0% Increasing
YALI0C13244g	0.681952	-1.41146	-1.99435	WT 0% Increasing
YALI0B05038g	0.663739	-1.82789	-2.39605	WT 0% Increasing
YALI0F23243g	0.41867	-1.32604	-1.70163	WT 0% Increasing
YALI0F30459g	0.846899	-1.40012	-2.22068	WT 0% Increasing
YALI0B13640g	-0.158662	-2.22935	-2.0036	WT 0% Increasing
YALI0D26818g	0.247518	-2.62937	-2.82471	WT 0% Increasing
YALI0F27753g	0.446827	-1.56221	-1.76102	WT 0% Increasing
YALI0D06303g	-0.795641	-2.5009	-1.69934	WT 0% Increasing
YALI0E32395g	0.801273	-1.0592	-1.82026	WT 0% Increasing
YALI0D21769g	0.872516	-1.24549	-1.8926	WT 0% Increasing
YALI0D22110g	-0.360805	-2.73739	-2.39323	WT 0% Increasing
YALI0C09823g	-0.103429	-2.57234	-2.45154	WT 0% Increasing
YALI0C10142g	0.0965684	-1.86859	-1.92464	WT 0% Increasing
YALI0B08800g	0.397589	-1.24467	-1.60042	WT 0% Increasing
YALI0D15334g	-0.404653	-1.81398	-1.54291	WT 0% Increasing
YALI0E19250g	0.788737	-1.65589	-2.21581	WT 0% Increasing
YALI0E11517g	0.828202	-1.75193	-2.49406	WT 0% Increasing
YALI0E30481g	-0.569718	-2.487	-1.85144	WT 0% Increasing
YALI0E28259g	0.519998	-1.64485	-1.91845	WT 0% Increasing
YALI0E16577g	0.09886	-2.57532	-2.58273	WT 0% Increasing
YALI0D10131g	0.0183383	-2.16584	-2.1615	WT 0% Increasing
YALI0A19470g	-0.836921	-2.57518	-1.73698	WT 0% Increasing
YALI0C19866g	0	-6.26662	-6.26662	WT 0% Increasing
YALI0B18282g	0.299787	-1.61891	-1.8455	WT 0% Increasing
YALI0F02255g	0.570017	-1.04574	-1.5108	WT 0% Increasing
YALI0A19932g	0.261629	-1.72346	-1.90882	WT 0% Increasing
YALI0E07161g	0.258184	-1.87136	-2.10044	WT 0% Increasing
YALI0E11693g	0.8356	-2.22551	-2.97067	WT 0% Increasing
YALI0A09812g	0.326867	-1.84285	-2.08605	WT 0% Increasing
YALI0E28875g	-0.994052	-3.95903	-2.66962	WT 0% Increasing
YALI0F12837g	0.730898	-1.17985	-1.74832	WT 0% Increasing
YALI0C23991g	0.454069	-1.38203	-1.74793	WT 0% Increasing
YALI0D03740g	0	-6.64793	-6.64793	WT 0% Increasing
YALI0E31493g	0.452307	-2.07155	-2.46024	WT 0% Increasing
YALI0B20966g	0.0931392	-1.48703	-1.54375	WT 0% Increasing
YALI0E34672g	0.151398	-2.734	-2.79893	WT 0% Increasing
YALI0E34837g	-0.0312503	-1.61487	-1.58169	WT 0% Increasing
YALI0A04191g	0.55944	-1.14621	-1.63743	WT 0% Increasing
YALI0D18403g	0.22872	-2.43844	-2.43204	WT 0% Increasing
YALI0E05995g	0.0430356	-1.49411	-1.50139	WT 0% Increasing
YALI0D07898g	0.747109	-1.5106	-2.22076	WT 0% Increasing
YALI0B17402g	0.3831	-1.20498	-1.5432	WT 0% Increasing
YALI0E11121g	0.971456	-1.34322	-2.09054	WT 0% Increasing
YALI0E28237g	-0.103209	-1.86659	-1.69287	WT 0% Increasing
YALI0E27203g	0	-1.84166	-1.84166	WT 0% Increasing
YALI0B09273g	-0.22068	-2.18	-1.95294	WT 0% Increasing
YALI0E02684g	-0.6453	-2.96376	-2.17483	WT 0% Increasing
YALI0E15708g	0.547705	-1.16867	-1.67922	WT 0% Increasing
YALI0E05665g	-0.753274	-2.71527	-1.78345	WT 0% Increasing
YALI0F24717g	0.468797	-1.27728	-1.64757	WT 0% Increasing
YALI0E08206g	0.069195	-2.07312	-2.08731	WT 0% Increasing
YALI0C15092g	-0.747968	-2.72441	-1.98671	WT 0% Increasing
YALI0D00132g	0	-1.71887	-1.71887	WT 0% Increasing
YALI0F19140g	0.635443	-1.08857	-1.63837	WT 0% Increasing
YALI0C06710g	0.906769	-1.08806	-1.87501	WT 0% Increasing
YALI0D25014g	0.364982	-2.29019	-2.44362	WT 0% Increasing
YALI0B08690g	-0.0444857	-3.41827	-3.2327	WT 0% Increasing
YALI0F17424g	0.921153	-1.79351	-2.62268	WT 0% Increasing
YALI0D15114g	0.463499	-2.0088	-2.41292	WT 0% Increasing
YALI0F05654g	-0.547849	-2.13341	-1.59366	WT 0% Increasing
YALI0E34441g	-0.711073	-3.14028	-2.11111	WT 0% Increasing
YALI0D17534g	-0.683818	-3.36556	-2.60366	WT 0% Increasing
YALI0C07656g	-0.0394487	-3.11668	-3.06588	WT 0% Increasing
YALI0C06490g	-0.28914	-1.80915	-1.50425	WT 0% Increasing
YALI0D07986g	-0.0587912	-1.68829	-1.59166	WT 0% Increasing
YALI0D01441g	-0.0546612	-1.8618	-1.56217	WT 0% Increasing
YALI0B20394g	0.0587938	-1.7695	-1.82137	WT 0% Increasing
YALI0D27236g	0.056747	-3.62937	-3.14443	WT 0% Increasing
YALI0E24937g	-0.0319045	-2.02988	-1.5671	WT 0% Increasing
YALI0F03795g	0.911035	-2.02036	-2.41255	WT 0% Increasing
YALI0B04994g	0.552505	-1.09241	-1.57903	WT 0% Increasing
YALI0D20460g	0.154329	-1.59581	-1.6165	WT 0% Increasing
YALI0A18469g	-0.158153	-3.86285	-3.70766	WT 0% Increasing
YALI0E00990g	0.697818	-1.73739	-2.37046	WT 0% Increasing
YALI0D03465g	0	-4.02738	-4.02738	WT 0% Increasing
YALI0E05137g	-0.849734	-2.43445	-1.58276	WT 0% Increasing
YALI0F04169g	-0.391586	-1.89417	-1.66188	WT 0% Increasing
YALI0B02684g	0.736472	-3.52514	-4.04211	WT 0% Increasing
YALI0D10813g	0.24247	-1.50807	-1.72029	WT 0% Increasing
YALI0F18744g	0.0327746	-1.75494	-1.76523	WT 0% Increasing
YALI0F18106g	0.329287	-1.27668	-1.587	WT 0% Increasing
YALI0E16555g	0.996551	-1.513	-2.45015	WT 0% Increasing
YALI0E10505g	0.989333	-1.5761	-2.44288	WT 0% Increasing
YALI0E20911g	0.847351	-1.24447	-1.849	WT 0% Increasing
YALI0F17490g	0.278733	-1.33593	-1.54753	WT 0% Increasing
YALI0D22770g	0.414807	-1.25048	-1.59581	WT 0% Increasing
YALI0C22572g	0.349068	-2.18187	-2.43615	WT 0% Increasing
YALI0A19888g	-0.273845	-3.29303	-3.04748	WT 0% Increasing
YALI0B10340g	-0.00650615	-1.82719	-1.77449	WT 0% Increasing
YALI0F25487g	0.299136	-3.63947	-3.83217	WT 0% Increasing
YALI0B22110g	0.666184	-1.1329	-1.7632	WT 0% Increasing
YALI0F17468g	0.592171	-1.60534	-2.04188	WT 0% Increasing
YALI0D23749g	-0.420349	-3.72456	-3.07494	WT 0% Increasing
YALI0E18942g	0.434068	-2.14033	-2.37098	WT 0% Increasing
YALI0B21428g	0.183862	-1.34194	-1.50787	WT 0% Increasing
YALI0C16863g	0.929578	-1.38413	-2.27214	WT 0% Increasing
YALI0D02695g	0.178013	-1.80936	-1.94551	WT 0% Increasing
YALI0D18546g	0.74302	-1.87427	-2.36503	WT 0% Increasing
YALI0C06127g	-0.0145629	-1.69514	-1.66701	WT 0% Increasing
YALI0E18788g	0.854607	-1.6286	-2.46027	WT 0% Increasing
YALI0C11165g	-0.188501	-5.0703	-4.79532	WT 0% Increasing
YALI0A19360g	0.533896	-1.35511	-1.82505	WT 0% Increasing
YALI0A16819g	-0.499479	-2.14768	-1.6139	WT 0% Increasing
YALI0E17677g	0.0200233	-2.21361	-2.19719	WT 0% Increasing
YALI0B22308g	0.455542	-1.39349	-1.81115	WT 0% Increasing
YALI0D04092g	0.663819	-1.68827	-1.92913	WT 0% Increasing
YALI0F23265g	-0.758018	-2.71126	-1.96343	WT 0% Increasing
YALI0D06501g	-0.820354	-3.36401	-2.30684	WT 0% Increasing
YALI0D04785g	0.387599	-1.3237	-1.65945	WT 0% Increasing
YALI0A14630g	0.692192	-1.97335	-2.56644	WT 0% Increasing
YALI0C06776g	-0.474964	-2.54284	-2.06504	WT 0% Increasing
YALI0E19558g	0.719488	-2.36954	-3.03951	WT 0% Increasing
YALI0A10230g	0.639856	-1.16536	-1.74554	WT 0% Increasing
YALI0F09251g	-0.352172	-1.98163	-1.62246	WT 0% Increasing
YALI0C08393g	0	-3.53837	-3.53837	WT 0% Increasing
YALI0D08272g	-0.443882	-1.16792	-0.715104	No_Change
YalifMr30	0	0	0	No_Change
YalifMt32	0	0	0	No_Change
YalifMt33	0	0	0	No_Change
YalifMt34	0	0	0	No_Change
YalifMt35	0	0	0	No_Change
YalifMt36	0	0	0	No_Change
YalifMt37	0	0	0	No_Change
YalifMt38	0	0	0	No_Change
YalifMt39	0	0	0	No_Change
YalifMt40	0	0	0	No_Change
YalifMt41	0	0	0	No_Change
YalifMt42	0	0	0	No_Change
YalifMt43	0	0	0	No_Change
YalifMt44	0	0	0	No_Change
YalifMt45	0	0	0	No_Change
nd6	0	0	0	No_Change
nd1	0	0	0	No_Change
YalifMt46	0	0	0	No_Change
YalifMt47	0	0	0	No_Change
YalifMr31	0	0	0	No_Change
YalifMt48	0	0	0	No_Change
YalifMt49	0	0	0	No_Change
YalifMt50	0	0	0	No_Change
cox1-i1	0	0	0	No_Change
cox1-i2	0	0	0	No_Change
cox1-i3	0	0	0	No_Change
cox1-i4	0	0	0	No_Change
cox1-i5	0	0	0	No_Change
cox1-i7	0	0	0	No_Change
cox1-i9	0	0	0	No_Change
cox1	0	0	0	No_Change
cox1-i6	0	0	0	No_Change
atp8	0	0	0	No_Change
atp6	0	0	0	No_Change
cox3	0	0	0	No_Change
cox3-i3	0	0	0	No_Change
nd4	0	0	0	No_Change
YalifMt51	0	0	0	No_Change
YalifMt52	0	0	0	No_Change
YalifMt53	0	0	0	No_Change
atp9	0	0	0	No_Change
YalifMt54	0	0	0	No_Change
cox2	0	0	0	No_Change
nd4L	0	0	0	No_Change
nd5-i1	0	0	0	No_Change
nd1-i2	0	0	0	No_Change
nd5	0	0	0	No_Change
YalifMt55	0	0	0	No_Change
YalifMt56	0	0	0	No_Change
cob-i1	0	0	0	No_Change
cob-i2	0	0	0	No_Change
cob-i3	0	0	0	No_Change
cob-i4	0	0	0	No_Change
cob	0	0	0	No_Change
YalifMt58	0	0	0	No_Change
nd2	0	0	0	No_Change
nd3	0	0	0	No_Change
YalifMt57	0	0	0	No_Change
YALI0A00110g	0	0	0	No_Change
YALI0A00132g	-0.242794	-0.509784	-0.274971	No_Change
YALI0A00176g	0	0	0	No_Change
YALI0A00198g	0	0	0	No_Change
YALI0A00212g	0.709946	0.309055	-0.41815	No_Change
YALI0A00220r	0	0	0	No_Change
YALI0A00264g	-0.790594	-0.881179	-0.124742	No_Change
YALI0A00286g	0.692026	1.12013	0.421928	No_Change
YALI0A00297g	0	0	0	No_Change
YALI0A00308t	0	0	0	No_Change
YALI0A00352g	0.190035	-0.404491	-0.583092	No_Change
YALI0A00369g	0	0	0	No_Change
YALI0A00374g	0	0	0	No_Change
YALI0A00418g	-0.278608	-0.390584	-0.0983703	No_Change
YALI0A00440g	0.284747	-0.341632	-0.619427	No_Change
YALI0A00462r	0	0	0	No_Change
YALI0A00506g	-0.558086	-0.559135	-0.0011381	No_Change
YALI0A00528g	0	0	0	No_Change
YALI0A00550g	0.811836	0	-0.811836	No_Change
YALI0A00572g	0	0	0	No_Change
YALI0A00594g	-0.373687	-0.453976	-0.125944	No_Change
YALI0A00616g	0.0958666	-0.323103	-0.401957	No_Change
YALI0A00638g	0.804645	0.993178	0.15887	No_Change
YALI0A00660g	1.00675	-0.15957	-1.05711	No_Change
YALI0A00682g	1.06505	-0.422723	-1.33664	No_Change
YALI0A00715r	0	0	0	No_Change
YALI0A00759g	-0.0179098	-0.865834	-0.793914	No_Change
YALI0A00781g	0.783147	0.0082551	-0.668342	No_Change
YALI0A00792r	0	0	0	No_Change
YALI0A00803g	0.27123	-0.304946	-0.569496	No_Change
YALI0A00825g	0.818639	0.101373	-0.651233	No_Change
YALI0A00869g	0	0	0	No_Change
YALI0A00891g	-0.529175	-0.995642	-0.48199	No_Change
YALI0A00913g	0.159292	-0.513249	-0.660127	No_Change
YALI0A00935g	0	0	0	No_Change
YALI0A00957g	0.7154	-0.0501891	-0.758813	No_Change
YALI0A01001g	-0.55955	-0.860304	-0.306601	No_Change
YALI0A01023g	0	0	0	No_Change
YALI0A01045g	0.177184	-0.278652	-0.444106	No_Change
YALI0A01111g	0.99633	1.60647	0.548114	No_Change
YALI0A01155g	0.796538	0.579402	-0.190404	No_Change
YALI0A01177r	0	0	0	No_Change
YALI0A01221r	0	0	0	No_Change
YALI0A01265g	0	0	0	No_Change
YALI0A01287r	0	0	0	No_Change
YALI0A01353g	-1.19955	-0.74807	0.379872	No_Change
YALI0A01375g	-0.708706	-0.837146	-0.174706	No_Change
RPR1_1	0	0	0	No_Change
YALI0A01397g	-0.0934173	0.239271	0.326705	No_Change
YALI0A01419g	0.790819	1.66571	0.922848	No_Change
YALI0A01441g	0.169745	0.0172448	-0.152495	No_Change
YALI0A01463g	0.966239	0.467566	-0.421962	No_Change
YALI0A01507g	0	0	0	No_Change
YALI0A01540g	0	0	0	No_Change
YALI0A01562g	0	0	0	No_Change
YALI0A01584g	0	0	0	No_Change
YALI0A01602g	0	0	0	No_Change
YALI0A01626t	0	0	0	No_Change
YALI0A01650g	0.218963	-0.432649	-0.643213	No_Change
YALI0A01672r	0	0	0	No_Change
YALI0A01716g	0	0	0	No_Change
YALI0A01738g	-0.300303	0.791278	1.03968	No_Change
YALI0A01760g	1.06966	0.605747	-0.446082	No_Change
YALI0A01804r	0	0	0	No_Change
YALI0A01826g	0.164474	-0.58367	-0.736595	No_Change
YALI0A01848g	0	0	0	No_Change
YALI0A01870g	0	0	0	No_Change
YALI0A01914r	0	0	0	No_Change
YALI0A01958g	0	0	0	No_Change
YALI0A01980g	0	0	0	No_Change
YALI0A02002g	0	0	0	No_Change
YALI0A02024g	0	0	0	No_Change
YALI0A02068g	0.80073	0.688488	-0.0962983	No_Change
YALI0A02090g	-0.0614983	-0.134316	-0.0735363	No_Change
YALI0A02112g	0.969063	0.216056	-0.710814	No_Change
YALI0A02134g	-0.572571	-0.986813	-0.405393	No_Change
YALI0A02156g	0.503995	1.11865	0.568112	No_Change
YALI0A02200g	0.030484	-0.548568	-0.508481	No_Change
YALI0A02222g	-0.0228085	-0.291211	-0.261037	No_Change
YALI0A02244g	-0.458152	-0.690439	-0.137609	No_Change
YALI0A02266g	-0.329677	-0.572149	-0.248859	No_Change
YALI0A02310g	0.279324	-0.17623	-0.43199	No_Change
YALI0A02332g	-0.849053	-1.4903	-0.526418	No_Change
YALI0A02354g	-0.229672	-1.45601	-1.23917	No_Change
YALI0A02365g	0	0	0	No_Change
YALI0A02409g	0.664152	0.331894	-0.32875	No_Change
YALI0A02416g	0.479247	-0.743161	-1.03561	No_Change
YALI0A02423g	0	-1.00195	-1.00195	No_Change
YALI0A02453g	0.79981	-0.696576	-1.42094	No_Change
YALI0A02475g	0	0	0	No_Change
YALI0A02497g	0.972472	0.639401	-0.346225	No_Change
YALI0A02541g	-0.959095	-0.895785	-0.0417894	No_Change
YALI0A02563g	0.423328	0.530982	0.0951817	No_Change
YALI0A02585g	0.402517	-0.372667	-0.740629	No_Change
YALI0A02629g	0	0	0	No_Change
YALI0A02695g	0.195604	-0.124254	-0.305411	No_Change
YALI0A02717g	0.0970089	-0.414683	-0.495788	No_Change
YALI0A02739r	0	0	0	No_Change
YALI0A02783g	0	0.0467126	0.0467126	No_Change
YALI0A02805r	0	0	0	No_Change
YALI0A02849g	0.345766	0.528914	0.184809	No_Change
YALI0A02871g	-0.0747873	0.921667	0.931451	No_Change
YALI0A02893g	1.33202	0.0496693	-1.28406	No_Change
YALI0A02937g	0.555985	0.602479	0.0420987	No_Change
YALI0A02981g	0.468607	-0.32355	-0.747681	No_Change
YALI0A03003g	-0.229412	-0.151216	0.0753462	No_Change
YALI0A03025g	-0.35064	-1.09438	-0.751717	No_Change
YALI0A03047r	0	0	0	No_Change
YALI0A03069g	0	0	0	No_Change
YALI0A03091g	0	0	0	No_Change
YALI0A03113g	-0.175228	1.12131	1.22356	No_Change
YALI0A03135g	0	0	0	No_Change
YALI0A03157r	0	0	0	No_Change
YALI0A03179g	0	0	0	No_Change
YALI0A03201g	0	0	0	No_Change
YALI0A03223g	0	0	0	No_Change
YALI0A03245g	0.622001	-0.281703	-0.869435	No_Change
YALI0A03267r	0	0	0	No_Change
YALI0A03311r	0	0	0	No_Change
YALI0A03355r	0	0	0	No_Change
YALI0A03399g	0.740853	0.594851	-0.132045	No_Change
YALI0A03421g	0	0	0	No_Change
YALI0A03443g	0.255419	-0.686322	-0.92306	No_Change
YALI0A03465r	0	0	0	No_Change
YALI0A03509g	0.062118	-0.208484	-0.255795	No_Change
YALI0A03553g	-0.533534	-0.855961	-0.289385	No_Change
YALI0A03597g	-0.443692	-1.24413	-0.782919	No_Change
YALI0A03663g	0.735141	0.162587	-0.553899	No_Change
YALI0A03685g	-0.403533	0.129731	0.528564	No_Change
YALI0A03707r	0	0	0	No_Change
YALI0A03751g	0.808615	0.230024	-0.532728	No_Change
YALI0A03773g	0.0308657	1.40053	1.31335	No_Change
YALI0A03795t	0	0	0	No_Change
YALI0A03839g	-0.389645	-0.718718	-0.361092	No_Change
YALI0A03861g	0.90894	-0.608519	-1.38338	No_Change
YALI0A03883g	-0.47124	0.00635988	0.464928	No_Change
YALI0A03905g	-0.0577259	1.07664	1.11356	No_Change
YALI0A03916r	0	0	0	No_Change
YALI0A03927g	0.435015	-0.234127	-0.601749	No_Change
YALI0A03949g	0	0	0	No_Change
YALI0A03971g	0.473831	-0.451299	-0.813158	No_Change
YALI0A03993g	0	0	0	No_Change
YALI0A04015r	0	0	0	No_Change
YALI0A04059g	0	0	0	No_Change
YALI0A04081r	0	0	0	No_Change
YALI0A04125g	0	0	0	No_Change
YALI0A04147r	0	0	0	No_Change
YALI0A04202r	0	0	0	No_Change
YALI0A04213r	0	0	0	No_Change
YALI0A04235r	0	0	0	No_Change
YALI0A04279g	0	0	0	No_Change
YALI0A04345g	-0.275044	0.00898069	0.283293	No_Change
YALI0A04367g	0.388076	-0.765119	-1.13254	No_Change
YALI0A04389r	0	0	0	No_Change
YALI0A04433r	0	0	0	No_Change
YALI0A04455g	0.857274	-0.571655	-1.26041	No_Change
YALI0A04477r	0	0	0	No_Change
YALI0A04499g	0	0	0	No_Change
YALI0A04521g	0	0	0	No_Change
YALI0A04543r	0	0	0	No_Change
YALI0A04565r	0	0	0	No_Change
YALI0A04576r	0	0	0	No_Change
YALI0A04609g	-0.673821	-1.12195	-0.392685	No_Change
YALI0A04631g	0	0	0	No_Change
YALI0A04653g	-0.169613	0.450006	0.604802	No_Change
YALI0A04675g	-0.115499	-0.394777	-0.297206	No_Change
YALI0A04719g	0	0	0	No_Change
YALI0A04741g	0.731299	-0.417221	-1.06539	No_Change
YALI0A04763r	0	0	0	No_Change
YALI0A04785g	0.717584	-0.79713	-1.42638	No_Change
YALI0A04807g	0	0	0	No_Change
YALI0A04829r	0	0	0	No_Change
YALI0A04873g	-0.144887	-0.747247	-0.589711	No_Change
YALI0A04895g	-0.132815	-0.648567	-0.517521	No_Change
YALI0A04917g	-0.920194	-1.05672	-0.156937	No_Change
YALI0A04939g	-0.656325	0.0635576	0.605327	No_Change
YALI0A04961g	-0.0706973	0.606625	0.664757	No_Change
YALI0A04983g	-0.352501	-0.922396	-0.578444	No_Change
YALI0A05005g	0	0	0	No_Change
YALI0A05027g	1.02172	0.214165	-0.677635	No_Change
YALI0A05049r	0	0	0	No_Change
YALI0A05093r	0	0	0	No_Change
YALI0A05115g	0.846846	1.3398	0.466814	No_Change
YALI0A05137g	0.590352	0.443062	-0.157033	No_Change
YALI0A05159g	-0.269545	-0.00776392	0.261302	No_Change
YALI0A05181g	-0.113162	0.454546	0.543329	No_Change
YALI0A05203g	0	0	0	No_Change
YALI0A05225g	0	0	0	No_Change
YALI0A05247g	-0.474475	-1.20685	-0.655524	No_Change
YALI0A05269t	0	0	0	No_Change
YALI0A05291g	0	0	0	No_Change
YALI0A05313g	0	0	0	No_Change
YALI0A05357g	1.10892	0.918015	-0.171448	No_Change
YALI0A05379g	-0.564105	-0.669073	-0.0661954	No_Change
YALI0A05401g	0.550749	0.53688	0.0115248	No_Change
YALI0A05423g	-0.497509	1.00267	1.42715	No_Change
YALI0A05445r	0	0	0	No_Change
YALI0A05489r	0	0	0	No_Change
YALI0A05533g	0.0503464	-0.481587	-0.51241	No_Change
YALI0A05555g	0.499684	1.27198	0.815208	No_Change
YALI0A05577g	0.951398	0.904034	-0.0168118	No_Change
YALI0A05599r	0	0	0	No_Change
YALI0A05621r	0	0	0	No_Change
YALI0A05665g	0	0	0	No_Change
YALI0A05687r	0	0	0	No_Change
YALI0A05731r	0	0	0	No_Change
YALI0A05775g	0.86395	0.657635	-0.22483	No_Change
YALI0A05797g	0	0	0	No_Change
YALI0A05819r	0	0	0	No_Change
YALI0A05863r	0	0	0	No_Change
YALI0A05907r	0	0	0	No_Change
YALI0A05929g	0.368063	1.03518	0.653182	No_Change
YALI0A05973g	1.00048	0.299662	-0.737319	No_Change
YALI0A06017g	0	0	0	No_Change
YALI0A06039g	0	0	0	No_Change
YALI0A06061g	0.025533	0.0322058	0.00608555	No_Change
YALI0A06105g	0	0	0	No_Change
YALI0A06127r	0	0	0	No_Change
YALI0A06171g	0	0	0	No_Change
YALI0A06193r	0	0	0	No_Change
YALI0A06215g	0	0	0	No_Change
YALI0A06226r	0	0	0	No_Change
YALI0A06237r	0	0	0	No_Change
YALI0A06259r	0	0	0	No_Change
YALI0A06303r	0	0	0	No_Change
YALI0A06347g	0.861302	-0.44071	-1.287	No_Change
YALI0A06369g	0.0602307	-0.385897	-0.444465	No_Change
YALI0A06391r	0	0	0	No_Change
YALI0A06457g	0	0	0	No_Change
YALI0A06479g	0.100559	0.196214	0.110127	No_Change
YALI0A06501g	0.158981	0.655878	0.49736	No_Change
YALI0A06523g	-1.14401	-0.105547	1.02233	No_Change
YALI0A06545r	0	0	0	No_Change
YALI0A06611g	0.688084	0.502502	-0.152742	No_Change
YALI0A06644r	0	0	0	No_Change
YALI0A06655g	0.378356	0.0681381	-0.304821	No_Change
YALI0A06721g	0	0	0	No_Change
YALI0A06743g	-0.874866	0.0907174	0.962048	No_Change
YALI0A06754r	0	0	0	No_Change
YALI0A06765g	0.408632	-0.551885	-0.917524	No_Change
YALI0A06809g	-0.251126	-0.703107	-0.449332	No_Change
YALI0A06831g	0.660173	1.09066	0.431873	No_Change
YALI0A06886g	-0.355721	-0.717027	-0.308356	No_Change
YALI0A06930g	0	0	0	No_Change
YALI0A06952g	0	0	0	No_Change
YALI0A07018g	-0.576562	-1.55082	-0.987204	No_Change
YALI0A07040r	0	0	0	No_Change
YALI0A07062g	0.172806	0.82713	0.636943	No_Change
YALI0A07084g	0.384269	-0.660294	-1.01471	No_Change
YALI0A07106g	-0.787327	-0.70757	0.00627294	No_Change
YALI0A07128g	0.658002	0.351431	-0.272718	No_Change
YALI0A07142g	0	0	0	No_Change
YALI0A07150r	0	0	0	No_Change
YALI0A07194r	0	0	0	No_Change
YALI0A07238g	1.39967	0.561141	-0.886433	No_Change
YALI0A07249g	0	0	0	No_Change
YALI0A07260r	0	0	0	No_Change
YALI0A07271r	0	0	0	No_Change
YALI0A07293r	0	0	0	No_Change
YALI0A07315r	0	0	0	No_Change
YALI0A07359r	0	0	0	No_Change
YALI0A07403g	0.437392	0.490886	0.06715	No_Change
YALI0A07425g	-0.0103133	0	0.0103133	No_Change
YALI0A07447g	0	0	0	No_Change
YALI0A07469r	0	0	0	No_Change
YALI0A07513r	0	0	0	No_Change
YALI0A07557g	0	0	0	No_Change
YALI0A07579g	0	0	0	No_Change
YALI0A07601g	0	0	0	No_Change
YALI0A07623g	0.340687	-0.837266	-1.11055	No_Change
YALI0A07645g	0	0	0	No_Change
YALI0A07667g	0.490419	0.0672744	-0.424399	No_Change
YALI0A07689g	-0.0381457	-0.575876	-0.52364	No_Change
YALI0A07711g	0	0	0	No_Change
YALI0A07777g	0	0	0	No_Change
YALI0A07799g	-0.0411906	0.613705	0.614943	No_Change
YALI0A07843g	1.39848	-0.187708	-1.44494	No_Change
YALI0A07909r	0	0	0	No_Change
YALI0A07953r	0	0	0	No_Change
YALI0A07997g	1.57059	0.704379	-0.859124	No_Change
YALI0A08019g	-1.8791	-0.829428	1.00863	No_Change
YALI0A08041g	0.474178	-0.55624	-1.01974	No_Change
YALI0A08063g	-0.250236	-1.43258	-1.13887	No_Change
YALI0A08077g	0.401612	0.0578672	-0.336652	No_Change
YALI0A08107g	-0.0977102	-0.472798	-0.360184	No_Change
YALI0A08129g	-0.606112	-0.933341	-0.365789	No_Change
YALI0A08151g	-0.12356	1.04571	1.1529	No_Change
YALI0A08165g	-0.19959	-0.684401	-0.497107	No_Change
YALI0A08195g	0	0	0	No_Change
YALI0A08206r	0	0	0	No_Change
YALI0A08217g	0	0	0	No_Change
YALI0A08239g	-0.36521	-0.822718	-0.501989	No_Change
YALI0A08261g	0.778409	-0.145487	-0.806198	No_Change
YALI0A08283r	0	0	0	No_Change
YALI0A08327g	0	0	0	No_Change
YALI0A08338g	0	0	0	No_Change
YALI0A08360g	0	0	0	No_Change
YALI0A08371g	0	0	0	No_Change
YALI0A08382g	0	0	0	No_Change
YALI0A08404g	0	0	0	No_Change
YALI0A08426g	-0.252333	-0.145633	0.0995397	No_Change
YALI0A08470g	0	0	0	No_Change
YALI0A08492r	0	0	0	No_Change
YALI0A08536g	-0.427303	-1.43494	-0.992839	No_Change
YALI0A08558g	-0.123841	-0.184151	-0.0610259	No_Change
YALI0A08580g	0.755652	0.632861	-0.106044	No_Change
YALI0A08602r	0	0	0	No_Change
YALI0A08624g	0	0	0	No_Change
YALI0A08646g	0.726565	-0.369267	-1.08168	No_Change
YALI0A08668g	0.00253024	0.189921	0.183032	No_Change
YALI0A08690r	0	0	0	No_Change
YALI0A08756r	0	0	0	No_Change
YALI0A08800g	0	0	0	No_Change
YALI0A08822r	0	0	0	No_Change
YALI0A08866g	0	0	0	No_Change
YALI0A08888g	0	0	0	No_Change
YALI0A08902r	0	0	0	No_Change
YALI0A08917t	0	0	0	No_Change
YALI0A08932g	0	0	0	No_Change
YALI0A08946t	0	0	0	No_Change
YALI0A08961r	0	0	0	No_Change
YALI0A08976r	0	0	0	No_Change
YALI0A08998g	0	0	0	No_Change
YALI0A09020g	-0.155116	-1.20991	-1.01711	No_Change
YALI0A09042g	0.641809	0.0299873	-0.548358	No_Change
YALI0A09064g	-0.325813	-1.36222	-1.0363	No_Change
YALI0A09108g	-0.80222	-0.77078	-0.000530014	No_Change
YALI0A09130r	0	0	0	No_Change
YALI0A09152r	0	0	0	No_Change
YALI0A09196g	0	0	0	No_Change
YALI0A09218r	0	0	0	No_Change
YALI0A09262g	0	0	0	No_Change
YALI0A09284g	0.698199	0.321729	-0.349731	No_Change
YALI0A09300t	0	0	0	No_Change
YALI0A09317g	0	0	0	No_Change
YALI0A09350t	0	0	0	No_Change
YALI0A09361g	0	0	0	No_Change
YALI0A09383g	2.28146	0.378757	-1.4476	No_Change
YALI0A09405g	0.0680441	-0.599912	-0.620927	No_Change
YALI0A09427g	0.298992	0.641672	0.343131	No_Change
YALI0A09443g	0	0	0	No_Change
YALI0A09471g	0	0	0	No_Change
YALI0A09515g	0	0	0	No_Change
YALI0A09537g	0.697451	-0.415571	-1.03393	No_Change
YALI0A09592g	-1.09853	-0.710818	0.37269	No_Change
YALI0A09614g	0	0	0	No_Change
YALI0A09636g	0.549195	0.242383	-0.274187	No_Change
YALI0A09658g	-0.620459	-1.19696	-0.574552	No_Change
YALI0A09680g	0.0838399	-0.444615	-0.509262	No_Change
YALI0A09702g	-0.694755	0.282378	0.932718	No_Change
YALI0A09724g	-0.559826	0.0414918	0.56285	No_Change
YALI0A09790g	-0.251842	-0.476463	-0.222141	No_Change
YALI0A09834g	-0.171262	0.981484	1.0806	No_Change
YALI0A09845g	-0.515172	0.211039	0.71576	No_Change
YALI0A09878g	-0.58846	-0.227036	0.359404	No_Change
YALI0A09900g	-0.894999	-0.776566	0.122004	No_Change
YALI0A09922g	-0.155326	0.385986	0.529448	No_Change
YALI0A09933g	0.403674	0.948093	0.429753	No_Change
YALI0A09951s	0	0	0	No_Change
YALI0A09969t	0	0	0	No_Change
YALI0A09988g	-0.125504	0.151967	0.261831	No_Change
YALI0A10010g	0.597596	1.29461	0.694729	No_Change
YALI0A10032g	-0.923847	0.00523807	0.8815	No_Change
YALI0A10054t	0	0	0	No_Change
YALI0A10076g	-0.918242	-1.09601	-0.184766	No_Change
YALI0A10098g	-0.894449	-0.474379	0.399998	No_Change
YALI0A10120g	-0.57393	-0.946689	-0.401483	No_Change
YALI0A10142g	-1.07866	-0.723434	0.301762	No_Change
YALI0A10164g	-1.04296	-0.719643	0.31447	No_Change
YALI0A10186g	0.274071	0.230831	-0.0392261	No_Change
YALI0A10208g	0	0	0	No_Change
YALI0A10252g	-0.797487	0.0695371	0.818897	No_Change
YALI0A10274g	-0.73287	-0.594	0.132359	No_Change
YALI0A10296g	0.749243	-0.628973	-1.33114	No_Change
YALI0A10310g	1.18758	0.818668	-0.27358	No_Change
YALI0A10318g	-0.645604	-0.375302	0.234688	No_Change
YALI0A10340r	0	0	0	No_Change
YALI0A10362g	-0.0760048	-0.171204	-0.0977986	No_Change
YALI0A10378t	0	0	0	No_Change
YALI0A10395g	0	0	0	No_Change
YALI0A10417t	0	0	0	No_Change
YALI0A10439g	0	0	0	No_Change
YALI0A10461g	0	0	0	No_Change
YALI0A10483g	0	0	0	No_Change
YALI0A10505r	0	0	0	No_Change
YALI0A10516g	0	0	0	No_Change
YALI0A10527g	0	0	0	No_Change
YALI0A10549g	-0.367017	-1.28602	-0.889421	No_Change
YALI0A10571g	0.296593	0.215676	-0.0814148	No_Change
YALI0A10593g	0	0	0	No_Change
YALI0A10615g	-0.200265	-0.670513	-0.47529	No_Change
YALI0A10637g	0.025799	-0.490675	-0.454923	No_Change
YALI0A10659g	0.377537	-0.253063	-0.624434	No_Change
YALI0A10725g	-0.445091	-0.336057	0.107693	No_Change
YALI0A10769g	0	0	0	No_Change
YALI0A10813g	0.519979	0.972795	0.482077	No_Change
YALI0A10835r	0	0	0	No_Change
YALI0A10879g	-0.0209524	-0.275871	-0.255192	No_Change
YALI0A10890r	0	0	0	No_Change
YALI0A10901g	0	0	0	No_Change
YALI0A10945g	0	0	0	No_Change
YALI0A10967g	-0.795291	-1.00222	-0.00922883	No_Change
YALI0A10989g	0.332139	0.0226816	-0.273317	No_Change
YALI0A11011g	0	0	0	No_Change
YALI0A11022g	0	0	0	No_Change
YALI0A11033r	0	0	0	No_Change
YALI0A11077g	0	0	0	No_Change
YALI0A11099g	-0.31773	-0.844698	-0.456423	No_Change
YALI0A11121g	0.641183	0.729981	0.0895586	No_Change
YALI0A11143g	-0.726851	-0.89674	-0.204375	No_Change
YALI0A11157g	0.182487	-1.00807	-1.17389	No_Change
YALI0A11198g	0.392272	0.350343	0.00760193	No_Change
YALI0A11220g	1.90932	0.731361	-0.795848	No_Change
YALI0A11242r	0	0	0	No_Change
YALI0A11286g	0	0	0	No_Change
YALI0A11363r	0	0	0	No_Change
YALI0A11407g	-0.643435	-0.765575	-0.138635	No_Change
YALI0A11429r	0	0	0	No_Change
YALI0A11473g	0	0	0	No_Change
YALI0A11495r	0	0	0	No_Change
YALI0A11517g	-0.194659	-0.281641	-0.0922637	No_Change
YALI0A11539g	0.246348	0.097789	-0.157674	No_Change
YALI0A11550g	0	0	0	No_Change
YALI0A11561g	0	0	0	No_Change
YALI0A11583t	0	0	0	No_Change
YALI0A11605g	0	0	0	No_Change
YALI0A11627g	0	0	0	No_Change
YALI0A11638g	0	0	0	No_Change
YALI0A11649g	0	0	0	No_Change
YALI0A11671g	0.448565	-0.0251593	-0.417898	No_Change
YALI0A11693r	0	0	0	No_Change
YALI0A11737g	0	0	0	No_Change
YALI0A11759g	0	0	0	No_Change
YALI0A11781g	0	0	0	No_Change
YALI0A11803g	0	0	0	No_Change
YALI0A11847g	0	0	0	No_Change
YALI0A11869g	-0.577472	-1.24119	-0.638094	No_Change
YALI0A11891g	0	0	0	No_Change
YALI0A11913t	0	0	0	No_Change
YALI0A11935g	1.29755	0.620263	-0.555148	No_Change
YALI0A11957r	0	0	0	No_Change
YALI0A12001g	0.516866	-0.0425527	-0.457379	No_Change
YALI0A12045g	-0.0592452	-0.622381	-0.560423	No_Change
YALI0A12067g	-0.230159	0.244086	0.458644	No_Change
YALI0A12089g	0	0	0	No_Change
YALI0A12111g	0.0150663	-1.13158	-1.08145	No_Change
YALI0A12133g	-0.252628	0.151837	0.383178	No_Change
YALI0A12155g	-0.183778	-0.26608	-0.117551	No_Change
YALI0A12199g	0	0	0	No_Change
YALI0A12221g	0	0	0	No_Change
YALI0A12243g	0	0	0	No_Change
YALI0A12265g	0	0	0	No_Change
YALI0A12287g	0.29502	0.579139	0.291496	No_Change
YALI0A12309r	0	0	0	No_Change
YALI0A12375r	0	0	0	No_Change
YALI0A12419g	0	0	0	No_Change
YALI0A12452r	0	0	0	No_Change
YALI0A12463r	0	0	0	No_Change
YALI0A12507g	1.07363	0.0884661	-0.957446	No_Change
YALI0A12529r	0	0	0	No_Change
YALI0A12573g	0	0	0	No_Change
YALI0A12595g	0	0	0	No_Change
YALI0A12617g	-0.394734	-0.842854	-0.359673	No_Change
YALI0A12639r	0	0	0	No_Change
YALI0A12683g	0	0	0	No_Change
YALI0A12705g	0	0	0	No_Change
YALI0A12727r	0	0	0	No_Change
YALI0A12771r	0	0	0	No_Change
YALI0A12782r	0	0	0	No_Change
YALI0A12793r	0	0	0	No_Change
YALI0A12815g	0	0	0	No_Change
YALI0A12837g	0	0	0	No_Change
YALI0A12859r	0	0	0	No_Change
YALI0A12892t	0	0	0	No_Change
YALI0A12925g	0	0	0	No_Change
YALI0A12947r	0	0	0	No_Change
YALI0A12969g	1.83174	0.944689	-0.924251	No_Change
YALI0A12991r	0	0	0	No_Change
YALI0A13002r	0	0	0	No_Change
YALI0A13035g	0.42891	1.14921	0.705684	No_Change
YALI0A13057g	-0.591712	0.108778	0.62409	No_Change
YALI0A13079g	0	0	0	No_Change
YALI0A13101g	0.0168971	-0.587967	-0.589486	No_Change
YALI0A13123r	0	0	0	No_Change
YALI0A13167g	0	0	0	No_Change
YALI0A13189r	0	0	0	No_Change
YALI0A13233g	0.426744	0	-0.426744	No_Change
YALI0A13255g	0	0	0	No_Change
YALI0A13277g	1.45036	0.121757	-1.23816	No_Change
YALI0A13299g	-0.571258	-0.40667	0.138946	No_Change
YALI0A13321g	0.102302	-0.0700189	-0.167981	No_Change
YALI0A13343r	0	0	0	No_Change
YALI0A13387g	-0.899241	-0.98045	-0.218284	No_Change
YALI0A13409r	0	0	0	No_Change
YALI0A13431r	0	0	0	No_Change
YALI0A13453r	0	0	0	No_Change
YALI0A13497g	0.476978	0.728251	0.333989	No_Change
YALI0A13519g	-0.456292	-0.706236	-0.247537	No_Change
YALI0A13541g	-0.0605324	0.230853	0.289643	No_Change
YALI0A13563g	0.863156	0.313318	-0.471958	No_Change
YALI0A13585g	0.960234	-0.233521	-1.04967	No_Change
YALI0A13607g	0	0	0	No_Change
YALI0A13629r	0	0	0	No_Change
YALI0A13673g	0.250827	-0.774686	-1.0009	No_Change
YALI0A13695g	0.104843	0	-0.104843	No_Change
YALI0A13717r	0	0	0	No_Change
YALI0A13761r	0	0	0	No_Change
YALI0A13805r	0	0	0	No_Change
YALI0A13849g	0	0	0	No_Change
YALI0A13871r	0	0	0	No_Change
YALI0A13915g	0	0	0	No_Change
YALI0A13937g	0	0	0	No_Change
YALI0A13959r	0	0	0	No_Change
YALI0A14003r	0	0	0	No_Change
YALI0A14025r	0	0	0	No_Change
YALI0A14069g	0	0	0	No_Change
YALI0A14091r	0	0	0	No_Change
YALI0A14113r	0	0	0	No_Change
YALI0A14157g	1.04783	0.656383	-0.259917	No_Change
YALI0A14168r	0	0	0	No_Change
YALI0A14212g	1.76843	0.901135	-0.878453	No_Change
YALI0A14234g	0	0	0	No_Change
YALI0A14278r	0	0	0	No_Change
YALI0A14322g	0.505913	0	-0.505913	No_Change
YALI0A14344r	0	0	0	No_Change
YALI0A14366g	-0.129188	0.244286	0.357043	No_Change
YALI0A14388g	0.311759	1.1958	0.796632	No_Change
YALI0A14410r	0	0	0	No_Change
YALI0A14476g	1.02287	0.782137	-0.156688	No_Change
YALI0A14520g	0	0	0	No_Change
YALI0A14542g	-0.55927	-0.933557	-0.377748	No_Change
YALI0A14564g	0.246587	0.190261	-0.0522899	No_Change
YALI0A14586g	0.309004	-0.505828	-0.77468	No_Change
YALI0A14608g	-0.653185	-1.90072	-1.20038	No_Change
YALI0A14652r	0	0	0	No_Change
YALI0A14674g	0	0	0	No_Change
YALI0A14707g	-0.138151	-0.663215	-0.500927	No_Change
YALI0A14762g	0.623241	1.23938	0.605559	No_Change
YALI0A14806g	0.679283	0.455852	-0.203884	No_Change
YALI0A14861g	0	0	0	No_Change
YALI0A14883g	0	0	0	No_Change
YALI0A14894r	0	0	0	No_Change
YALI0A14905g	0	0	0	No_Change
YALI0A14927g	0	0	0	No_Change
YALI0A14949g	0	0	0	No_Change
YALI0A14971g	0	0	0	No_Change
YALI0A15026g	0	0	0	No_Change
YALI0A15081g	-0.393826	0.704689	1.05436	No_Change
YALI0A15125g	0.339891	0.0992998	-0.236022	No_Change
YALI0A15147g	0.922794	1.20342	0.278361	No_Change
YALI0A15169g	0	0	0	No_Change
YALI0A15191r	0	0	0	No_Change
YALI0A15213r	0	0	0	No_Change
YALI0A15257g	-0.321896	-1.4074	-1.07284	No_Change
YALI0A15279r	0	0	0	No_Change
YALI0A15323r	0	0	0	No_Change
YALI0A15334r	0	0	0	No_Change
YALI0A15345g	0.108361	0.0863562	-0.0357669	No_Change
YALI0A15378g	0	0	0	No_Change
YALI0A15400g	-0.13369	0.173839	0.282076	No_Change
YALI0A15422g	0.856222	1.48534	0.627465	No_Change
YALI0A15433g	0.0599309	-0.0328078	-0.0804378	No_Change
YALI0A15444g	1.23286	0.553508	-0.610651	No_Change
YALI0A15488g	0	0	0	No_Change
YALI0A15510r	0	0	0	No_Change
YALI0A15554g	0.000505687	0.0143216	0.0127682	No_Change
YALI0A15576g	1.28642	0.549563	-0.706004	No_Change
YALI0A15598g	0	0	0	No_Change
YALI0A15642g	0	0	0	No_Change
YALI0A15664r	0	0	0	No_Change
YALI0A15686g	-0.646292	-0.818661	-0.137302	No_Change
YALI0A15708g	0.562292	0.60123	0.0899999	No_Change
YALI0A15730r	0	0	0	No_Change
YALI0A15752g	0	0	0	No_Change
YALI0A15774g	-1.15871	-0.189209	0.851129	No_Change
YALI0A15796g	0	0	0	No_Change
YALI0A15818r	0	0	0	No_Change
YALI0A15862r	0	0	0	No_Change
YALI0A15884g	1.93522	0.730097	-1.03091	No_Change
YALI0A15928r	0	0	0	No_Change
YALI0A15950g	-0.645391	-0.786803	-0.150813	No_Change
YALI0A15972g	-0.0408051	-1.22932	-1.18759	No_Change
YALI0A15994r	0	0	0	No_Change
YALI0A16016g	0	0	0	No_Change
YALI0A16082g	0	0	0	No_Change
YALI0A16104r	0	0	0	No_Change
YALI0A16126r	0	0	0	No_Change
YALI0A16148g	0	0	0	No_Change
YALI0A16170g	-0.445193	-0.777866	-0.354691	No_Change
YALI0A16192g	0	0	0	No_Change
YALI0A16207g	0	0	0	No_Change
YALI0A16214g	-0.0096555	-1.43049	-1.38852	No_Change
YALI0A16247g	0	0	0	No_Change
YALI0A16291g	-0.710031	-1.52643	-0.875752	No_Change
YALI0A16313g	0	0	0	No_Change
YALI0A16335r	0	0	0	No_Change
YALI0A16401g	0	0	0	No_Change
YALI0A16423g	0	0	0	No_Change
YALI0A16445g	0	0	0	No_Change
YALI0A16467g	0.845652	-0.0978795	-0.878019	No_Change
YALI0A16489g	0.733893	0.546595	-0.138235	No_Change
YALI0A16511g	0	0	0	No_Change
YALI0A16566g	0.561539	0.647368	0.0810739	No_Change
YALI0A16588g	-1.043	-0.559434	0.466404	No_Change
YALI0A16599r	0	0	0	No_Change
YALI0A16610g	0	0	0	No_Change
YALI0A16632r	0	0	0	No_Change
YALI0A16676r	0	0	0	No_Change
YALI0A16698g	-0.849969	-1.25495	-0.408127	No_Change
YALI0A16720g	1.62203	0.409829	-0.951354	No_Change
YALI0A16753g	0	0	0	No_Change
YALI0A16775g	0.101543	0.0737412	-0.0278084	No_Change
YALI0A16797g	-0.860085	-1.04513	-0.181347	No_Change
YALI0A16863g	0.836005	0.487046	-0.292389	No_Change
YALI0A16868g	0.608497	0.294757	-0.324697	No_Change
YALI0A16887t	0	0	0	No_Change
YALI0A16907r	0	0	0	No_Change
YALI0A16951r	0	0	0	No_Change
YALI0A16973r	0	0	0	No_Change
YALI0A17039g	1.2786	0.995815	-0.307959	No_Change
YALI0A17083r	0	0	0	No_Change
YALI0A17127g	-0.511868	-1.16718	-0.662885	No_Change
YALI0A17149g	0	0	0	No_Change
YALI0A17171g	0	0	0	No_Change
YALI0A17193g	0	0	0	No_Change
YALI0A17215g	0	0	0	No_Change
YALI0A17237g	0.370926	0.616877	0.288586	No_Change
YALI0A17259g	0	0	0	No_Change
YALI0A17292g	0.0698404	0.467677	0.399951	No_Change
YALI0A17314g	-0.0558419	0.481691	0.533711	No_Change
YALI0A17336g	0.546206	0.126954	-0.399313	No_Change
YALI0A17358g	0.868314	1.09232	0.40746	No_Change
YALI0A17380g	0.72051	1.02161	0.365573	No_Change
YALI0A17402r	0	0	0	No_Change
YALI0A17424g	0.1663	0.322006	0.172367	No_Change
YALI0A17446g	0	0.157917	0.157917	No_Change
YALI0A17468g	0.443836	1.57921	1.12137	No_Change
YALI0A17490g	0.597182	-0.562051	-1.06116	No_Change
YALI0A17512g	-0.574553	-0.526525	0.0267259	No_Change
YALI0A17534g	0	0	0	No_Change
YALI0A17556g	0	0	0	No_Change
YALI0A17578g	0.0744379	0.0544916	-0.0180842	No_Change
YALI0A17600g	-0.453631	-0.889251	-0.433121	No_Change
YALI0A17622r	0	0	0	No_Change
YALI0A17666g	0	0	0	No_Change
YALI0A17688r	0	0	0	No_Change
YALI0A17710r	0	0	0	No_Change
YALI0A17754r	0	0	0	No_Change
YALI0A17776g	0	0	0	No_Change
YALI0A17802g	0	0	0	No_Change
YALI0A17809g	0.797877	-0.302956	-1.02856	No_Change
YALI0A17831g	0.358249	-0.615714	-0.958889	No_Change
YALI0A17853g	-0.358594	-0.764036	-0.388343	No_Change
YALI0A17875g	0	0	0	No_Change
YALI0A17897g	0	0	0	No_Change
YALI0A17919g	-0.624821	-1.30981	-0.666139	No_Change
YALI0A17941g	-0.0388308	0.480771	0.508811	No_Change
YALI0A17963g	0	0	0	No_Change
YALI0A17974r	0	0	0	No_Change
YALI0A17985g	-0.888959	-1.26685	-0.382716	No_Change
YALI0A18007g	0.665219	0.507059	-0.130649	No_Change
YALI0A18029g	0.975996	0.0616694	-0.889849	No_Change
YALI0A18040g	-0.192578	-0.215957	-0.0277691	No_Change
YALI0A18073r	0	0	0	No_Change
YALI0A18084r	0	0	0	No_Change
YALI0A18139g	-0.326631	-0.603433	-0.260588	No_Change
YALI0A18161g	0.22483	0.613464	0.379183	No_Change
YALI0A18183g	-0.534656	-0.724605	-0.233178	No_Change
YALI0A18205g	-0.438181	-0.223059	0.199232	No_Change
YALI0A18227g	0.19672	1.38036	1.13541	No_Change
YALI0A18249g	0.689098	0.0686067	-0.474668	No_Change
YALI0A18271g	0.286997	-0.841905	-1.03866	No_Change
YALI0A18293g	0.437431	1.44739	1.01266	No_Change
YALI0A18337g	0.618407	1.46379	0.845321	No_Change
YALI0A18359g	0.348873	-0.694848	-0.99431	No_Change
YALI0A18381g	-1.33852	0.112935	1.41348	No_Change
YALI0A18403g	0.882259	0.38607	-0.522568	No_Change
YALI0A18447g	0	0	0	No_Change
YALI0A18524g	0	0	0	No_Change
YALI0A18546g	0	0	0	No_Change
YALI0A18568g	0.0799967	-0.180685	-0.251922	No_Change
YALI0A18612g	0.858315	0.701783	-0.147021	No_Change
YALI0A18634g	0.721729	-0.579423	-1.27382	No_Change
YALI0A18656g	-0.0245498	0.458144	0.469186	No_Change
YALI0A18678g	2.03769	0.79196	-1.08684	No_Change
YALI0A18722g	0.115884	0.2453	0.123847	No_Change
YALI0A18744g	-0.420739	-0.593507	-0.141149	No_Change
YALI0A18766g	-0.421337	-1.18765	-0.759554	No_Change
YALI0A18788g	0.680303	-0.190281	-0.847846	No_Change
YALI0A18810g	-0.742296	-1.58633	-0.90017	No_Change
YALI0A18832g	0	0	0	No_Change
YALI0A18854r	0	0	0	No_Change
YALI0A18920g	0	0	0	No_Change
YALI0A18942g	-0.0505526	-0.313504	-0.26291	No_Change
YALI0A18964g	0.792881	0.184753	-0.478747	No_Change
YALI0A18986g	-0.557652	-1.87328	-1.32469	No_Change
YALI0A19052g	-0.918034	-1.10136	-0.127661	No_Change
YALI0A19118g	0	0	0	No_Change
YALI0A19140g	0.598129	1.31614	0.717512	No_Change
YALI0A19162g	0.728179	-0.911134	-1.44115	No_Change
YALI0A19206g	0.0391961	-0.884144	-0.889136	No_Change
YALI0A19228g	0	0	0	No_Change
YALI0A19250g	-0.925929	-0.103504	0.773597	No_Change
YALI0A19316g	0	0	0	No_Change
YALI0A19338g	0	0	0	No_Change
YALI0A19404g	0.0919559	1.59875	1.43813	No_Change
YALI0A19448g	-0.753021	-1.51939	-0.770821	No_Change
YALI0A19492g	0.0502848	0.919175	0.861017	No_Change
YALI0A19514g	0.326969	-0.772405	-1.06465	No_Change
YALI0A19536g	1.1018	0.279387	-0.730794	No_Change
YALI0A19558g	0	0	0	No_Change
YALI0A19602g	-0.00639174	-0.379983	-0.372682	No_Change
YALI0A19624g	0	-0.0101652	-0.0101652	No_Change
YALI0A19712g	-0.0922633	0.801014	0.875667	No_Change
YALI0A19734g	0.154826	-0.678121	-0.799308	No_Change
YALI0A19756g	-0.103026	0.590461	0.690015	No_Change
YALI0A19778g	-0.781257	-1.32512	-0.575137	No_Change
YALI0A19800g	-0.975676	0.00825324	0.937104	No_Change
YALI0A19822g	-0.640307	-0.320059	0.303431	No_Change
YALI0A19844g	-0.514668	-1.90547	-1.38674	No_Change
YALI0A19866g	0	0	0	No_Change
YALI0A19954g	0.617868	1.46045	0.739058	No_Change
YALI0A19998g	-0.278926	-0.662092	-0.298805	No_Change
YALI0A20020g	0	0	0	No_Change
YALI0A20064g	-1.88018	-0.523885	0.946788	No_Change
YALI0A20108g	0.40486	-0.228251	-0.598147	No_Change
YALI0A20130g	0	0	0	No_Change
YALI0A20152g	0	0	0	No_Change
YALI0A20229r	0	0	0	No_Change
YALI0A20273g	0.174539	0	-0.174539	No_Change
YALI0A20295g	-0.892173	-0.266562	0.587467	No_Change
YALI0A20328g	-0.586642	-0.275219	0.301822	No_Change
YALI0A20416g	0.403964	0.149156	-0.238608	No_Change
YALI0A20438g	0.100283	0.359098	0.243607	No_Change
YALI0A20460g	0	0	0	No_Change
YALI0A20504g	0.504477	1.46318	0.942619	No_Change
YALI0A20518g	0.718684	1.28262	0.587241	No_Change
YALI0A20526g	0.264898	0.160201	-0.0888172	No_Change
YALI0A20548g	0	0	0	No_Change
YALI0A20592g	-0.943339	0.0742651	1.01155	No_Change
YALI0A20614g	0.431057	1.4512	1.03914	No_Change
YALI0A20636g	0.434612	0.369277	-0.0609447	No_Change
YALI0A20658g	-0.0363328	-0.360989	-0.32375	No_Change
YALI0A20702g	-0.241796	0.00751465	0.245396	No_Change
YALI0A20724g	0.421569	-0.0411015	-0.42893	No_Change
YALI0A20746g	-0.455049	0.818437	1.13327	No_Change
YALI0A20768g	-0.438764	-0.747238	-0.209465	No_Change
YALI0A20812g	0	0	0	No_Change
YALI0A20834g	0	0	0	No_Change
YALI0A20867g	0.516331	-0.702557	-1.16426	No_Change
YALI0A20900g	-0.672276	-0.464493	0.119634	No_Change
YALI0A20922g	-0.263828	-1.01442	-0.709227	No_Change
YALI0A20944g	1.07774	0.344549	-0.729769	No_Change
YALI0A20966g	0.861007	1.13514	0.297314	No_Change
YALI0A20988g	-1.30873	-0.189305	1.11891	No_Change
YALI0A21010g	-0.131469	0.453688	0.580856	No_Change
YALI0A21032g	0	0	0	No_Change
YALI0A21076g	-0.0471291	-0.334253	-0.281982	No_Change
YALI0A21098g	-0.742043	0.223279	0.956946	No_Change
YALI0A21120g	0	0	0	No_Change
YALI0A21175g	0	0	0	No_Change
YALI0A21197g	0.0430365	0.833778	0.777791	No_Change
YALI0A21219t	0	0	0	No_Change
YALI0A21241g	0.528028	-0.320354	-0.815457	No_Change
YALI0A21263g	-0.491187	-0.0403159	0.425569	No_Change
YALI0A21285g	-0.152795	-0.377768	-0.222112	No_Change
YALI0A21307g	-0.758304	-2.11028	-1.3393	No_Change
YALI0A21330g	0	0	0	No_Change
YALI0A21351g	0.847218	0.953017	-0.087162	No_Change
YALI0A21373g	0	0.153837	0.153837	No_Change
YALI0A21395g	0	0	0	No_Change
YALI0A21439g	-0.751237	0.606684	1.1825	No_Change
YALI0A21483t	0	0	0	No_Change
YALI0B00132g	0	0	0	No_Change
YALI0B00154g	-0.208644	0.928513	1.06516	No_Change
YALI0B00176r	0	0	0	No_Change
YALI0B00198g	0.410943	0.706604	0.299317	No_Change
YALI0B00220g	-0.237431	-0.809263	-0.567799	No_Change
YALI0B00242t	0	0	0	No_Change
YALI0B00264g	0.916843	1.25459	0.350616	No_Change
YALI0B00286g	-0.332268	-0.827035	-0.465956	No_Change
YALI0B00308g	0.319274	-0.128582	-0.385991	No_Change
YALI0B00330r	0	0	0	No_Change
YALI0B00352r	0	0	0	No_Change
YALI0B00374g	0	0	0	No_Change
YALI0B00396g	0	0	0	No_Change
YALI0B00418g	0	0	0	No_Change
YALI0B00440g	0	0	0	No_Change
YALI0B00484r	0	0	0	No_Change
YALI0B00528g	-0.583062	-0.539241	0.0510762	No_Change
YALI0B00550g	-1.08043	-0.606528	0.502097	No_Change
YALI0B00572g	0.222132	-0.875586	-1.05795	No_Change
YALI0B00594g	1.12856	0.240233	-0.760251	No_Change
YALI0B00605g	0	0	0	No_Change
YALI0B00616g	0.170552	0.749746	0.580827	No_Change
YALI0B00682g	0	0	0	No_Change
YALI0B00704g	-0.673441	-1.46113	-0.846501	No_Change
YALI0B00726g	0.803569	0.567383	-0.158934	No_Change
YALI0B00748g	2.00895	0.555599	-1.14308	No_Change
YALI0B00770g	1.91991	0.200992	-1.42302	No_Change
YALI0B00836g	0.798627	1.03225	0.276934	No_Change
YALI0B00858g	-0.401847	-0.455733	-0.0490234	No_Change
YALI0B00880g	-0.0838237	-0.230359	-0.146287	No_Change
YALI0B00902g	-0.232966	-0.097025	0.13048	No_Change
YALI0B00946g	-0.360836	-0.617789	-0.311762	No_Change
YALI0B00968g	0.215067	0.564621	0.361878	No_Change
YALI0B00990g	0.318574	0.258487	-0.0308894	No_Change
YALI0B01034g	0.0890777	0.0636352	-0.0228679	No_Change
YALI0B01056g	0.0695329	-1.16915	-1.18908	No_Change
YALI0B01078g	-0.100201	0.343411	0.421635	No_Change
YALI0B01100g	0	0	0	No_Change
YALI0B01144g	2.28298	0.732262	-1.38587	No_Change
YALI0B01166g	-0.73782	-0.19447	0.484394	No_Change
YALI0B01188g	-0.590668	-0.354488	0.192532	No_Change
YALI0B01210g	0.0675868	0	-0.0675868	No_Change
YALI0B01224g	-0.26287	-0.136324	0.12458	No_Change
YALI0B01254g	-0.309102	1.07146	1.32556	No_Change
YALI0B01298g	-0.499854	-1.38523	-0.874358	No_Change
YALI0B01320g	0.63949	-0.115343	-0.656486	No_Change
YALI0B01386g	1.33888	-0.0655563	-1.2764	No_Change
YALI0B01408g	0.0210427	-1.22459	-1.24116	No_Change
YALI0B01430g	0	0	0	No_Change
YALI0B01452g	0.30754	0.653056	0.353002	No_Change
YALI0B01474g	-0.431791	0.35057	0.731077	No_Change
YALI0B01496r	0	0	0	No_Change
YALI0B01562g	-0.0782543	1.25436	1.30016	No_Change
YALI0B01584g	0.771105	1.36591	0.547798	No_Change
YALI0B01606g	-0.0143736	-0.431034	-0.412634	No_Change
YALI0B01628g	-0.661741	-1.11605	-0.446514	No_Change
YALI0B01650g	0	0	0	No_Change
YALI0B01672g	0.0607698	0.0420413	-0.0110609	No_Change
YALI0B01716g	0.222467	0.542986	0.331451	No_Change
YALI0B01760g	0.644921	0.382975	-0.25199	No_Change
YALI0B01771g	0	0	0	No_Change
YALI0B01782g	0.767291	1.2244	0.504335	No_Change
YALI0B01826g	0.258611	1.01418	0.750285	No_Change
YALI0B01848g	0.468658	0.136346	-0.278807	No_Change
YALI0B01870g	-0.0862998	-0.246405	-0.150391	No_Change
YALI0B01892g	0.090752	0.0714475	-0.01434	No_Change
YALI0B01914g	0	0	0	No_Change
YALI0B01936r	0	0	0	No_Change
YALI0B01980g	0.276606	1.35936	1.07648	No_Change
YALI0B02002g	-0.964841	-1.52184	-0.583782	No_Change
YALI0B02024g	0	0	0	No_Change
YALI0B02046g	1.00805	0.756727	-0.169804	No_Change
YALI0B02090g	0	0	0	No_Change
YALI0B02112g	0	0	0	No_Change
YALI0B02134g	0	0	0	No_Change
YALI0B02156g	1.00683	0.240859	-0.579203	No_Change
YALI0B02200g	0	0	0	No_Change
YALI0B02244g	0.401395	1.29491	0.890187	No_Change
YALI0B02310g	0	0	0	No_Change
YALI0B02332g	-0.685307	-1.82019	-1.18454	No_Change
YALI0B02354r	0	0	0	No_Change
YALI0B02376g	-0.221329	-0.886605	-0.641665	No_Change
YALI0B02398g	0	0	0	No_Change
YALI0B02420g	1.08642	0.755849	-0.321928	No_Change
YALI0B02442g	0	0	0	No_Change
YALI0B02464g	-0.351362	-0.687685	-0.326377	No_Change
YALI0B02486r	0	0	0	No_Change
YALI0B02552g	-0.451543	-1.03223	-0.559093	No_Change
YALI0B02574g	0.27197	-0.62773	-0.877492	No_Change
YALI0B02596g	0	0	0	No_Change
YALI0B02618r	0	0	0	No_Change
YALI0B02706g	-0.895349	-1.32426	-0.458929	No_Change
YALI0B02750g	-1.10576	-0.501719	0.596704	No_Change
YALI0B02772g	0.724516	-0.0376761	-0.733703	No_Change
YALI0B02794g	0.670351	0.756054	0.0867526	No_Change
YALI0B02816g	0.379171	-0.961383	-1.3156	No_Change
YALI0B02838g	-0.949035	-0.683301	0.298438	No_Change
YALI0B02852g	-0.251411	0.207897	0.454812	No_Change
YALI0B02860g	0.128044	-0.766273	-0.880475	No_Change
YALI0B02882g	-0.716119	-0.952316	-0.241625	No_Change
YALI0B02904g	0	0	0	No_Change
YALI0B02948g	1.46118	0.312808	-0.92648	No_Change
YALI0B02970g	0.324269	1.10047	0.810927	No_Change
YALI0B02992g	0.362583	-0.252556	-0.609157	No_Change
YALI0B03014g	0.280775	0.217582	-0.0639863	No_Change
YALI0B03036g	0.445749	0.40003	-0.041739	No_Change
YALI0B03058g	0.764831	0.568454	-0.180946	No_Change
YALI0B03146g	0	0	0	No_Change
YALI0B03190g	-0.226237	-0.14691	0.07718	No_Change
YALI0B03212g	-1.18337	0.246581	1.35966	No_Change
YALI0B03278g	0.0570449	1.53518	1.37677	No_Change
YALI0B03300g	0.665018	0.283222	-0.366499	No_Change
YALI0B03322g	-0.622749	-0.700481	-0.0759412	No_Change
YALI0B03344g	0.766614	1.1797	0.394949	No_Change
YALI0B03366g	-0.0126578	-0.406839	-0.394656	No_Change
YALI0B03410g	-0.223391	-0.24775	-0.0262824	No_Change
YALI0B03432r	0	0	0	No_Change
YALI0B03476g	-1.23265	-0.743343	0.384102	No_Change
YALI0B03498g	0	0	0	No_Change
YALI0B03520g	-0.110009	-0.183123	-0.075855	No_Change
YALI0B03564g	-0.479654	-1.09979	-0.614448	No_Change
YALI0B03575g	-1.03611	0.413147	1.42824	No_Change
YALI0B03586r	0	0	0	No_Change
YALI0B03674r	0	0	0	No_Change
YALI0B03718g	-0.410314	-0.366526	0.0485032	No_Change
YALI0B03740r	0	0	0	No_Change
YALI0B03762g	-0.454904	-0.499419	-0.0452909	No_Change
YALI0B03784g	-0.0625317	1.24739	1.27624	No_Change
YALI0B03806r	0	0	0	No_Change
YALI0B03872r	0	0	0	No_Change
YALI0B03916g	-1.1747	0.522682	1.48517	No_Change
YALI0B03938g	-0.583989	-0.587873	0.0199682	No_Change
YALI0B03960g	-0.911397	-1.19929	-0.326958	No_Change
YALI0B03982g	-0.248694	-1.24764	-0.979957	No_Change
YALI0B04026g	-0.604	-0.043039	0.537597	No_Change
YALI0B04048g	0.921677	-0.0839894	-0.976831	No_Change
YALI0B04070g	0.783754	-0.0850663	-0.811932	No_Change
YALI0B04092g	1.7409	0.93342	-0.798576	No_Change
YALI0B04136g	0.251512	0.654209	0.426076	No_Change
YALI0B04158g	-0.731306	0.0489016	0.744946	No_Change
YALI0B04180g	-0.204038	-0.819026	-0.625838	No_Change
YALI0B04246g	1.2481	0.450928	-0.739895	No_Change
YALI0B04268g	-0.5945	-0.728907	-0.136401	No_Change
YALI0B04290g	0.986675	-0.478024	-1.389	No_Change
YALI0B04312g	-0.603775	-1.97255	-1.40374	No_Change
YALI0B04334g	-0.318356	-0.640449	-0.366688	No_Change
YALI0B04356g	1.10543	-0.159869	-1.19388	No_Change
YALI0B04378g	1.05351	-0.139567	-1.04415	No_Change
YALI0B04400g	0.86983	-0.00906329	-0.848611	No_Change
YALI0B04444g	0.402258	0.128507	-0.258772	No_Change
YALI0B04466g	0.582698	-0.220306	-0.735777	No_Change
YALI0B04488g	-0.853425	-0.531512	0.298188	No_Change
YALI0B04554g	0	0	0	No_Change
YALI0B04598g	1.71945	0.505983	-1.18385	No_Change
YALI0B04642g	0	0	0	No_Change
YALI0B04664r	0	0	0	No_Change
YALI0B04686r	0	0	0	No_Change
YALI0B04708g	0	-0.260347	-0.260347	No_Change
YALI0B04730r	0	0	0	No_Change
YALI0B04774g	1.4906	0.716232	-0.672735	No_Change
YALI0B04818r	0	0	0	No_Change
YALI0B04840g	-0.0856921	0.365816	0.441896	No_Change
YALI0B04862g	0.183562	0.258965	0.101059	No_Change
YALI0B04884g	0	0	0	No_Change
YALI0B04906g	1.53205	0.351587	-1.17475	No_Change
YALI0B04950g	0.288698	-0.587722	-0.874961	No_Change
YALI0B04972g	1.03494	-0.0580945	-1.07333	No_Change
YALI0B05016r	0	0	0	No_Change
YALI0B05060g	0	0	0	No_Change
YALI0B05104g	0.55051	0.00295811	-0.539288	No_Change
YALI0B05126g	-1.0059	-0.414734	0.585574	No_Change
YALI0B05170g	-1.7615	-0.78108	0.859838	No_Change
YALI0B05192s	0	0	0	No_Change
YALI0B05214g	-1.54481	-0.53982	0.864365	No_Change
YALI0B05302g	0.0143602	1.06264	1.02752	No_Change
YALI0B05324t	0	0	0	No_Change
YALI0B05346g	-0.621301	-0.067102	0.519911	No_Change
YALI0B05368g	-0.132353	0.428327	0.552954	No_Change
YALI0B05390g	-1.00945	-0.730179	0.278396	No_Change
YALI0B05412g	-0.0270646	0.96447	0.985645	No_Change
YALI0B05478g	0.989419	-0.664645	-1.43688	No_Change
YALI0B05500g	0.0159856	0.43888	0.422364	No_Change
YALI0B05544g	0	0	0	No_Change
YALI0B05632g	0.425954	0.336562	-0.0982451	No_Change
YALI0B05654g	0	0	0	No_Change
YALI0B05676g	0.0846833	-1.09345	-1.10971	No_Change
YALI0B05698g	-0.698014	-0.95071	-0.219397	No_Change
YALI0B05720g	0.923702	0.703705	-0.169954	No_Change
YALI0B05742g	0.269802	-0.120049	-0.388186	No_Change
YALI0B05764g	0.549317	-0.469297	-0.895449	No_Change
YALI0B05786g	0.0951584	0.299247	0.185864	No_Change
YALI0B05808g	2.10927	0.877785	-1.23296	No_Change
YALI0B05852g	0.028724	-0.464273	-0.489492	No_Change
YALI0B05896g	-0.00634643	0.559972	0.562407	No_Change
YALI0B05918g	-0.293692	-1.13099	-0.811579	No_Change
YALI0B05940g	-0.263985	-0.392449	-0.118123	No_Change
YALI0B05962g	-0.59804	-0.805519	-0.238667	No_Change
YALI0B05984r	0	0	0	No_Change
YALI0B06006g	0.83429	0.194424	-0.574043	No_Change
YALI0B06028g	0	-0.883952	-0.883952	No_Change
YALI0B06050r	0	0	0	No_Change
YALI0B06094g	0.130328	-0.399385	-0.520747	No_Change
YALI0B06105g	0.344146	0.918908	0.513577	No_Change
YALI0B06116g	0.237366	0.43937	0.208459	No_Change
YALI0B06160g	0.140197	0	-0.140197	No_Change
YALI0B06182r	0	0	0	No_Change
YALI0B06248g	0	0	0	No_Change
YALI0B06270g	0	0	0	No_Change
YALI0B06285g	0	0	0	No_Change
YALI0B06294t	0	0	0	No_Change
YALI0B06303g	0	0	0	No_Change
YALI0B06325t	0	0	0	No_Change
YALI0B06347g	-0.177034	-0.392417	-0.171768	No_Change
YALI0B06369g	0.760971	0.958261	0.230786	No_Change
YALI0B06391g	0	0	0	No_Change
YALI0B06429t	0	0	0	No_Change
YALI0B06446g	0	0	0	No_Change
YALI0B06468t	0	0	0	No_Change
YALI0B06490g	0.249427	0	-0.249427	No_Change
YALI0B06512g	-0.218584	-0.32634	-0.0970339	No_Change
YALI0B06534g	0.701371	1.59823	0.806527	No_Change
YALI0B06556g	1.56532	-0.112726	-1.36883	No_Change
YALI0B06578g	0.769407	1.44031	0.823608	No_Change
YALI0B06600g	-0.434568	-1.32296	-0.874752	No_Change
YALI0B06622r	0	0	0	No_Change
YALI0B06666g	0	0	0	No_Change
YALI0B06732g	-0.152486	-0.172934	-0.0289212	No_Change
YALI0B06754g	1.1377	0.215573	-0.889659	No_Change
YALI0B06776g	0.239528	-0.820625	-0.961711	No_Change
YALI0B06787g	0.342693	-0.616463	-0.801604	No_Change
YALI0B06809g	0.228032	0.340534	0.133779	No_Change
YALI0B06831g	0.0985114	-0.174163	-0.269028	No_Change
YALI0B06853g	0.566359	0.545467	-0.0579469	No_Change
YALI0B06875g	-0.105929	-0.0404841	0.0513652	No_Change
YALI0B06897g	-0.0899977	0.538866	0.615697	No_Change
YALI0B06919g	0	0	0	No_Change
YALI0B06941g	0.105426	-0.736372	-0.838173	No_Change
YALI0B06963g	0.0557746	0.653229	0.596579	No_Change
YALI0B06985g	-0.378926	-1.26689	-0.79903	No_Change
YALI0B07007g	-0.561217	-0.969457	-0.432222	No_Change
YALI0B07029g	0	0	0	No_Change
YALI0B07051g	0	0	0	No_Change
YALI0B07095g	-0.00639707	-0.119494	-0.112228	No_Change
YALI0B07128r	0	0	0	No_Change
YALI0B07139r	0	0	0	No_Change
YALI0B07161g	0.225328	0.576791	0.402631	No_Change
YALI0B07183g	-0.293017	0.68243	0.915445	No_Change
YALI0B07205g	1.07515	0.191924	-0.819747	No_Change
YALI0B07227g	0.398068	0.833464	0.439627	No_Change
YALI0B07249g	-0.441916	-0.534051	-0.0966488	No_Change
YALI0B07271g	0.544504	0.803768	0.302128	No_Change
YALI0B07315r	0	0	0	No_Change
YALI0B07359g	0.687322	1.11922	0.493937	No_Change
YALI0B07381g	0.451835	0.154762	-0.287432	No_Change
YALI0B07403g	2.26161	0.980037	-0.991224	No_Change
YALI0B07425g	-0.215288	0.157122	0.364166	No_Change
YALI0B07447g	-0.106972	0.0685922	0.165763	No_Change
YALI0B07469r	0	0	0	No_Change
YALI0B07513g	0.606836	0.611437	-0.00256865	No_Change
YALI0B07535g	0.13966	0.656789	0.509221	No_Change
YALI0B07557g	-0.424627	-0.266491	0.157801	No_Change
YALI0B07579g	-0.726164	-0.524642	0.163714	No_Change
YALI0B07645g	0	0	0	No_Change
YALI0B07667g	-0.44786	0.165083	0.590705	No_Change
YALI0B07689g	0.383543	0.244508	-0.144157	No_Change
YALI0B07733g	0	0	0	No_Change
YALI0B07766g	0	0	0	No_Change
YALI0B07777g	0	0	0	No_Change
YALI0B07876g	0	0	0	No_Change
YALI0B07898g	0	0	0	No_Change
YALI0B07920g	0	0	0	No_Change
YALI0B07942g	0	0	0	No_Change
YALI0B08008g	-0.100717	0.269105	0.36586	No_Change
YALI0B08052g	0	0	0	No_Change
YALI0B08074g	-0.0382522	0.0718301	0.107403	No_Change
YALI0B08096g	-0.348703	-0.873183	-0.500644	No_Change
YALI0B08118g	-0.718213	-1.40636	-0.703129	No_Change
YALI0B08162g	0	0	0	No_Change
YALI0B08184g	-0.968588	-0.913201	0.0455419	No_Change
YALI0B08228g	-0.184017	0.28371	0.438581	No_Change
YALI0B08250g	0.100093	-0.497856	-0.587342	No_Change
YALI0B08272g	-0.917864	-1.58843	-0.642197	No_Change
YALI0B08294g	0.708023	0.0727255	-0.550538	No_Change
YALI0B08316g	0.579245	1.79844	1.19406	No_Change
YALI0B08338g	0.863061	0.643501	-0.202449	No_Change
YALI0B08349r	0	0	0	No_Change
YALI0B08360g	0.0971142	0	-0.0971142	No_Change
YALI0B08382g	0.986896	0.389512	-0.542428	No_Change
YALI0B08404g	-0.290863	-1.22921	-0.936888	No_Change
YALI0B08426g	0	0	0	No_Change
YALI0B08448g	0	0	0	No_Change
YALI0B08470g	-0.696398	-1.08184	-0.366832	No_Change
YALI0B08492g	0.934956	0.667881	-0.25092	No_Change
YALI0B08514g	-0.100711	1.29752	1.36449	No_Change
YALI0B08536g	-0.965953	0.377205	1.33484	No_Change
YALI0B08580r	0	0	0	No_Change
YALI0B08624g	0.594475	0.754738	0.278234	No_Change
YALI0B08646r	0	0	0	No_Change
YALI0B08712g	0.767537	0.029684	-0.676032	No_Change
YALI0B08748g	-0.42504	1.17345	1.46565	No_Change
YALI0B08756g	0.320001	0.684173	0.40502	No_Change
YALI0B08778g	0.0763944	-0.496608	-0.557211	No_Change
YALI0B08844g	-0.0912616	-0.528303	-0.445464	No_Change
YALI0B08866g	-0.320041	0.312892	0.625034	No_Change
YALI0B08899g	-0.372723	-1.01937	-0.674919	No_Change
YALI0B08921g	-0.563225	-0.708475	-0.164361	No_Change
YALI0B08943g	0.126371	0.152894	0.0363528	No_Change
YALI0B08965g	0.889651	0.796493	-0.0687822	No_Change
YALI0B09009g	-0.190278	-0.122807	0.057936	No_Change
YALI0B09053g	-0.108364	-0.52505	-0.386088	No_Change
YALI0B09075g	0.241304	0.223825	0.000420743	No_Change
YALI0B09097r	0	0	0	No_Change
YALI0B09108r	0	0	0	No_Change
YALI0B09119g	-0.159144	0.344405	0.484469	No_Change
YALI0B09141g	0.714479	-0.907539	-1.45675	No_Change
YALI0B09163g	0	0	0	No_Change
YALI0B09185r	0	0	0	No_Change
YALI0B09251g	0	0	0	No_Change
YALI0B09295g	0.166753	0.874567	0.677826	No_Change
YALI0B09317g	0.438741	0.523417	0.0877363	No_Change
YALI0B09339g	0.067953	-0.341321	-0.40457	No_Change
YALI0B09361g	0	0	0	No_Change
YALI0B09383g	-0.0615426	-0.682663	-0.604407	No_Change
YALI0B09405r	0	0	0	No_Change
YALI0B09427g	0	0	0	No_Change
YALI0B09449g	0	0	0	No_Change
YALI0B09471g	-0.0619181	-0.266624	-0.206001	No_Change
YALI0B09493g	0	0	0	No_Change
YALI0B09515g	-0.478108	-1.55069	-1.05813	No_Change
YALI0B09559g	0.0717078	-0.0333782	-0.100931	No_Change
YALI0B09581g	0.812278	1.61751	0.823632	No_Change
YALI0B09603g	-0.356167	-1.6305	-1.26445	No_Change
YALI0B09669g	0.0749104	-1.07356	-1.0316	No_Change
YALI0B09691t	0	0	0	No_Change
YALI0B09713g	0.638657	-0.69843	-1.18844	No_Change
YALI0B09735g	0.86143	0.250601	-0.537529	No_Change
YALI0B09779g	0.018249	0.721286	0.696261	No_Change
YALI0B09801r	0	0	0	No_Change
YALI0B09812g	0.269389	0.177849	-0.0779211	No_Change
YALI0B09845g	0.249665	-0.522059	-0.719935	No_Change
YALI0B09867g	0	0	0	No_Change
YALI0B09889g	-0.138929	-0.047051	0.0890708	No_Change
YALI0B09911r	0	0	0	No_Change
YALI0B09955g	-0.366708	0	0.366708	No_Change
YALI0B09977g	-0.92566	-1.13918	-0.191917	No_Change
YALI0B09984r	0	0	0	No_Change
YALI0B09991g	1.12784	-0.133665	-0.943084	No_Change
YALI0B09999g	-0.293055	-1.47862	-1.19279	No_Change
YALI0B10043g	-1.15751	-0.949277	0.153532	No_Change
YALI0B10065g	-0.104154	-0.0177449	0.0701456	No_Change
YALI0B10087g	0	0	0	No_Change
YALI0B10109g	0	-0.885073	-0.885073	No_Change
YALI0B10131g	-0.838689	-0.472617	0.307096	No_Change
YALI0B10153g	-0.818926	-0.981873	-0.344848	No_Change
YALI0B10175g	0.534377	0.217902	-0.311292	No_Change
YALI0B10197g	-0.0927185	0.290248	0.358193	No_Change
YALI0B10219g	-0.446553	-0.482011	-0.113784	No_Change
YALI0B10241g	0.363342	-0.856384	-1.10207	No_Change
YALI0B10263g	0.962399	1.04253	0.117329	No_Change
YALI0B10274g	-0.456448	0.838598	1.2095	No_Change
YALI0B10296g	1.01522	0.233898	-0.73756	No_Change
YALI0B10318g	0.513313	1.01104	0.511061	No_Change
YALI0B10362g	0.831143	-0.42089	-1.17558	No_Change
YALI0B10428g	-1.12763	-0.808221	0.301798	No_Change
YALI0B10450g	0.676998	0.0226568	-0.587689	No_Change
YALI0B10472g	0.130597	-0.255451	-0.3778	No_Change
YALI0B10494g	0.366925	0.383118	0.040994	No_Change
YALI0B10516g	-0.510529	-1.66952	-1.19244	No_Change
YALI0B10538g	-0.611376	-1.08345	-0.425536	No_Change
YALI0B10560g	0.0217457	-0.219942	-0.236351	No_Change
YALI0B10582g	-0.0638463	0.442943	0.498601	No_Change
YALI0B10626g	0	0	0	No_Change
YALI0B10648r	0	0	0	No_Change
YALI0B10692g	-0.636578	-1.1372	-0.45989	No_Change
YALI0B10714g	0.220315	-0.306912	-0.506901	No_Change
YALI0B10780g	-0.068871	0.0100141	0.074192	No_Change
YALI0B10802g	0.981986	2.06058	0.988748	No_Change
YALI0B10824g	-0.134818	0	0.134818	No_Change
YALI0B10846g	0	0	0	No_Change
YALI0B10868r	0	0	0	No_Change
YALI0B10890g	0.335663	-0.605558	-0.917353	No_Change
YALI0B10912g	0.106405	0.143919	0.0483701	No_Change
YALI0B10934g	-0.481371	-0.526148	-0.0440723	No_Change
YALI0B10956g	0	0	0	No_Change
YALI0B11000g	0.205728	0.260475	0.0661519	No_Change
YALI0B11066g	0.166899	0.64939	0.379374	No_Change
YALI0B11088g	-0.580955	-0.461941	0.121903	No_Change
YALI0B11110r	0	0	0	No_Change
YALI0B11132g	0.618915	0.683643	0.0607622	No_Change
YALI0B11154g	1.19883	0.429852	-0.721084	No_Change
YALI0B11176g	-1.04903	-0.175476	0.760893	No_Change
YALI0B11198g	-0.00339605	0.0583446	0.0544344	No_Change
YALI0B11220g	0.982849	0.233048	-0.784823	No_Change
YALI0B11242g	0.112839	0.107374	-0.00190254	No_Change
YALI0B11264g	0	0	0	No_Change
YALI0B11308g	0.655	1.30619	0.657004	No_Change
YALI0B11330g	0.136596	-0.428498	-0.557812	No_Change
YALI0B11352g	0.660682	1.36475	0.775988	No_Change
YALI0B11374g	0.405175	-0.0282083	-0.418648	No_Change
YALI0B11396g	0.43994	0.275811	-0.143835	No_Change
YALI0B11440g	0.0682442	-0.157415	-0.217005	No_Change
YALI0B11462g	0.40035	-0.139596	-0.455545	No_Change
YALI0B11484g	-0.508852	-0.541764	-0.0408288	No_Change
YALI0B11528g	0.940806	1.33014	0.436844	No_Change
YALI0B11550g	-0.577979	-0.0522904	0.521826	No_Change
YALI0B11572g	0.440806	0.962741	0.522384	No_Change
YALI0B11594g	0.49803	0.0222309	-0.47437	No_Change
YALI0B11616g	0	0	0	No_Change
YALI0B11660g	-0.0681441	-0.0031199	0.0622821	No_Change
YALI0B11682g	-0.0856894	-0.0646865	0.0215564	No_Change
YALI0B11704g	0.121015	-0.729036	-0.846662	No_Change
YALI0B11726g	0.22436	0.236228	0.012119	No_Change
YALI0B11748g	0.348816	-0.469869	-0.805279	No_Change
YALI0B11814g	-0.953699	-0.994405	0.0729442	No_Change
YALI0B11836g	-0.774667	0.0995523	0.849655	No_Change
YALI0B11858g	0	0	0	No_Change
YALI0B11880g	-0.368911	0.319668	0.672804	No_Change
YALI0B11902g	0	0	0	No_Change
YALI0B11913g	-0.15419	-0.0428395	0.102281	No_Change
YALI0B11946g	1.22089	0.428519	-0.801045	No_Change
YALI0B11968g	-0.384502	0.250219	0.595845	No_Change
YALI0B11990r	0	0	0	No_Change
YALI0B12034g	-0.282894	0.110014	0.370983	No_Change
YALI0B12056g	-0.26376	0.0170232	0.259028	No_Change
YALI0B12100g	-0.000987586	-0.721155	-0.71183	No_Change
YALI0B12122g	0.102368	0.735953	0.647806	No_Change
YALI0B12188g	-0.0645642	-0.0670509	-0.000689511	No_Change
YALI0B12210g	-0.0999356	-0.352078	-0.253238	No_Change
YALI0B12254g	0	0	0	No_Change
YALI0B12276g	-0.183549	0.384379	0.533201	No_Change
YALI0B12320g	0.276424	0.723527	0.485534	No_Change
YALI0B12342g	1.66289	0.248096	-0.906953	No_Change
YALI0B12364g	0.0899789	0.314254	0.215673	No_Change
YALI0B12408g	-0.701135	-0.40201	0.298627	No_Change
YALI0B12430g	0.614546	0.36346	-0.191542	No_Change
YALI0B12452g	0.127569	1.24421	1.111	No_Change
YALI0B12474g	-0.0418186	-0.878907	-0.827072	No_Change
YALI0B12496g	-0.0974764	-0.402298	-0.304113	No_Change
YALI0B12518g	-0.839021	-1.14585	-0.311146	No_Change
YALI0B12540g	-0.157662	-1.15919	-0.991366	No_Change
YALI0B12562g	-0.0747681	-1.01872	-0.944741	No_Change
YALI0B12584g	0.450858	-0.134151	-0.553407	No_Change
YALI0B12606g	0.810539	0.404107	-0.317893	No_Change
YALI0B12650r	0	0	0	No_Change
YALI0B12694g	-0.702015	-0.717457	-0.0452582	No_Change
YALI0B12738g	-0.880503	0.0703138	0.864203	No_Change
YALI0B12760g	2.19792	0.501258	-0.983491	No_Change
YALI0B12782g	0.489821	-0.200641	-0.645972	No_Change
YALI0B12804g	-0.882671	0.270784	1.12851	No_Change
YALI0B12826g	-0.46445	-0.166624	0.294766	No_Change
YALI0B12848g	-0.0537536	0.619823	0.662533	No_Change
YALI0B12870g	-0.965849	-0.658525	0.256295	No_Change
YALI0B12892g	-0.391116	-0.57995	-0.156899	No_Change
YALI0B12914g	-0.678379	0.0196218	0.572576	No_Change
YALI0B12936g	-0.0766276	0.713099	0.782002	No_Change
YALI0B12958g	-0.363994	0.209151	0.553519	No_Change
YALI0B12980g	0	0	0	No_Change
YALI0B13002t	0	0	0	No_Change
YALI0B13024r	0	0	0	No_Change
YALI0B13035r	0	0	0	No_Change
YALI0B13046g	0	0	0	No_Change
YALI0B13068g	0	0	0	No_Change
YALI0B13112g	-0.131038	-0.40189	-0.270388	No_Change
YALI0B13134g	0	0	0	No_Change
YALI0B13156g	-0.452987	-1.02632	-0.537212	No_Change
YALI0B13222g	-0.0813504	0.498185	0.512173	No_Change
YALI0B13244r	0	0	0	No_Change
YALI0B13288g	0.633025	0.684224	0.0194917	No_Change
YALI0B13354g	-0.3036	-1.41423	-1.11303	No_Change
YALI0B13376g	0.675847	-0.832271	-1.46457	No_Change
YALI0B13398g	-0.304429	-0.438353	-0.142371	No_Change
YALI0B13420g	0.642177	0.770384	0.136617	No_Change
YALI0B13442g	0.463049	0.635113	0.220473	No_Change
YALI0B13464g	0.320787	-0.439985	-0.743234	No_Change
YALI0B13486g	-1.1662	0.37826	1.48722	No_Change
YALI0B13508g	0.557997	-0.165685	-0.653938	No_Change
YALI0B13530g	0.129521	-1.1233	-1.18956	No_Change
YALI0B13552g	1.28207	0.703466	-0.394722	No_Change
YALI0B13574r	0	0	0	No_Change
YALI0B13618g	-0.272297	-1.81665	-1.444	No_Change
YALI0B13662g	0.728025	1.26209	0.583066	No_Change
YALI0B13684g	-0.28173	-0.0639017	0.206117	No_Change
YALI0B13706g	-0.961056	-0.951797	0.0589075	No_Change
YALI0B13728g	-1.53261	-0.943513	0.650922	No_Change
YALI0B13750g	1.32196	0.366883	-0.946702	No_Change
YALI0B13794g	0	0	0	No_Change
YALI0B13816g	0.858498	1.21468	0.35913	No_Change
YALI0B13838g	0.652434	0.656524	-0.0223241	No_Change
YALI0B13882g	0.17555	-0.697004	-0.866516	No_Change
YALI0B13904g	0.158353	0.554818	0.398557	No_Change
YALI0B13926g	-0.25244	-0.380934	-0.146962	No_Change
YALI0B13992g	0.536294	-0.7193	-1.193	No_Change
YALI0B14014g	0.934218	0.761241	-0.046881	No_Change
YALI0B14036g	-0.309689	-0.420972	-0.135219	No_Change
YALI0B14058g	-0.580707	0.486826	0.909739	No_Change
YALI0B14080g	-1.08047	0.446259	1.31276	No_Change
YALI0B14124g	-0.644884	-0.510281	0.118708	No_Change
YALI0B14146g	-0.163427	0.105119	0.263393	No_Change
YALI0B14179g	1.42371	0.357471	-0.938291	No_Change
YALI0B14201g	-1.0673	-0.219678	0.850314	No_Change
YALI0B14223g	0.0215988	-0.698774	-0.696204	No_Change
YALI0B14245g	-0.672783	-0.752396	-0.0842264	No_Change
YALI0B14267g	0.192607	-0.237881	-0.426837	No_Change
YALI0B14311g	0.877932	1.09458	0.19693	No_Change
YALI0B14355g	0.856995	0.213522	-0.637865	No_Change
YALI0B14377g	0.471892	0.296658	-0.177694	No_Change
YALI0B14399g	0.0703703	-0.530435	-0.593481	No_Change
YALI0B14421g	0	0	0	No_Change
YALI0B14443g	0.0415711	-1.77634	-1.47596	No_Change
YALI0B14465g	-0.169801	0.269443	0.436754	No_Change
YALI0B14487g	0.0406535	-0.232706	-0.270398	No_Change
YALI0B14531g	-0.886712	-1.45108	-0.563777	No_Change
YALI0B14553g	-0.738137	-1.10107	-0.397182	No_Change
SRN19_1	0	0	0	No_Change
YALI0B14575g	-0.597789	-1.65738	-1.05255	No_Change
YALI0B14597g	0.209217	0.636547	0.416273	No_Change
YALI0B14641g	0.619659	0.631823	0.0251613	No_Change
YALI0B14663g	0.656296	1.09175	0.438478	No_Change
YALI0B14707g	0.830899	0.5067	-0.32009	No_Change
YALI0B14729g	-0.920052	-0.0903696	0.820075	No_Change
YALI0B14751g	-0.264954	0.180586	0.408665	No_Change
YALI0B14773g	0.027521	1.04696	0.985009	No_Change
YALI0B14795g	0.00387383	-0.805715	-0.788047	No_Change
YALI0B14817g	-0.506179	-0.418279	0.073896	No_Change
YALI0B14839g	0.207646	0.173607	-0.03068	No_Change
YALI0B14883g	0.191322	0.307448	0.146966	No_Change
YALI0B14905g	0.0227646	0.909563	0.87692	No_Change
YALI0B14927g	-0.0816508	0.217528	0.297128	No_Change
YALI0B14938r	0	0	0	No_Change
YALI0B14949g	-0.607531	-0.067578	0.477738	No_Change
YALI0B14971g	-0.638574	-1.61768	-0.94489	No_Change
YALI0B14993g	0.0505182	-0.347826	-0.391033	No_Change
YALI0B15015g	0.217474	-0.214017	-0.399553	No_Change
YALI0B15037g	-0.643926	-0.299838	0.318634	No_Change
YALI0B15059g	0.485938	-0.222303	-0.559496	No_Change
YALI0B15081g	-0.576692	-0.315533	0.254951	No_Change
YALI0B15103g	-0.547731	0.567294	1.09549	No_Change
YALI0B15147g	-0.762583	-0.695378	0.0331754	No_Change
YALI0B15180g	0.654359	0.523501	-0.0728195	No_Change
YALI0B15202g	0.242888	-1.00407	-1.24309	No_Change
YALI0B15224g	-0.213239	-0.586416	-0.370518	No_Change
YALI0B15246g	0.261191	-0.473303	-0.635015	No_Change
YALI0B15268g	0.628889	1.58128	0.943524	No_Change
YALI0B15290g	-0.769279	0.14118	0.808901	No_Change
YALI0B15304g	1.31322	0.708707	-0.5681	No_Change
YALI0B15312g	0.436285	1.2398	0.775644	No_Change
YALI0B15334g	-0.592174	0.365443	0.855227	No_Change
YALI0B15356g	0.740755	0.776609	0.0806721	No_Change
YALI0B15378g	-0.47668	-0.0732666	0.402693	No_Change
YALI0B15400g	-0.427346	0.537782	0.908955	No_Change
YALI0B15422g	0.091885	-1.0438	-1.11838	No_Change
YALI0B15466g	0	0	0	No_Change
YALI0B15488g	0	0	0	No_Change
YALI0B15510g	0.072038	-0.892379	-0.945595	No_Change
YALI0B15532g	0	0	0	No_Change
YALI0B15554g	0	0	0	No_Change
YALI0B15576g	0.318958	0.106023	-0.198092	No_Change
YALI0B15598g	-0.345242	-0.827192	-0.523122	No_Change
YALI0B15620g	-1.05462	-0.0434358	0.605475	No_Change
YALI0B15642g	-0.636271	-0.644244	-0.0837933	No_Change
YALI0B15664g	-0.811775	-0.937682	-0.178383	No_Change
YALI0B15686g	-0.354986	-0.409179	-0.0861415	No_Change
YALI0B15708g	-0.159346	0.206538	0.352523	No_Change
YALI0B15722g	0.247386	-0.160855	-0.36117	No_Change
YALI0B15752g	0.64642	-0.0942344	-0.72938	No_Change
YALI0B15774g	0.847675	-0.113762	-0.947136	No_Change
YALI0B15796g	0	0	0	No_Change
YALI0B15818g	-0.69254	-0.572268	0.0706328	No_Change
YALI0B15840g	0.700177	0.183159	-0.408848	No_Change
YALI0B15862g	0.182845	-0.67167	-0.821375	No_Change
YALI0B15884g	-0.0683683	-0.108548	-0.0401718	No_Change
YALI0B15906g	1.38571	0.0143776	-1.28066	No_Change
YALI0B15928r	0	0	0	No_Change
YALI0B15950g	-1.66957	-0.51138	0.998266	No_Change
YALI0B15972g	-1.04578	-0.910523	0.153036	No_Change
YALI0B15994g	0	0	0	No_Change
YALI0B16016g	0.0181786	-0.246509	-0.260051	No_Change
YALI0B16038g	0.276745	0.112836	-0.160915	No_Change
YALI0B16104g	0.133739	-0.356368	-0.481204	No_Change
YALI0B16126g	0.904367	0.535804	-0.364162	No_Change
YALI0B16170g	0	0	0	No_Change
YALI0B16192g	0	0	0	No_Change
YALI0B16258g	0.256927	1.12317	0.826687	No_Change
YALI0B16302g	-0.506037	0.270283	0.722316	No_Change
YALI0B16324g	-0.47911	0.519498	0.95579	No_Change
YALI0B16346r	0	0	0	No_Change
YALI0B16368g	0.331814	-0.284324	-0.593216	No_Change
YALI0B16390g	0.369206	0.44145	0.0768427	No_Change
YALI0B16434g	-0.993909	-1.42202	-0.414145	No_Change
YALI0B16456g	-0.288066	0.128307	0.405721	No_Change
YALI0B16544g	-0.976492	-0.45701	0.487209	No_Change
YALI0B16566g	0.663288	1.32359	0.675807	No_Change
YALI0B16610g	-0.202908	0.891636	1.03665	No_Change
YALI0B16654g	-0.557753	0.340364	0.869315	No_Change
YALI0B16676g	-1.70654	-0.364819	1.35097	No_Change
YALI0B16698g	0.559286	-0.146922	-0.698298	No_Change
YALI0B16742g	-0.217592	0.30033	0.511133	No_Change
YALI0B16764g	0.501726	1.96236	1.44066	No_Change
YALI0B16786g	-0.55804	0.493281	0.970247	No_Change
YALI0B16808g	0.455271	0.258888	-0.184959	No_Change
YALI0B16822g	-0.83075	-1.28826	-0.478415	No_Change
YALI0B16852g	0	0	0	No_Change
YALI0B16874g	-0.743932	-1.07527	-0.335448	No_Change
YALI0B16896g	-0.761229	0.140884	0.834044	No_Change
YALI0B16918g	0.19827	-0.516483	-0.671728	No_Change
YALI0B16940g	-0.622043	-0.580495	0.0281158	No_Change
YALI0B16962g	-0.191587	-0.143053	0.0407566	No_Change
YALI0B16984g	-1.09458	-0.413025	0.668561	No_Change
YALI0B17006g	0.837905	1.13811	0.259662	No_Change
YALI0B17028g	0	0	0	No_Change
YALI0B17061g	0.703855	0.704602	-0.00366447	No_Change
YALI0B17072g	0.205601	0.414747	0.21014	No_Change
YALI0B17094r	0	0	0	No_Change
YALI0B17138g	0	0	0	No_Change
YALI0B17160g	0	0	0	No_Change
YALI0B17182g	-1.20968	-0.366	0.765662	No_Change
YALI0B17226g	-0.601591	-1.36218	-0.765764	No_Change
YALI0B17248g	-0.249991	-1.42596	-1.03267	No_Change
YALI0B17270g	0	0	0	No_Change
YALI0B17292g	-0.0295713	-0.321058	-0.278662	No_Change
YALI0B17314g	-0.172304	0.248111	0.416838	No_Change
YALI0B17336g	-0.507284	0.896669	1.34068	No_Change
YALI0B17358g	0.936055	1.64017	0.640636	No_Change
YALI0B17380g	-0.339964	-1.48055	-1.1384	No_Change
YALI0B17424g	-0.171166	0.795177	0.918274	No_Change
YALI0B17468g	-0.662912	-0.192739	0.459099	No_Change
YALI0B17490g	-0.870558	0.334647	1.15167	No_Change
YALI0B17512g	-0.425165	-0.722883	-0.301639	No_Change
YALI0B17556g	0.0913593	-0.736936	-0.749778	No_Change
YALI0B17567r	0	0	0	No_Change
YALI0B17578r	0	0	0	No_Change
YALI0B17622g	0.121036	-1.00408	-1.11834	No_Change
YALI0B17644g	-0.950347	-0.539687	0.330878	No_Change
YALI0B17666g	-0.607139	-1.33391	-0.718118	No_Change
YALI0B17688g	-0.688188	-1.48553	-0.77471	No_Change
YALI0B17732g	0.0367617	1.15795	1.0895	No_Change
YALI0B17754g	-0.596485	-0.620903	-0.010665	No_Change
YALI0B17776g	0	0	0	No_Change
YALI0B17798g	1.32527	0.464727	-0.845246	No_Change
YALI0B17842g	0.0795852	-0.803183	-0.756888	No_Change
YALI0B17864g	1.05512	0.150976	-0.87548	No_Change
YALI0B17908g	0.507034	0.447574	-0.034484	No_Change
YALI0B17952r	0	0	0	No_Change
YALI0B18018g	0.210346	-0.237456	-0.411364	No_Change
YALI0B18040g	-0.653941	-0.359902	0.287646	No_Change
YALI0B18062g	-0.494151	-0.420212	0.0679459	No_Change
YALI0B18084g	0.215115	0.284122	0.071354	No_Change
YALI0B18106r	0	0	0	No_Change
YALI0B18128g	0.0319516	-0.283459	-0.305781	No_Change
YALI0B18150g	0.47462	-0.537075	-1.00652	No_Change
YALI0B18172g	0.245322	0.312095	0.0771328	No_Change
YALI0B18194g	-0.997131	-3.17106	-1.42793	No_Change
YALI0B18216g	0	0	0	No_Change
YALI0B18238g	0.0444822	0.157961	0.107849	No_Change
YALI0B18260g	-0.268524	-0.757437	-0.469598	No_Change
YALI0B18298g	-1.67291	-0.650906	0.482965	No_Change
YALI0B18304g	0.167394	0.448068	0.305621	No_Change
YALI0B18326g	0.524339	0.831023	0.354648	No_Change
YALI0B18348g	0.391177	0.0453501	-0.340581	No_Change
YALI0B18370g	0	0	0	No_Change
YALI0B18414g	0.330987	-0.278685	-0.598561	No_Change
YALI0B18458g	-0.265711	-0.186997	0.0798782	No_Change
YALI0B18480g	-0.419829	-0.621427	-0.211848	No_Change
YALI0B18502g	0.180564	-1.05975	-1.19591	No_Change
YALI0B18524g	-0.514797	-0.188746	0.285863	No_Change
YALI0B18546g	-0.157793	-0.170905	-0.012775	No_Change
YALI0B18590g	0.288566	0.310331	0.021116	No_Change
YALI0B18612g	-0.844043	-0.245057	0.55638	No_Change
YALI0B18634g	-1.33291	-0.149179	1.13017	No_Change
YALI0B18656g	-0.276341	-0.555908	-0.229714	No_Change
YALI0B18678g	0.780677	0.763163	-0.0465901	No_Change
[truncated: 5,358 more rows]

## Sheet: Tab 2 - data set ii
Gene	FC_t1	FC_t2	Z	Class
YALI0A00330g	-3.04944	-2.96089	0.117052	WT 8% Upregulated
YALI0A01023g	-6.349	-1.26669	2.56986	WT 8% Upregulated
YALI0A01485g	-6.72703	-1.71526	1.15376	WT 8% Upregulated
YALI0A02332g	-1.70126	-1.28335	0.153618	WT 8% Upregulated
YALI0A02453g	-1.50906	-1.42934	0.00765942	WT 8% Upregulated
YALI0A02585g	-2.82911	-1.82319	0.342762	WT 8% Upregulated
YALI0A02783g	-4.82372	-1.54891	0.656815	WT 8% Upregulated
YALI0A03685g	-2.40619	-3.15619	-0.675609	WT 8% Upregulated
YALI0A03817g	-4.87951	-2.57097	1.52074	WT 8% Upregulated
YALI0A04367g	-2.45385	-1.04786	0.865381	WT 8% Upregulated
YALI0A05115g	-1.1258	-2.96839	-1.74099	WT 8% Upregulated
YALI0A05137g	-3.16963	-1.72866	0.25844	WT 8% Upregulated
YALI0A05379g	-1.41516	-1.92599	-0.60937	WT 8% Upregulated
YALI0A05577g	-1.68254	-1.952	-0.363602	WT 8% Upregulated
YALI0A05929g	-1.21053	-1.53254	-0.296111	WT 8% Upregulated
YALI0A06611g	-2.40442	-3.78654	-1.43596	WT 8% Upregulated
YALI0A06633g	-7.2744	-3.63012	-0.0168862	WT 8% Upregulated
YALI0A07997g	-3.20035	-1.83498	1.05014	WT 8% Upregulated
YALI0A08165g	-3.54127	-1.16969	1.20541	WT 8% Upregulated
YALI0A09427g	-2.82701	-3.2453	-0.971592	WT 8% Upregulated
YALI0A09537g	-4.9762	-2.19108	0.934296	WT 8% Upregulated
YALI0A09680g	-1.23189	-1.65095	-0.518968	WT 8% Upregulated
YALI0A09834g	-1.69722	-2.08866	-0.772801	WT 8% Upregulated
YALI0A10615g	-2.94537	-2.09174	0.364342	WT 8% Upregulated
YALI0A10637g	-3.11212	-1.69043	1.25113	WT 8% Upregulated
YALI0A10967g	-3.99803	-1.60027	1.11619	WT 8% Upregulated
YALI0A11869g	-1.18964	-1.23258	-0.0727432	WT 8% Upregulated
YALI0A12001g	-2.84835	-2.36329	0.386926	WT 8% Upregulated
YALI0A12023g	-1.60654	-1.26967	-0.302107	WT 8% Upregulated
YALI0A12353g	-4.35945	-2.04681	0.00911524	WT 8% Upregulated
YALI0A12441g	-1.84824	-2.0132	0.0118947	WT 8% Upregulated
YALI0A13497g	-2.28049	-1.83739	-0.604829	WT 8% Upregulated
YALI0A14212g	-1.17872	-2.54277	-1.47758	WT 8% Upregulated
YALI0A14388g	-2.27998	-3.73055	-1.41122	WT 8% Upregulated
YALI0A14476g	-4.14371	-2.70573	0.766747	WT 8% Upregulated
YALI0A14520g	-2.59043	-2.56467	-0.544716	WT 8% Upregulated
YALI0A14707g	-1.3786	-1.08299	0.089675	WT 8% Upregulated
YALI0A14784g	-1.13345	-1.67048	-0.701967	WT 8% Upregulated
YALI0A14839g	-1.22839	-1.88737	-0.700791	WT 8% Upregulated
YALI0A15554g	-1.45313	-2.72433	-1.31299	WT 8% Upregulated
YALI0A15576g	-1.37957	-1.40281	0.0013983	WT 8% Upregulated
YALI0A15906g	-10.5728	-1.05351	2.14177	WT 8% Upregulated
YALI0A16720g	-2.47419	-1.22461	1.1665	WT 8% Upregulated
YALI0A17061g	-1.32957	-1.38068	-0.278891	WT 8% Upregulated
YALI0A18161g	-4.38212	-1.88907	1.44664	WT 8% Upregulated
YALI0A18271g	-5.13526	-2.40256	0.912101	WT 8% Upregulated
YALI0A18315g	-1.40439	-1.08405	0.470073	WT 8% Upregulated
YALI0A18403g	-1.63109	-1.76764	-0.165652	WT 8% Upregulated
YALI0A19162g	-2.39918	-1.20073	1.11385	WT 8% Upregulated
YALI0A19404g	-1.47771	-3.60979	-2.11499	WT 8% Upregulated
YALI0A19580g	-2.40338	-1.64576	0.229415	WT 8% Upregulated
YALI0A19624g	-4.58263	-1.47456	0.995252	WT 8% Upregulated
YALI0A20064g	-1.02761	-1.55665	-0.53978	WT 8% Upregulated
YALI0A20273g	-2.88431	-1.05508	0.198412	WT 8% Upregulated
YALI0A20295g	-1.57968	-1.51735	-0.318319	WT 8% Upregulated
YALI0A20372g	-2.04355	-2.3097	-0.772558	WT 8% Upregulated
YALI0A20658g	-2.45233	-1.23005	0.863376	WT 8% Upregulated
YALI0A21175g	-1.75206	-1.38968	0.341708	WT 8% Upregulated
YALI0A21263g	-1.53404	-1.87371	-0.634472	WT 8% Upregulated
YALI0A21351g	-4.48238	-4.3932	-0.915773	WT 8% Upregulated
YALI0A21373g	-8.08905	-2.86251	0.333484	WT 8% Upregulated
YALI0B00198g	-1.40581	-2.24466	-0.993645	WT 8% Upregulated
YALI0B00264g	-2.87556	-2.66114	-0.173886	WT 8% Upregulated
YALI0B01320g	-2.23529	-1.3213	0.787077	WT 8% Upregulated
YALI0B01848g	-2.40175	-1.58416	-0.0882023	WT 8% Upregulated
YALI0B01980g	-2.89965	-4.34401	-1.81351	WT 8% Upregulated
YALI0B02222g	-1.53922	-3.74594	-2.35806	WT 8% Upregulated
YALI0B02574g	-2.87031	-1.2152	0.686159	WT 8% Upregulated
YALI0B03102g	-3.15871	-2.44149	0.641287	WT 8% Upregulated
YALI0B03190g	-2.89262	-1.48117	-0.0758302	WT 8% Upregulated
YALI0B03300g	-1.92015	-2.0483	-0.229707	WT 8% Upregulated
YALI0B03718g	-3.63085	-1.74633	1.03937	WT 8% Upregulated
YALI0B04356g	-2.16061	-1.8673	0.309298	WT 8% Upregulated
YALI0B04532g	-1.10861	-3.26345	-1.93302	WT 8% Upregulated
YALI0B04598g	-3.55592	-2.02117	0.173468	WT 8% Upregulated
YALI0B04642g	-1.1774	-1.9438	-0.881261	WT 8% Upregulated
YALI0B04906g	-2.26061	-1.17856	1.07164	WT 8% Upregulated
YALI0B05236g	-1.03649	-1.30821	-0.38503	WT 8% Upregulated
YALI0B05456g	-1.1198	-2.14055	-1.57261	WT 8% Upregulated
YALI0B05676g	-3.2429	-1.26783	1.40051	WT 8% Upregulated
YALI0B05918g	-2.70357	-1.31708	0.827941	WT 8% Upregulated
YALI0B05940g	-2.91537	-1.77383	0.688815	WT 8% Upregulated
YALI0B06006g	-1.12988	-1.61266	-0.524583	WT 8% Upregulated
YALI0B06116g	-1.14616	-1.33166	-0.206526	WT 8% Upregulated
YALI0B06138g	-12.9484	-4.96883	0.0229377	WT 8% Upregulated
YALI0B06160g	-2.05289	-1.29863	-0.429639	WT 8% Upregulated
YALI0B06754g	-2.28502	-1.4569	-0.00198591	WT 8% Upregulated
YALI0B07073g	-3.51923	-1.22831	1.53128	WT 8% Upregulated
YALI0B07117g	-14.9835	-1.4613	4.24984	WT 8% Upregulated
YALI0B07271g	-1.23822	-2.71306	-1.41775	WT 8% Upregulated
YALI0B07293g	-1.99878	-1.95006	-0.376281	WT 8% Upregulated
YALI0B07645g	-2.73183	-2.48618	-0.934753	WT 8% Upregulated
YALI0B07667g	-1.82242	-2.38437	-0.747507	WT 8% Upregulated
YALI0B07689g	-1.69271	-2.96278	-1.64027	WT 8% Upregulated
YALI0B08030g	-3.79849	-1.69864	1.54188	WT 8% Upregulated
YALI0B08338g	-4.04519	-2.5896	0.42761	WT 8% Upregulated
YALI0B08492g	-1.65003	-1.38726	0.107838	WT 8% Upregulated
YALI0B09251g	-4.32529	-1.80342	-0.0869841	WT 8% Upregulated
YALI0B09383g	-3.16434	-1.00199	1.9063	WT 8% Upregulated
YALI0B09427g	-4.01889	-3.35361	0.183923	WT 8% Upregulated
YALI0B09471g	-3.34076	-1.92704	-0.104874	WT 8% Upregulated
YALI0B09537g	-8.7155	-1.90391	6.09321	WT 8% Upregulated
YALI0B09559g	-1.36262	-1.04953	0.106162	WT 8% Upregulated
YALI0B09812g	-1.24305	-1.37355	-0.353002	WT 8% Upregulated
YALI0B10021g	-1.10854	-1.03286	-0.0238292	WT 8% Upregulated
YALI0B10109g	-7.60696	-1.72399	0.646064	WT 8% Upregulated
YALI0B10274g	-1.20449	-1.99867	-1.12813	WT 8% Upregulated
YALI0B10802g	-3.19063	-4.30536	-0.918426	WT 8% Upregulated
YALI0B10824g	-1.72007	-1.3503	-0.0268691	WT 8% Upregulated
YALI0B10846g	-12.9886	-2.15442	3.45546	WT 8% Upregulated
YALI0B10890g	-3.9831	-1.45145	1.33618	WT 8% Upregulated
YALI0B10978g	-1.314	-2.07951	-0.64409	WT 8% Upregulated
YALI0B11066g	-2.24113	-3.94196	-2.16566	WT 8% Upregulated
YALI0B11462g	-2.5678	-1.71809	0.522694	WT 8% Upregulated
YALI0B11726g	-1.13275	-1.3392	-0.223093	WT 8% Upregulated
YALI0B12188g	-4.79208	-1.92767	2.01129	WT 8% Upregulated
YALI0B12430g	-2.7617	-2.22775	0.425379	WT 8% Upregulated
YALI0B12584g	-2.59428	-2.22254	0.376525	WT 8% Upregulated
YALI0B12892g	-2.24367	-1.23276	0.523002	WT 8% Upregulated
YALI0B13178g	-2.65446	-2.53716	0.0288614	WT 8% Upregulated
YALI0B13222g	-1.70864	-3.65283	-2.25416	WT 8% Upregulated
YALI0B13376g	-2.12822	-1.90693	0.0532195	WT 8% Upregulated
YALI0B13904g	-1.2576	-1.04545	0.140344	WT 8% Upregulated
YALI0B14597g	-2.55058	-2.25302	0.158988	WT 8% Upregulated
YALI0B14619g	-3.22851	-1.22069	0.01078	WT 8% Upregulated
YALI0B14839g	-3.25214	-1.60282	0.188686	WT 8% Upregulated
YALI0B14927g	-1.05812	-2.31775	-1.27521	WT 8% Upregulated
YALI0B15722g	-2.8441	-1.63179	0.671991	WT 8% Upregulated
YALI0B17072g	-2.46058	-1.53209	0.460073	WT 8% Upregulated
YALI0B17182g	-1.48743	-2.28762	-0.750792	WT 8% Upregulated
YALI0B17204g	-11.4278	-2.86846	1.60965	WT 8% Upregulated
YALI0B17303g	-1.40268	-1.35039	-0.0137587	WT 8% Upregulated
YALI0B17798g	-1.58573	-1.10218	0.393253	WT 8% Upregulated
YALI0B17842g	-1.46581	-1.22298	0.141116	WT 8% Upregulated
YALI0B18172g	-2.90132	-1.39443	0.213902	WT 8% Upregulated
YALI0B18194g	-11.108	-3.59043	1.43471	WT 8% Upregulated
YALI0B18260g	-1.36471	-1.48744	-0.0860093	WT 8% Upregulated
YALI0B18612g	-1.27005	-2.51697	-1.24456	WT 8% Upregulated
YALI0B18810g	-2.66592	-2.08232	0.465774	WT 8% Upregulated
YALI0B18986g	-10.9176	-6.61708	3.72137	WT 8% Upregulated
YALI0B20262g	-3.92395	-2.67414	0.729212	WT 8% Upregulated
YALI0B20988g	-3.30572	-3.09335	-0.0461327	WT 8% Upregulated
YALI0B21142g	-15.0079	-3.52392	1.85406	WT 8% Upregulated
YALI0B21692g	-6.15868	-1.24447	1.75414	WT 8% Upregulated
YALI0B21824g	-2.1514	-2.0462	-1.44731	WT 8% Upregulated
YALI0B21846g	-2.34203	-1.96281	-1.21981	WT 8% Upregulated
YALI0B21868g	-3.42349	-2.55717	-1.43212	WT 8% Upregulated
YALI0B21978g	-2.16048	-2.47818	-0.821572	WT 8% Upregulated
YALI0B22088g	-2.78149	-1.48084	0.747658	WT 8% Upregulated
YALI0B22132g	-2.55058	-1.759	0.154341	WT 8% Upregulated
YALI0B22242g	-1.47388	-1.72654	-0.523123	WT 8% Upregulated
YALI0B22374g	-1.67711	-2.32049	-0.706585	WT 8% Upregulated
YALI0B22418g	-2.34687	-1.12367	0.496099	WT 8% Upregulated
YALI0B22484g	-2.13048	-2.02664	0.0623508	WT 8% Upregulated
YALI0B22528g	-1.21494	-1.33266	-0.49435	WT 8% Upregulated
YALI0B22550g	-1.47908	-1.52546	-0.870348	WT 8% Upregulated
YALI0B22594g	-1.79464	-2.42522	-0.611793	WT 8% Upregulated
YALI0B22770g	-1.10194	-2.50799	-1.64231	WT 8% Upregulated
YALI0B22814g	-6.25303	-3.73491	1.28834	WT 8% Upregulated
YALI0B23474g	-3.3534	-2.78377	-0.564696	WT 8% Upregulated
YALI0B23496g	-6.48837	-3.88744	-0.202767	WT 8% Upregulated
YALI0C00165g	-2.79344	-2.57159	0.00508796	WT 8% Upregulated
YALI0C00275g	-5.10505	-1.05571	1.37451	WT 8% Upregulated
YALI0C00297g	-5.98721	-1.27174	1.64728	WT 8% Upregulated
YALI0C00363g	-1.7391	-1.25188	0.319892	WT 8% Upregulated
YALI0C00451g	-5.62577	-3.6555	-0.698188	WT 8% Upregulated
YALI0C01045g	-1.75781	-1.59031	-0.212809	WT 8% Upregulated
YALI0C01177g	-3.73833	-1.95451	1.8704	WT 8% Upregulated
YALI0C02321g	-2.02398	-2.00888	0.0295678	WT 8% Upregulated
YALI0C02519g	-1.23066	-1.00891	0.079255	WT 8% Upregulated
YALI0C02761g	-1.12247	-2.2916	-0.994778	WT 8% Upregulated
YALI0C02871g	-1.93482	-3.31229	-1.37103	WT 8% Upregulated
YALI0C02893g	-2.36276	-1.93562	0.0648317	WT 8% Upregulated
YALI0C03828g	-3.58635	-3.39705	-0.174192	WT 8% Upregulated
YALI0C04136g	-2.41673	-1.0917	1.00392	WT 8% Upregulated
YALI0C04180g	-3.34526	-1.00064	1.43347	WT 8% Upregulated
YALI0C04389g	-8.37371	-2.93485	0.682706	WT 8% Upregulated
YALI0C04884g	-2.62741	-3.25762	-0.386421	WT 8% Upregulated
YALI0C05038g	-3.31243	-2.12362	1.26238	WT 8% Upregulated
YALI0C05104g	-5.47375	-4.48014	0.541254	WT 8% Upregulated
YALI0C05368g	-2.3932	-2.28267	-0.355626	WT 8% Upregulated
YALI0C05500g	-1.28238	-1.64427	-0.383564	WT 8% Upregulated
YALI0C05533g	-4.94484	-1.77096	1.14044	WT 8% Upregulated
YALI0C05577g	-1.26891	-1.17553	-0.51738	WT 8% Upregulated
YALI0C05775g	-2.21856	-2.03008	0.115864	WT 8% Upregulated
YALI0C05841g	-2.26945	-1.32789	0.645854	WT 8% Upregulated
YALI0C06061g	-1.44257	-2.8923	-1.39819	WT 8% Upregulated
YALI0C06534g	-4.11603	-1.34152	0.347193	WT 8% Upregulated
YALI0C06556g	-3.29232	-1.82366	1.54077	WT 8% Upregulated
YALI0C06600g	-2.03419	-1.31713	0.065245	WT 8% Upregulated
YALI0C06732g	-3.07065	-1.00016	1.46918	WT 8% Upregulated
YALI0C06754g	-1.10097	-1.21787	-0.155964	WT 8% Upregulated
YALI0C07018g	-1.70437	-3.04894	-1.35162	WT 8% Upregulated
YALI0C07150g	-2.37403	-3.71735	-1.50044	WT 8% Upregulated
YALI0C07260g	-1.24301	-1.31347	-0.146657	WT 8% Upregulated
YALI0C07436g	-1.79682	-2.60303	-0.448361	WT 8% Upregulated
YALI0C07612g	-5.31112	-1.44686	2.50138	WT 8% Upregulated
YALI0C07634g	-6.42692	-2.37645	0.862185	WT 8% Upregulated
YALI0C07700g	-1.70293	-1.62089	0.0694652	WT 8% Upregulated
YALI0C07821g	-1.55639	-2.36852	-1.38111	WT 8% Upregulated
YALI0C08220g	-1.26088	-1.86135	-0.752119	WT 8% Upregulated
YALI0C08327g	-5.94871	-1.87665	1.54628	WT 8% Upregulated
YALI0C08833g	-1.38003	-1.54261	-0.399589	WT 8% Upregulated
YALI0C09119g	-1.59269	-2.43295	-0.730555	WT 8% Upregulated
YALI0C09284g	-4.20263	-4.18606	1.4191	WT 8% Upregulated
YALI0C09350g	-4.19489	-2.40593	0.163807	WT 8% Upregulated
YALI0C09548g	-2.03274	-1.29117	0.0537491	WT 8% Upregulated
YALI0C09614g	-1.3651	-1.82776	-0.655424	WT 8% Upregulated
YALI0C09801g	-2.18481	-2.53488	-0.97167	WT 8% Upregulated
YALI0C10135g	-1.55724	-4.08776	-2.86448	WT 8% Upregulated
YALI0C10516g	-1.41953	-2.17435	-0.823106	WT 8% Upregulated
YALI0C10648g	-1.37974	-2.14765	-0.938789	WT 8% Upregulated
YALI0C10780g	-2.65118	-2.38882	0.0173902	WT 8% Upregulated
YALI0C10923g	-3.4598	-2.065	0.284834	WT 8% Upregulated
YALI0C11165g	-11.3361	-1.28421	3.73597	WT 8% Upregulated
YALI0C11385g	-1.77192	-1.47108	0.253532	WT 8% Upregulated
YALI0C11803g	-3.92452	-1.53704	1.58662	WT 8% Upregulated
YALI0C11858g	-2.73274	-1.00083	1.60905	WT 8% Upregulated
YALI0C12947g	-1.55675	-2.98941	-1.70509	WT 8% Upregulated
YALI0C13178g	-4.76554	-1.16867	2.86396	WT 8% Upregulated
YALI0C13860g	-2.66827	-1.72775	0.901148	WT 8% Upregulated
YALI0C13904g	-1.36535	-1.67893	-0.372142	WT 8% Upregulated
YALI0C14344g	-3.57233	-1.02962	0.805346	WT 8% Upregulated
YALI0C14542g	-1.96829	-1.19505	0.770066	WT 8% Upregulated
YALI0C14740g	-2.32272	-2.05517	-0.588961	WT 8% Upregulated
YALI0C14806g	-1.88805	-1.60683	-0.836447	WT 8% Upregulated
YALI0C14960g	-1.57616	-1.10434	0.349769	WT 8% Upregulated
YALI0C15004g	-7.65259	-2.86482	0.418607	WT 8% Upregulated
YALI0C15026g	-7.11905	-3.09406	2.55191	WT 8% Upregulated
YALI0C15048g	-4.94589	-3.15935	-0.621083	WT 8% Upregulated
YALI0C15202g	-4.39207	-2.65931	1.57966	WT 8% Upregulated
YALI0C15237g	-1.37864	-1.02279	-0.111081	WT 8% Upregulated
YALI0C15246g	-1.29898	-2.42206	-1.16131	WT 8% Upregulated
YALI0C15741g	-10.6249	-3.9835	0.488624	WT 8% Upregulated
YALI0C16247g	-1.45811	-1.60854	-0.176541	WT 8% Upregulated
YALI0C16390g	-2.41966	-1.84312	0.0139536	WT 8% Upregulated
YALI0C16456g	-2.79251	-1.12362	0.723736	WT 8% Upregulated
YALI0C16500g	-3.81243	-2.1563	0.696873	WT 8% Upregulated
YALI0C16643g	-2.55932	-3.79555	-1.45816	WT 8% Upregulated
YALI0C16731g	-2.16516	-2.2544	-0.763897	WT 8% Upregulated
YALI0C16797g	-6.93777	-1.96804	4.72306	WT 8% Upregulated
YALI0C16841g	-3.22738	-2.43756	0.472574	WT 8% Upregulated
YALI0C16951g	-1.93888	-1.86539	-0.991866	WT 8% Upregulated
YALI0C16995g	-7.33082	-1.48704	5.95575	WT 8% Upregulated
YALI0C17347g	-3.7956	-1.81645	1.4222	WT 8% Upregulated
YALI0C17391g	-2.17226	-1.35978	-0.273229	WT 8% Upregulated
YALI0C17655g	-1.53793	-2.97941	-1.81689	WT 8% Upregulated
YALI0C18051g	-1.69331	-2.97644	-1.22288	WT 8% Upregulated
YALI0C18263g	-7.86254	-2.23436	1.52821	WT 8% Upregulated
YALI0C18315g	-6.94652	-1.9259	2.55886	WT 8% Upregulated
YALI0C18469g	-1.57828	-1.50217	-0.0963062	WT 8% Upregulated
YALI0C18513g	-3.22754	-1.34305	0.71485	WT 8% Upregulated
YALI0C18557g	-1.81232	-2.07277	-0.713895	WT 8% Upregulated
YALI0C18645g	-2.82962	-2.01582	-0.836051	WT 8% Upregulated
YALI0C19063g	-1.84267	-2.45148	-0.56754	WT 8% Upregulated
YALI0C19151g	-5.04336	-2.22646	2.70858	WT 8% Upregulated
YALI0C19602g	-2.57168	-1.70323	0.175382	WT 8% Upregulated
YALI0C19800g	-1.42329	-1.57269	-0.363227	WT 8% Upregulated
YALI0C20053g	-5.70115	-1.58583	1.92885	WT 8% Upregulated
YALI0C20141g	-4.25414	-1.26592	2.16574	WT 8% Upregulated
YALI0C20265g	-11.0636	-3.10285	1.84834	WT 8% Upregulated
YALI0C20647g	-2.74774	-1.12619	1.42142	WT 8% Upregulated
YALI0C20933g	-3.60225	-2.10739	0.9449	WT 8% Upregulated
YALI0C20977g	-4.81279	-2.28528	0.413567	WT 8% Upregulated
YALI0C21252g	-1.78803	-1.53368	-0.221019	WT 8% Upregulated
YALI0C21318g	-3.05206	-1.08565	1.90221	WT 8% Upregulated
YALI0C21340g	-1.60842	-1.0001	0.152653	WT 8% Upregulated
YALI0C21362g	-3.13879	-3.23208	-0.214858	WT 8% Upregulated
YALI0C21472g	-1.8429	-1.16664	-0.415231	WT 8% Upregulated
YALI0C21582g	-4.85206	-2.10419	2.5715	WT 8% Upregulated
YALI0C21648g	-1.04406	-1.19617	-0.558062	WT 8% Upregulated
YALI0C21978g	-2.66784	-1.23002	1.04454	WT 8% Upregulated
YALI0C22044g	-1.56523	-2.88865	-1.53438	WT 8% Upregulated
YALI0C22275g	-1.9127	-1.53756	-0.344197	WT 8% Upregulated
YALI0C22394g	-8.56904	-1.32781	2.53732	WT 8% Upregulated
YALI0C22506g	-1.47538	-4.70346	-3.17508	WT 8% Upregulated
YALI0C22924g	-1.81657	-1.02609	0.814052	WT 8% Upregulated
YALI0C22990g	-1.13523	-1.46195	-0.459431	WT 8% Upregulated
YALI0C23639g	-2.16427	-1.51042	0.175442	WT 8% Upregulated
YALI0C24013g	-2.89492	-2.65329	0.274877	WT 8% Upregulated
YALI0C24376g	-3.67485	-1.83977	1.50813	WT 8% Upregulated
YALI0D00253g	-1.73832	-1.44854	0.211121	WT 8% Upregulated
YALI0D00407g	-2.0611	-2.39682	-0.984697	WT 8% Upregulated
YALI0D01067g	-1.75131	-1.65075	-0.16785	WT 8% Upregulated
YALI0D01111g	-13.7168	-3.23026	2.25263	WT 8% Upregulated
YALI0D01980g	-6.24423	-1.13883	1.25879	WT 8% Upregulated
YALI0D02475g	-3.68452	-1.94449	0.411689	WT 8% Upregulated
YALI0D02585g	-3.10176	-2.1833	0.939727	WT 8% Upregulated
YALI0D02607g	-2.0559	-2.63206	-1.23718	WT 8% Upregulated
YALI0D02717g	-1.50068	-2.80591	-1.696	WT 8% Upregulated
YALI0D02871g	-1.22881	-1.13344	-0.0433376	WT 8% Upregulated
YALI0D03333g	-3.83446	-3.31477	0.681048	WT 8% Upregulated
YALI0D03619g	-2.9475	-2.74927	-0.200918	WT 8% Upregulated
YALI0D04004g	-1.3122	-1.06577	-0.317729	WT 8% Upregulated
YALI0D04224g	-2.87851	-2.95329	-0.351437	WT 8% Upregulated
YALI0D04268g	-4.50006	-3.76392	0.767347	WT 8% Upregulated
YALI0D04851g	-12.7441	-4.22436	1.69139	WT 8% Upregulated
YALI0D04873g	-7.36108	-2.28029	4.23645	WT 8% Upregulated
YALI0D04884g	-3.99193	-2.15755	-0.31469	WT 8% Upregulated
YALI0D04961g	-2.30517	-3.05213	-1.12573	WT 8% Upregulated
YALI0D05005g	-3.62004	-1.46532	1.03975	WT 8% Upregulated
YALI0D05533g	-2.62667	-3.67463	-1.52997	WT 8% Upregulated
YALI0D05676g	-5.0185	-2.19529	0.463022	WT 8% Upregulated
YALI0D05687g	-1.93018	-1.57151	0.361092	WT 8% Upregulated
YALI0D05841g	-2.19645	-2.35806	-0.450298	WT 8% Upregulated
YALI0D06061g	-2.23036	-3.00518	-1.14053	WT 8% Upregulated
YALI0D06391g	-2.81361	-2.87324	-1.0208	WT 8% Upregulated
YALI0D06501g	-8.03677	-1.12654	1.91262	WT 8% Upregulated
YALI0D06633g	-2.0735	-1.0669	0.474636	WT 8% Upregulated
YALI0D06688g	-18.1664	-4.84515	2.64545	WT 8% Upregulated
YALI0D06820g	-3.02543	-2.24628	0.0367802	WT 8% Upregulated
YALI0D06952g	-2.53481	-1.07428	1.24325	WT 8% Upregulated
YALI0D06974g	-2.13316	-1.38771	-0.258273	WT 8% Upregulated
YALI0D07150g	-1.41499	-1.00255	0.195377	WT 8% Upregulated
YALI0D07326g	-1.43238	-1.84734	-0.429133	WT 8% Upregulated
YALI0D07546g	-1.99077	-2.27712	-0.457332	WT 8% Upregulated
YALI0D07612g	-1.25452	-1.20183	0.0759261	WT 8% Upregulated
YALI0D07920g	-2.27623	-4.0291	-1.82586	WT 8% Upregulated
YALI0D07942g	-3.39628	-1.14788	1.19322	WT 8% Upregulated
YALI0D08646g	-6.17713	-2.85346	2.44953	WT 8% Upregulated
YALI0D08756g	-2.47718	-2.60805	-0.550146	WT 8% Upregulated
YALI0D08822g	-1.5842	-1.0429	0.299511	WT 8% Upregulated
YALI0D09086g	-2.44816	-2.06253	0.32584	WT 8% Upregulated
YALI0D09141g	-1.64045	-1.27184	-0.0817462	WT 8% Upregulated
YALI0D09361g	-1.28911	-1.61623	-0.833654	WT 8% Upregulated
YALI0D09933g	-7.46397	-2.99875	0.362522	WT 8% Upregulated
YALI0D10329g	-1.89907	-1.05511	0.397639	WT 8% Upregulated
YALI0D11125g	-1.60588	-1.08376	0.547638	WT 8% Upregulated
YALI0D11286g	-6.75488	-2.98433	0.987305	WT 8% Upregulated
YALI0D11374g	-2.47887	-2.64971	-0.558018	WT 8% Upregulated
YALI0D11440g	-1.46691	-2.27357	-0.852295	WT 8% Upregulated
YALI0D11682g	-1.40249	-1.97325	-0.950306	WT 8% Upregulated
YALI0D11880g	-1.11206	-1.21039	-0.276601	WT 8% Upregulated
YALI0D11924g	-2.90728	-2.08147	-0.376096	WT 8% Upregulated
YALI0D11990g	-2.125	-4.09741	-1.88815	WT 8% Upregulated
YALI0D12078g	-4.13707	-1.82671	1.53486	WT 8% Upregulated
YALI0D12166g	-4.60497	-1.74075	2.04733	WT 8% Upregulated
YALI0D12474g	-3.22397	-2.74768	0.402377	WT 8% Upregulated
YALI0D12496g	-1.67974	-1.55804	0.107327	WT 8% Upregulated
YALI0D12606g	-1.06619	-1.06798	-0.0499053	WT 8% Upregulated
YALI0D12705g	-1.93122	-1.58612	-0.070679	WT 8% Upregulated
YALI0D12793g	-2.25605	-1.77288	-0.0752298	WT 8% Upregulated
YALI0D12859g	-1.60021	-1.15534	0.263953	WT 8% Upregulated
YALI0D12881g	-1.92115	-1.84045	-0.493427	WT 8% Upregulated
YALI0D13046g	-2.44156	-1.66935	-0.240602	WT 8% Upregulated
YALI0D13156g	-2.1754	-1.52181	0.0843177	WT 8% Upregulated
YALI0D14916g	-1.63918	-4.0384	-2.4201	WT 8% Upregulated
YALI0D15026g	-4.53179	-1.92805	0.741649	WT 8% Upregulated
YALI0D15048g	-1.28782	-1.67967	-0.367391	WT 8% Upregulated
YALI0D15158g	-6.71168	-1.41985	2.36525	WT 8% Upregulated
YALI0D15444g	-1.63423	-1.60238	-0.0873689	WT 8% Upregulated
YALI0D15752g	-1.53453	-3.31243	-2.07252	WT 8% Upregulated
YALI0D16401g	-1.44165	-1.0822	0.268473	WT 8% Upregulated
YALI0D16687g	-1.35598	-2.04703	-0.762974	WT 8% Upregulated
YALI0D16885g	-1.59927	-1.32627	0.258182	WT 8% Upregulated
YALI0D17050g	-3.44062	-2.59958	0.221611	WT 8% Upregulated
YALI0D17204g	-1.87869	-1.17582	0.00356139	WT 8% Upregulated
YALI0D18403g	-4.89041	-1.11075	2.62787	WT 8% Upregulated
YALI0D18436g	-7.46223	-1.87307	1.79206	WT 8% Upregulated
YALI0D18502g	-4.09441	-1.17973	2.10968	WT 8% Upregulated
YALI0D18634g	-4.92873	-1.90035	2.23198	WT 8% Upregulated
YALI0D18678g	-2.98553	-2.62957	0.122822	WT 8% Upregulated
YALI0D18766g	-1.11492	-2.3621	-1.24623	WT 8% Upregulated
YALI0D18854g	-1.37076	-1.0406	0.215222	WT 8% Upregulated
YALI0D19140g	-10.2309	-2.30412	2.24627	WT 8% Upregulated
YALI0D19558g	-6.88809	-3.66751	1.76582	WT 8% Upregulated
YALI0D20020g	-3.77859	-2.8094	0.316626	WT 8% Upregulated
YALI0D20218g	-1.19937	-1.68641	-0.57601	WT 8% Upregulated
YALI0D20240g	-4.66752	-3.33748	0.248856	WT 8% Upregulated
YALI0D21208g	-3.98515	-1.79293	0.857375	WT 8% Upregulated
YALI0D21230g	-4.21762	-1.74664	0.960902	WT 8% Upregulated
YALI0D21406g	-4.06565	-2.02898	0.230254	WT 8% Upregulated
YALI0D21934g	-1.08236	-2.56121	-1.47783	WT 8% Upregulated
YALI0D22066g	-2.30632	-1.26785	0.599952	WT 8% Upregulated
YALI0D22440g	-1.82493	-2.0531	-0.898004	WT 8% Upregulated
YALI0D22506g	-1.04255	-2.27457	-1.27609	WT 8% Upregulated
YALI0D22520g	-2.86723	-2.4181	0.188235	WT 8% Upregulated
YALI0D22682g	-1.32967	-1.64029	-0.386769	WT 8% Upregulated
YALI0D22748g	-1.66939	-1.38804	0.0905378	WT 8% Upregulated
YALI0D22913g	-4.58483	-3.80529	-0.381563	WT 8% Upregulated
YALI0D23045g	-1.05914	-2.22297	-1.34061	WT 8% Upregulated
YALI0D23221g	-2.38462	-1.5702	0.497141	WT 8% Upregulated
YALI0D23397g	-1.09057	-3.08207	-2.15078	WT 8% Upregulated
YALI0D23639g	-1.04724	-2.05049	-1.01685	WT 8% Upregulated
YALI0D23881g	-1.93481	-1.46579	0.458743	WT 8% Upregulated
YALI0D23925g	-2.50527	-1.48872	0.811813	WT 8% Upregulated
YALI0D24035g	-1.70699	-1.25991	0.373396	WT 8% Upregulated
YALI0D24079g	-1.18589	-1.85069	-0.776053	WT 8% Upregulated
YALI0D24453g	-1.93294	-1.04194	0.309002	WT 8% Upregulated
YALI0D24519g	-3.84259	-2.46125	-0.263143	WT 8% Upregulated
YALI0D24750g	-2.41885	-1.08203	1.06526	WT 8% Upregulated
YALI0D24830g	-1.83105	-1.64354	-0.0654205	WT 8% Upregulated
YALI0D24992g	-3.624	-1.90504	0.53006	WT 8% Upregulated
YALI0D25124g	-1.76194	-3.11153	-1.69407	WT 8% Upregulated
YALI0D25278g	-5.55167	-1.11779	1.57948	WT 8% Upregulated
YALI0D25322g	-4.02272	-2.05702	0.750346	WT 8% Upregulated
YALI0D25674g	-1.64009	-1.42889	0.182469	WT 8% Upregulated
YALI0D25784g	-1.0288	-1.3506	-0.417336	WT 8% Upregulated
YALI0D25828g	-3.55567	-2.13456	1.23706	WT 8% Upregulated
YALI0D25850g	-1.88124	-1.3294	0.436718	WT 8% Upregulated
YALI0D25872g	-6.88763	-1.48026	3.05361	WT 8% Upregulated
YALI0D25894g	-2.92798	-1.43105	0.0666246	WT 8% Upregulated
YALI0D26235g	-2.0407	-1.41458	0.365215	WT 8% Upregulated
YALI0D26323g	-1.43602	-1.0579	0.0895759	WT 8% Upregulated
YALI0D26642g	-1.54992	-1.45805	-0.103128	WT 8% Upregulated
YALI0E00220g	-1.01425	-1.65576	-0.748054	WT 8% Upregulated
YALI0E00682g	-1.10297	-1.6898	-0.798781	WT 8% Upregulated
YALI0E00748g	-5.80212	-1.72677	0.710987	WT 8% Upregulated
YALI0E01144g	-2.90786	-2.63659	0.133211	WT 8% Upregulated
YALI0E01276g	-1.05439	-1.03758	0.0300255	WT 8% Upregulated
YALI0E01320g	-2.82319	-2.22618	0.560943	WT 8% Upregulated
YALI0E01386g	-1.85301	-1.02163	0.818302	WT 8% Upregulated
YALI0E01408g	-1.60143	-1.15937	-0.311685	WT 8% Upregulated
YALI0E01650g	-2.31904	-1.14559	0.306139	WT 8% Upregulated
YALI0E01760g	-2.33692	-3.6032	-1.32128	WT 8% Upregulated
YALI0E01958g	-4.46942	-2.35708	1.1956	WT 8% Upregulated
YALI0E02002g	-2.68828	-1.61513	0.381372	WT 8% Upregulated
YALI0E02343g	-2.62871	-1.12546	0.629211	WT 8% Upregulated
YALI0E03102g	-1.49004	-1.14328	0.158208	WT 8% Upregulated
YALI0E03344g	-1.79368	-1.47883	-0.225115	WT 8% Upregulated
YALI0E03410g	-3.87595	-1.80352	1.83185	WT 8% Upregulated
YALI0E03762g	-3.36289	-1.22261	2.18149	WT 8% Upregulated
YALI0E04004g	-3.44626	-2.46449	1.03477	WT 8% Upregulated
YALI0E04114g	-4.00864	-2.94562	1.03231	WT 8% Upregulated
YALI0E04158g	-4.1584	-1.21887	2.0231	WT 8% Upregulated
YALI0E04169g	-1.68906	-1.26465	0.0673977	WT 8% Upregulated
YALI0E04334g	-3.3174	-2.19041	0.489842	WT 8% Upregulated
YALI0E04763g	-1.13306	-4.41864	-3.24707	WT 8% Upregulated
YALI0E04939g	-1.30913	-1.73061	-0.395243	WT 8% Upregulated
YALI0E04983g	-1.51743	-1.99786	-0.747612	WT 8% Upregulated
YALI0E05181g	-1.77351	-2.4018	-0.769592	WT 8% Upregulated
YALI0E05313g	-1.63298	-2.11938	-1.18439	WT 8% Upregulated
YALI0E05357g	-1.76313	-1.52394	0.32741	WT 8% Upregulated
YALI0E05401g	-2.86222	-1.30825	1.06647	WT 8% Upregulated
YALI0E05423g	-5.1114	-2.79431	0.753459	WT 8% Upregulated
YALI0E05533g	-1.73912	-1.82023	-0.027765	WT 8% Upregulated
YALI0E05775g	-1.13453	-2.62006	-1.49444	WT 8% Upregulated
YALI0E05863g	-3.10892	-2.00732	-0.0291855	WT 8% Upregulated
YALI0E05907g	-2.59327	-1.88121	0.420986	WT 8% Upregulated
YALI0E06149g	-1.39082	-1.61077	-0.194944	WT 8% Upregulated
YALI0E06171g	-1.20293	-1.69499	-0.68093	WT 8% Upregulated
YALI0E06677g	-1.06795	-1.55133	-0.608437	WT 8% Upregulated
YALI0E06721g	-5.16084	-1.57405	1.17758	WT 8% Upregulated
YALI0E06809g	-1.4185	-1.23588	0.112235	WT 8% Upregulated
YALI0E06941g	-1.0546	-3.3671	-2.32976	WT 8% Upregulated
YALI0E07117g	-1.0205	-1.68305	-1.20224	WT 8% Upregulated
YALI0E07942g	-2.48773	-1.28463	0.805779	WT 8% Upregulated
YALI0E09020g	-1.23102	-3.0879	-1.88204	WT 8% Upregulated
YALI0E09306g	-1.42129	-1.95947	-0.505758	WT 8% Upregulated
YALI0E09405g	-1.69121	-1.3233	0.359967	WT 8% Upregulated
YALI0E09603g	-5.60131	-2.52968	2.83998	WT 8% Upregulated
YALI0E09867g	-4.4222	-2.05577	1.6559	WT 8% Upregulated
YALI0E10065g	-2.78886	-1.38776	0.507347	WT 8% Upregulated
YALI0E10153g	-1.67499	-2.44359	-1.38818	WT 8% Upregulated
YALI0E10285g	-1.60449	-1.03071	0.397805	WT 8% Upregulated
YALI0E10351g	-1.1039	-1.10991	-0.413452	WT 8% Upregulated
YALI0E10725g	-1.79915	-1.32099	0.496625	WT 8% Upregulated
YALI0E10769g	-3.24656	-1.3107	1.68097	WT 8% Upregulated
YALI0E10791g	-4.47198	-1.3954	0.749738	WT 8% Upregulated
YALI0E11011g	-3.1338	-2.44711	0.416167	WT 8% Upregulated
YALI0E11033g	-1.18048	-1.44745	-0.250293	WT 8% Upregulated
YALI0E11517g	-8.81817	-1.06447	2.32781	WT 8% Upregulated
YALI0E12001g	-2.73302	-2.26832	-0.300094	WT 8% Upregulated
YALI0E12155g	-2.90213	-2.17989	0.344551	WT 8% Upregulated
YALI0E12375g	-1.34394	-1.48808	-0.310206	WT 8% Upregulated
YALI0E12419g	-2.04276	-3.09073	0.00743022	WT 8% Upregulated
YALI0E12595g	-3.10722	-1.42677	-0.19382	WT 8% Upregulated
YALI0E12617g	-6.25201	-1.23753	2.19319	WT 8% Upregulated
YALI0E12947g	-1.25831	-2.07396	-0.906433	WT 8% Upregulated
YALI0E12991g	-2.93821	-1.08325	1.18773	WT 8% Upregulated
YALI0E13189g	-2.25874	-1.33964	0.545341	WT 8% Upregulated
YALI0E13299g	-1.43421	-1.77313	-0.645248	WT 8% Upregulated
YALI0E13882g	-1.42095	-2.1584	-0.878833	WT 8% Upregulated
YALI0E14344g	-1.5994	-1.01324	0.446394	WT 8% Upregulated
YALI0E14729g	-2.44111	-1.28835	0.877406	WT 8% Upregulated
YALI0E14993g	-5.31873	-2.07233	1.9189	WT 8% Upregulated
YALI0E15103g	-2.4778	-3.92678	-1.43778	WT 8% Upregulated
YALI0E15136g	-1.05318	-2.12767	-1.08692	WT 8% Upregulated
YALI0E15268g	-1.68309	-1.51156	-0.0560805	WT 8% Upregulated
YALI0E15334g	-1.5545	-2.78666	-1.30486	WT 8% Upregulated
YALI0E15576g	-2.00568	-1.65766	-0.280269	WT 8% Upregulated
YALI0E15862g	-5.79363	-1.28013	1.13093	WT 8% Upregulated
YALI0E16148g	-2.64888	-1.77428	0.329158	WT 8% Upregulated
YALI0E16236g	-3.56509	-1.82739	0.654854	WT 8% Upregulated
YALI0E16533g	-1.41383	-1.5052	-0.267055	WT 8% Upregulated
YALI0E16841g	-1.31997	-2.16186	-0.84972	WT 8% Upregulated
YALI0E17149g	-2.17787	-1.82992	0.276737	WT 8% Upregulated
YALI0E17193g	-1.39407	-1.60607	-0.46864	WT 8% Upregulated
YALI0E17721g	-2.82671	-1.01629	1.87231	WT 8% Upregulated
YALI0E17853g	-2.96988	-1.84399	0.303167	WT 8% Upregulated
YALI0E18326g	-1.05445	-1.09028	-0.383817	WT 8% Upregulated
YALI0E18524g	-1.31914	-1.15567	-0.0717394	WT 8% Upregulated
YALI0E18546g	-4.95298	-1.77983	0.811088	WT 8% Upregulated
YALI0E18612g	-3.43314	-2.29289	0.724545	WT 8% Upregulated
YALI0E18678g	-1.72925	-1.42646	0.268196	WT 8% Upregulated
YALI0E18744g	-1.72217	-3.2626	-2.00274	WT 8% Upregulated
YALI0E18788g	-9.78431	-1.67647	2.2929	WT 8% Upregulated
YALI0E19206g	-3.10264	-5.86295	-2.65627	WT 8% Upregulated
YALI0E19338g	-11.1297	-3.17759	1.8827	WT 8% Upregulated
YALI0E19470g	-3.43916	-1.08005	1.60398	WT 8% Upregulated
YALI0E19536g	-1.50995	-1.36108	-0.0252118	WT 8% Upregulated
YALI0E20009g	-1.50118	-2.01786	-0.648098	WT 8% Upregulated
YALI0E20185g	-1.2038	-2.10731	-0.934286	WT 8% Upregulated
YALI0E20273g	-1.1317	-1.49702	-0.362207	WT 8% Upregulated
YALI0E20537g	-1.31567	-2.73244	-1.38247	WT 8% Upregulated
YALI0E20691g	-5.2216	-2.20753	1.04628	WT 8% Upregulated
YALI0E20801g	-3.28174	-1.04245	0.508464	WT 8% Upregulated
YALI0E21065g	-1.68664	-1.71148	-0.121942	WT 8% Upregulated
YALI0E21648g	-2.7685	-1.0582	0.565602	WT 8% Upregulated
YALI0E21956g	-1.09935	-3.13947	-2.01531	WT 8% Upregulated
YALI0E22286g	-15.2923	-3.58725	1.41631	WT 8% Upregulated
YALI0E22330g	-2.46228	-1.62529	0.841239	WT 8% Upregulated
YALI0E22715g	-2.16134	-2.61046	-0.58266	WT 8% Upregulated
YALI0E22759g	-1.1483	-2.81671	-1.57425	WT 8% Upregulated
YALI0E23023g	-4.9769	-1.67166	1.05898	WT 8% Upregulated
YALI0E23177g	-1.8856	-1.16063	0.848779	WT 8% Upregulated
YALI0E23474g	-1.05162	-3.01036	-2.26829	WT 8% Upregulated
YALI0E23496g	-1.77687	-1.71117	-0.126388	WT 8% Upregulated
YALI0E24101g	-1.97213	-1.75382	-0.244712	WT 8% Upregulated
YALI0E24167g	-3.37206	-1.97115	1.17651	WT 8% Upregulated
YALI0E24277g	-4.78217	-1.38855	3.32194	WT 8% Upregulated
YALI0E24431g	-1.8063	-2.15424	-0.659821	WT 8% Upregulated
YALI0E24849g	-1.5578	-2.53334	-1.295	WT 8% Upregulated
YALI0E25179g	-10.2772	-3.09795	0.480242	WT 8% Upregulated
YALI0E25201g	-5.65195	-1.80892	0.793924	WT 8% Upregulated
YALI0E25608g	-2.52618	-1.73205	0.652617	WT 8% Upregulated
YALI0E26169g	-1.54253	-2.21753	-0.847205	WT 8% Upregulated
YALI0E26191g	-2.41086	-1.72192	0.216456	WT 8% Upregulated
YALI0E26257g	-1.18499	-1.19146	-0.297077	WT 8% Upregulated
YALI0E26653g	-2.99349	-1.35036	0.859209	WT 8% Upregulated
YALI0E26807g	-1.33745	-1.58126	-0.227683	WT 8% Upregulated
YALI0E26939g	-1.69804	-2.7511	-1.27119	WT 8% Upregulated
YALI0E27269g	-2.97019	-3.12309	-0.246054	WT 8% Upregulated
YALI0E27786g	-8.11308	-1.66978	1.33373	WT 8% Upregulated
YALI0E27874g	-2.26045	-1.23233	0.91664	WT 8% Upregulated
YALI0E27918g	-1.01934	-1.54419	-0.590574	WT 8% Upregulated
YALI0E28644g	-1.80345	-3.12413	-1.4661	WT 8% Upregulated
YALI0E28666g	-1.77366	-1.15726	0.512169	WT 8% Upregulated
YALI0E28743g	-1.36126	-1.72251	-0.760391	WT 8% Upregulated
YALI0E28853g	-1.01594	-1.72976	-0.882083	WT 8% Upregulated
YALI0E28985g	-2.44788	-1.90033	0.0485571	WT 8% Upregulated
YALI0E29161g	-1.73428	-1.34869	0.018449	WT 8% Upregulated
YALI0E29307g	-3.0463	-2.26238	-0.00608522	WT 8% Upregulated
YALI0E29315g	-2.58692	-1.3316	0.394678	WT 8% Upregulated
YALI0E29425g	-1.98685	-1.11123	0.294054	WT 8% Upregulated
YALI0E30349g	-2.1535	-1.88558	-0.10605	WT 8% Upregulated
YALI0E30547g	-2.94879	-1.83738	0.857111	WT 8% Upregulated
YALI0E30591g	-1.37096	-1.41256	-0.287765	WT 8% Upregulated
YALI0E30855g	-1.81354	-1.41092	0.240815	WT 8% Upregulated
YALI0E30921g	-4.26443	-1.00945	2.6443	WT 8% Upregulated
YALI0E31515g	-3.48002	-2.34371	1.09479	WT 8% Upregulated
YALI0E31669g	-2.14132	-1.35706	0.317499	WT 8% Upregulated
YALI0E31793g	-3.07544	-1.73737	0.493024	WT 8% Upregulated
YALI0E32417g	-4.99628	-2.35812	2.61814	WT 8% Upregulated
YALI0E32483g	-2.30973	-1.32373	0.301846	WT 8% Upregulated
YALI0E32857g	-1.61374	-1.57886	0.017724	WT 8% Upregulated
YALI0E33377g	-2.35706	-3.09611	-1.10445	WT 8% Upregulated
YALI0E33407g	-2.15979	-1.02587	0.328781	WT 8% Upregulated
YALI0E33715g	-3.13436	-1.47005	0.525028	WT 8% Upregulated
YALI0E33737g	-2.27283	-1.20328	0.070643	WT 8% Upregulated
YALI0E34221g	-7.9175	-1.23688	2.18766	WT 8% Upregulated
YALI0E34243g	-7.54185	-3.16454	1.12048	WT 8% Upregulated
YALI0E34331g	-1.46847	-1.08351	0.279326	WT 8% Upregulated
YALI0E34353g	-2.37303	-3.6127	-1.22296	WT 8% Upregulated
YALI0E34540g	-2.54668	-3.97776	-1.53797	WT 8% Upregulated
YALI0E34551g	-3.05536	-1.09775	1.29913	WT 8% Upregulated
YALI0E34815g	-5.99733	-3.48305	1.36464	WT 8% Upregulated
YALI0E34881g	-2.75609	-1.50821	0.649646	WT 8% Upregulated
YALI0E34903g	-2.46727	-3.04036	-0.720338	WT 8% Upregulated
YALI0F00286g	-1.05013	-1.25071	-0.235844	WT 8% Upregulated
YALI0F00330g	-4.50385	-1.05762	0.94884	WT 8% Upregulated
YALI0F00968g	-4.32273	-2.30971	1.86975	WT 8% Upregulated
YALI0F01012g	-1.31835	-3.02186	-1.59962	WT 8% Upregulated
YALI0F01056g	-2.61327	-1.08692	1.04961	WT 8% Upregulated
YALI0F01254g	-1.06374	-2.06476	-0.83472	WT 8% Upregulated
YALI0F01518g	-1.36612	-1.29324	-0.175154	WT 8% Upregulated
YALI0F01540g	-2.53101	-2.72097	-0.323076	WT 8% Upregulated
YALI0F01584g	-8.07945	-1.35918	1.44483	WT 8% Upregulated
YALI0F01606g	-11.2921	-2.74452	2.06829	WT 8% Upregulated
YALI0F01628g	-10.1715	-2.32565	1.39819	WT 8% Upregulated
YALI0F01650g	-13.1275	-3.01699	2.35341	WT 8% Upregulated
YALI0F01738g	-2.28877	-1.19209	0.676415	WT 8% Upregulated
YALI0F01925g	-1.27161	-1.45893	-0.22798	WT 8% Upregulated
YALI0F02057g	-2.75531	-1.65666	0.877013	WT 8% Upregulated
YALI0F02079g	-1.53301	-2.18741	-1.00174	WT 8% Upregulated
YALI0F02299g	-3.65068	-3.15997	-0.686796	WT 8% Upregulated
YALI0F02805g	-1.91791	-1.6907	-0.170176	WT 8% Upregulated
YALI0F02871g	-3.30401	-1.26853	0.82323	WT 8% Upregulated
YALI0F03113g	-2.36225	-1.89862	0.259286	WT 8% Upregulated
YALI0F03817g	-1.60371	-1.50941	-0.112572	WT 8% Upregulated
YALI0F03883g	-1.24119	-3.49862	-2.2622	WT 8% Upregulated
YALI0F03949g	-2.09495	-1.73692	-0.0247221	WT 8% Upregulated
YALI0F03971g	-3.97608	-1.29838	1.03173	WT 8% Upregulated
YALI0F04356g	-1.0326	-2.12291	-1.12817	WT 8% Upregulated
YALI0F04543g	-2.13311	-1.16325	0.841655	WT 8% Upregulated
YALI0F04818g	-2.22469	-1.26903	0.867067	WT 8% Upregulated
YALI0F04884g	-2.38347	-4.15135	-2.00644	WT 8% Upregulated
YALI0F05148g	-2.92473	-1.51076	0.332065	WT 8% Upregulated
YALI0F05346g	-2.49463	-1.8474	0.500112	WT 8% Upregulated
YALI0F05456g	-1.61346	-1.20464	-0.00969176	WT 8% Upregulated
YALI0F05478g	-1.26191	-1.17722	0.0601154	WT 8% Upregulated
YALI0F05698g	-4.73654	-3.80724	0.783251	WT 8% Upregulated
YALI0F05852g	-3.3265	-3.82802	-0.62342	WT 8% Upregulated
YALI0F06028g	-2.00425	-1.5203	0.247806	WT 8% Upregulated
YALI0F06204g	-1.34643	-2.48757	-1.04539	WT 8% Upregulated
YALI0F06259g	-3.31611	-3.25977	-0.932124	WT 8% Upregulated
YALI0F06292g	-1.87539	-3.41591	-1.47261	WT 8% Upregulated
YALI0F06358g	-3.38013	-1.28122	1.02485	WT 8% Upregulated
YALI0F06622g	-2.9089	-2.13968	-0.0480173	WT 8% Upregulated
YALI0F06842g	-1.26858	-1.05031	0.134468	WT 8% Upregulated
YALI0F07194g	-1.52718	-1.74569	-0.365308	WT 8% Upregulated
YALI0F07238g	-1.84159	-2.84217	-1.1173	WT 8% Upregulated
YALI0F07491g	-2.16571	-1.8042	0.182997	WT 8% Upregulated
YALI0F07513g	-1.72563	-1.3614	0.294611	WT 8% Upregulated
YALI0F07623g	-2.52566	-1.56671	0.483849	WT 8% Upregulated
YALI0F07645g	-4.57139	-1.47247	2.07345	WT 8% Upregulated
YALI0F07689g	-5.09111	-2.46773	0.691736	WT 8% Upregulated
YALI0F07887g	-1.22525	-1.60702	-0.363749	WT 8% Upregulated
YALI0F07953g	-3.0044	-6.37188	-2.9276	WT 8% Upregulated
YALI0F07975g	-3.62338	-2.40005	0.564675	WT 8% Upregulated
YALI0F08503g	-2.3067	-3.40007	-1.41773	WT 8% Upregulated
YALI0F08811g	-2.9209	-3.9562	-1.17661	WT 8% Upregulated
YALI0F08833g	-3.13664	-2.80284	0.173025	WT 8% Upregulated
YALI0F08855g	-2.45474	-1.32736	0.756128	WT 8% Upregulated
YALI0F08943g	-6.22033	-1.31402	2.79074	WT 8% Upregulated
YALI0F09053g	-1.20655	-1.60954	-0.670352	WT 8% Upregulated
YALI0F09812g	-3.61653	-1.64715	1.17097	WT 8% Upregulated
YALI0F10054g	-1.93361	-2.04005	-0.58632	WT 8% Upregulated
YALI0F10197g	-1.78974	-1.33102	0.446409	WT 8% Upregulated
YALI0F10307g	-1.68658	-1.1226	0.1994	WT 8% Upregulated
YALI0F10659g	-3.65187	-1.54322	1.58326	WT 8% Upregulated
YALI0F10857g	-6.51626	-1.3513	4.93162	WT 8% Upregulated
YALI0F11253g	-5.80074	-4.03388	0.98753	WT 8% Upregulated
YALI0F11275g	-1.12125	-7.03591	-3.97741	WT 8% Upregulated
YALI0F11319g	-4.23087	-2.15063	0.899139	WT 8% Upregulated
YALI0F11341g	-4.05868	-1.43435	1.87691	WT 8% Upregulated
YALI0F11487g	-2.93521	-1.31049	1.26709	WT 8% Upregulated
YALI0F11539g	-1.86192	-3.13687	-1.11215	WT 8% Upregulated
YALI0F11583g	-1.68905	-2.16864	-0.5563	WT 8% Upregulated
YALI0F11605g	-7.10203	-1.17162	1.46621	WT 8% Upregulated
YALI0F11627g	-5.58574	-2.93446	0.463409	WT 8% Upregulated
YALI0F11825g	-6.81976	-1.51264	1.18958	WT 8% Upregulated
YALI0F11979g	-3.25742	-1.03036	1.36524	WT 8% Upregulated
YALI0F12199g	-1.02882	-1.16998	-0.127977	WT 8% Upregulated
YALI0F12243g	-1.75249	-1.5257	0.202223	WT 8% Upregulated
YALI0F12375g	-1.96213	-1.81667	0.0650799	WT 8% Upregulated
YALI0F12617g	-1.82441	-1.6617	-0.124794	WT 8% Upregulated
YALI0F12727g	-1.3839	-1.44148	0.0210207	WT 8% Upregulated
YALI0F12793g	-2.28247	-1.80123	0.371693	WT 8% Upregulated
YALI0F13695g	-1.03642	-1.04941	-0.0287379	WT 8% Upregulated
YALI0F13739g	-2.71468	-3.2439	-0.757311	WT 8% Upregulated
YALI0F13849g	-2.82437	-2.00621	-0.625032	WT 8% Upregulated
YALI0F14531g	-1.6393	-2.17025	-0.764322	WT 8% Upregulated
YALI0F14553g	-1.02052	-2.20418	-1.30765	WT 8% Upregulated
YALI0F14905g	-2.64084	-1.40052	0.568831	WT 8% Upregulated
YALI0F15147g	-3.42099	-4.04189	-0.673741	WT 8% Upregulated
YALI0F15433g	-1.70184	-3.64002	-2.58121	WT 8% Upregulated
YALI0F15477g	-2.97272	-1.18288	1.6564	WT 8% Upregulated
YALI0F16599g	-1.94936	-1.71641	-0.0623669	WT 8% Upregulated
YALI0F17226g	-3.30108	-1.94046	-0.166521	WT 8% Upregulated
YALI0F17666g	-1.0207	-1.7583	-0.924024	WT 8% Upregulated
YALI0F17886g	-1.80138	-1.02997	0.60666	WT 8% Upregulated
YALI0F18040g	-2.42811	-1.02592	0.788509	WT 8% Upregulated
YALI0F18480g	-1.09706	-2.91444	-1.90635	WT 8% Upregulated
YALI0F19228g	-1.61585	-1.09629	-0.0530456	WT 8% Upregulated
YALI0F19426g	-2.28768	-2.41105	-0.138327	WT 8% Upregulated
YALI0F19492g	-7.02496	-1.73187	1.88954	WT 8% Upregulated
YALI0F19734g	-1.76767	-1.18231	-0.0852418	WT 8% Upregulated
YALI0F19866g	-2.57688	-1.02287	1.37806	WT 8% Upregulated
YALI0F19910g	-2.06986	-1.19131	0.0804206	WT 8% Upregulated
YALI0F20394g	-1.44728	-1.318	0.0184794	WT 8% Upregulated
YALI0F20614g	-1.81234	-3.02466	-1.14667	WT 8% Upregulated
YALI0F20636g	-2.63202	-2.68376	-0.0375167	WT 8% Upregulated
YALI0F20724g	-2.16408	-2.47345	-0.458035	WT 8% Upregulated
YALI0F21087g	-1.66435	-1.42823	0.192591	WT 8% Upregulated
YALI0F21241g	-1.76204	-1.27384	-0.0165843	WT 8% Upregulated
YALI0F21450g	-1.0729	-1.16146	-0.269715	WT 8% Upregulated
YALI0F21615g	-4.16918	-3.11374	1.05955	WT 8% Upregulated
YALI0F21813g	-2.73797	-2.13449	0.61104	WT 8% Upregulated
YALI0F22121g	-2.61882	-1.294	0.188646	WT 8% Upregulated
YALI0F22363g	-3.3366	-2.24202	0.018175	WT 8% Upregulated
YALI0F22367g	-1.64338	-2.31477	-0.648969	WT 8% Upregulated
YALI0F22495g	-3.52876	-2.51266	0.629971	WT 8% Upregulated
YALI0F22583g	-1.6023	-2.70206	-0.898989	WT 8% Upregulated
YALI0F22935g	-1.20858	-2.61052	-1.43746	WT 8% Upregulated
YALI0F22957g	-3.62137	-1.88592	0.78261	WT 8% Upregulated
YALI0F23045g	-2.534	-1.871	0.300098	WT 8% Upregulated
YALI0F23683g	-5.74899	-1.24519	3.94162	WT 8% Upregulated
YALI0F23727g	-1.84917	-2.97757	-1.33799	WT 8% Upregulated
YALI0F23815g	-2.68353	-2.16774	0.44237	WT 8% Upregulated
YALI0F23991g	-1.46238	-1.20608	-0.0961357	WT 8% Upregulated
YALI0F24651g	-2.4025	-4.4807	-1.99476	WT 8% Upregulated
YALI0F25069g	-3.42537	-5.45808	-2.10941	WT 8% Upregulated
YALI0F25091g	-2.6913	-1.37267	1.31532	WT 8% Upregulated
YALI0F25619g	-2.20637	-1.2611	0.687251	WT 8% Upregulated
YALI0F25663g	-1.10326	-1.756	-0.666989	WT 8% Upregulated
YALI0F26103g	-2.02072	-3.04424	-1.20564	WT 8% Upregulated
YALI0F26169g	-4.05307	-1.26321	1.42117	WT 8% Upregulated
YALI0F26213g	-2.28719	-2.95596	-0.930958	WT 8% Upregulated
YALI0F26411g	-1.43494	-1.36222	-0.123609	WT 8% Upregulated
YALI0F26433g	-1.64947	-2.51635	-0.847102	WT 8% Upregulated
YALI0F26565g	-7.44421	-1.58603	5.11373	WT 8% Upregulated
YALI0F26609g	-1.93862	-1.13628	0.730532	WT 8% Upregulated
YALI0F26675g	-1.98556	-2.54765	-0.570716	WT 8% Upregulated
YALI0F26697g	-1.0497	-2.26405	-1.22796	WT 8% Upregulated
YALI0F26873g	-6.10968	-1.51265	1.3885	WT 8% Upregulated
YALI0F27335g	-1.20316	-1.92205	-0.689132	WT 8% Upregulated
YALI0F27445g	-3.17605	-3.76894	-0.601016	WT 8% Upregulated
YALI0F27489g	-2.29857	-2.68999	-0.499212	WT 8% Upregulated
YALI0F27511g	-1.91746	-1.00867	0.263731	WT 8% Upregulated
YALI0F27731g	-5.68163	-2.00477	0.734057	WT 8% Upregulated
YALI0F27753g	-7.49055	-2.27518	2.15612	WT 8% Upregulated
YALI0F27929g	-1.1914	-2.36843	-1.20603	WT 8% Upregulated
YALI0F27995g	-3.41557	-3.63608	-0.428324	WT 8% Upregulated
YALI0F28391g	-1.93279	-3.21872	-1.27983	WT 8% Upregulated
YALI0F28457g	-2.94322	-1.74273	0.714805	WT 8% Upregulated
YALI0F28479g	-2.40311	-2.76265	-0.360465	WT 8% Upregulated
YALI0F29073g	-1.10465	-2.6604	-1.65451	WT 8% Upregulated
YALI0F29095g	-1.43852	-3.16324	-1.56113	WT 8% Upregulated
YALI0F29227g	-2.36524	-2.04035	-0.468974	WT 8% Upregulated
YALI0F29623g	-3.10392	-1.52112	0.211785	WT 8% Upregulated
YALI0F29975g	-10.3801	-2.07473	1.67774	WT 8% Upregulated
YALI0F30679g	-2.9165	-1.2764	0.712454	WT 8% Upregulated
YALI0F30833g	-4.73237	-1.76223	0.746657	WT 8% Upregulated
YALI0F30877g	-1.12522	-1.13337	-0.159695	WT 8% Upregulated
YALI0F30921g	-3.44146	-2.7998	0.341192	WT 8% Upregulated
YALI0F31097g	-1.15091	-2.68455	-1.57374	WT 8% Upregulated
YALI0F31295g	-1.00444	-3.14347	-2.16473	WT 8% Upregulated
YALI0F31548g	-1.36075	-1.17288	-0.246389	WT 8% Upregulated
YALI0F31603g	-1.56705	-2.01452	-0.611059	WT 8% Upregulated
YALI0F31625g	-2.2346	-1.92723	-0.371908	WT 8% Upregulated
YALI0F31977g	-3.49706	-1.96879	1.0786	WT 8% Upregulated
YALI0F32021g	-1.77511	-1.01816	0.71182	WT 8% Upregulated
YALI0F32065g	-9.10476	-1.58856	6.93751	WT 8% Upregulated
YALI0A00638g	0.386422	-1.74692	-2.04844	WT 8% Increasing
YALI0A01419g	0.613458	-1.5556	-2.00264	WT 8% Increasing
YALI0A01738g	0.874468	-1.25445	-2.02306	WT 8% Increasing
YALI0A01760g	0.702408	-1.95548	-2.51405	WT 8% Increasing
YALI0A01892g	-0.000555229	-1.77766	-1.72445	WT 8% Increasing
YALI0A02046g	0.0963876	-1.98223	-1.99128	WT 8% Increasing
YALI0A02651g	-0.0312601	-1.65558	-1.5653	WT 8% Increasing
YALI0A02915g	-0.15871	-1.90117	-1.70978	WT 8% Increasing
YALI0A03003g	-0.0958542	-2.40174	-2.2575	WT 8% Increasing
YALI0A03641g	0.745944	-2.04991	-2.76703	WT 8% Increasing
YALI0A03883g	-0.497386	-2.3478	-1.85471	WT 8% Increasing
YALI0A04301g	0.639997	-1.73183	-2.18125	WT 8% Increasing
YALI0A04653g	0.673926	-1.26434	-1.90375	WT 8% Increasing
YALI0A06501g	0.424469	-1.57692	-1.95856	WT 8% Increasing
YALI0A06996g	0.636459	-1.01623	-1.58011	WT 8% Increasing
YALI0A07799g	-0.222287	-2.44004	-2.05653	WT 8% Increasing
YALI0A07887g	0.362118	-1.99374	-2.22893	WT 8% Increasing
YALI0A09438g	0.37464	-2.37546	-2.55369	WT 8% Increasing
YALI0A09878g	0.15181	-1.41668	-1.52124	WT 8% Increasing
YALI0A09933g	-0.453355	-2.5133	-1.82977	WT 8% Increasing
YALI0A09988g	-0.220658	-2.25416	-2.01296	WT 8% Increasing
YALI0A10310g	0.465753	-1.3184	-1.63123	WT 8% Increasing
YALI0A15422g	-0.395949	-2.46887	-1.97906	WT 8% Increasing
YALI0A17314g	0.363806	-2.32603	-2.47009	WT 8% Increasing
YALI0A17358g	0.0442368	-1.55754	-1.55882	WT 8% Increasing
YALI0A17946g	0.882309	-1.9329	-2.68778	WT 8% Increasing
YALI0A19976g	0.522215	-1.75222	-2.23082	WT 8% Increasing
YALI0B00792g	0.415987	-1.8227	-2.20208	WT 8% Increasing
YALI0B01540g	0.403819	-3.37135	-3.71836	WT 8% Increasing
YALI0B03234g	0.684842	-2.47948	-2.8913	WT 8% Increasing
YALI0B04752g	0.783542	-1.05959	-1.67476	WT 8% Increasing
YALI0B05610g	0.733469	-1.4112	-1.98142	WT 8% Increasing
YALI0B05632g	0.351643	-1.32463	-1.58697	WT 8% Increasing
YALI0B05698g	-0.417591	-2.02061	-1.53342	WT 8% Increasing
YALI0B06534g	-0.0459877	-1.74622	-1.60335	WT 8% Increasing
YALI0B06578g	-0.0596443	-1.8628	-1.78583	WT 8% Increasing
YALI0B06897g	-0.155132	-1.69216	-1.53784	WT 8% Increasing
YALI0B08360g	-0.644958	-3.57046	-2.95041	WT 8% Increasing
YALI0B08748g	-0.090294	-2.73107	-2.49772	WT 8% Increasing
YALI0B09075g	-0.224523	-2.38141	-2.13418	WT 8% Increasing
YALI0B09295g	0.686448	-1.28597	-1.6935	WT 8% Increasing
YALI0B09889g	0.392234	-1.52345	-1.87956	WT 8% Increasing
YALI0B11198g	-0.665256	-2.28604	-1.73762	WT 8% Increasing
YALI0B11352g	-0.177852	-1.99605	-1.79086	WT 8% Increasing
YALI0B11836g	0.708745	-1.16453	-1.75851	WT 8% Increasing
YALI0B11968g	0.753971	-1.2452	-1.77633	WT 8% Increasing
YALI0B12034g	0.367154	-1.41515	-1.77231	WT 8% Increasing
YALI0B12364g	0.541622	-1.39549	-1.87654	WT 8% Increasing
YALI0B12452g	0.900151	-1.66875	-2.43155	WT 8% Increasing
YALI0B13662g	0.94058	-1.35736	-2.12634	WT 8% Increasing
YALI0B13860g	-0.0929085	-2.70868	-2.55623	WT 8% Increasing
YALI0B14058g	0.719269	-2.05002	-2.63707	WT 8% Increasing
YALI0B14773g	0.598153	-2.20937	-2.69127	WT 8% Increasing
YALI0B14861g	0.0798025	-1.96651	-2.00905	WT 8% Increasing
YALI0B15037g	0.253491	-1.55834	-1.74675	WT 8% Increasing
YALI0B15708g	0.0669693	-1.57747	-1.60592	WT 8% Increasing
YALI0B16610g	0.624138	-1.13682	-1.63096	WT 8% Increasing
YALI0B16742g	-0.347408	-1.93738	-1.56751	WT 8% Increasing
YALI0B17424g	0.804565	-1.43951	-2.13594	WT 8% Increasing
YALI0B17732g	-0.32554	-2.61691	-2.23868	WT 8% Increasing
YALI0B17754g	-0.355731	-1.98045	-1.70806	WT 8% Increasing
YALI0B17886g	0.0381265	-3.96791	-3.69204	WT 8% Increasing
YALI0B18788g	-0.784425	-3.12413	-2.01055	WT 8% Increasing
YALI0B20086g	-0.0862493	-1.83201	-1.70112	WT 8% Increasing
YALI0B20372g	0.237137	-2.23374	-2.41387	WT 8% Increasing
YALI0B20658g	0.993748	-2.62577	-3.30898	WT 8% Increasing
YALI0B21010g	-0.0595242	-1.84923	-1.79967	WT 8% Increasing
YALI0B22572g	0.948474	-1.28333	-1.73361	WT 8% Increasing
YALI0B22660g	0.458194	-2.18258	-2.54664	WT 8% Increasing
YALI0B22836g	-0.264782	-1.80571	-1.56702	WT 8% Increasing
YALI0B22946g	-0.264444	-1.96417	-1.61339	WT 8% Increasing
YALI0B23144g	-0.875203	-2.68864	-1.92358	WT 8% Increasing
YALI0C00550g	-0.468686	-2.32135	-1.85283	WT 8% Increasing
YALI0C02365g	-0.65505	-2.24824	-1.67872	WT 8% Increasing
YALI0C02717g	0.250095	-1.4292	-1.64045	WT 8% Increasing
YALI0C03201g	0.775739	-2.17651	-2.80664	WT 8% Increasing
YALI0C03630g	0.676437	-1.55817	-2.15046	WT 8% Increasing
YALI0C03718g	-0.252768	-2.10575	-1.82375	WT 8% Increasing
YALI0C04257g	0.767116	-1.91549	-2.26821	WT 8% Increasing
YALI0C04565g	0.0642407	-1.62731	-1.61109	WT 8% Increasing
YALI0C05280g	-0.221446	-1.98754	-1.70384	WT 8% Increasing
YALI0C05555g	0.790374	-1.18003	-1.62335	WT 8% Increasing
YALI0C07865g	0.588448	-2.33523	-2.67626	WT 8% Increasing
YALI0C07887g	-0.162748	-2.56116	-2.35748	WT 8% Increasing
YALI0C08030g	0.197952	-1.65133	-1.74338	WT 8% Increasing
YALI0C08459g	0.709499	-1.79891	-2.48128	WT 8% Increasing
YALI0C08657g	-0.331716	-2.57582	-2.20706	WT 8% Increasing
YALI0C08855g	-0.278279	-1.79423	-1.56999	WT 8% Increasing
YALI0C08960g	0.441532	-1.35953	-1.76082	WT 8% Increasing
YALI0C10824g	0.901134	-1.00423	-1.86937	WT 8% Increasing
YALI0C11649g	-0.26144	-2.43412	-2.14156	WT 8% Increasing
YALI0C12573g	-0.119105	-1.67957	-1.55577	WT 8% Increasing
YALI0C13442g	0.37144	-1.34841	-1.63152	WT 8% Increasing
YALI0C14036g	-0.292375	-1.98173	-1.67113	WT 8% Increasing
YALI0C14058g	-0.268134	-2.19437	-1.88749	WT 8% Increasing
YALI0C14410g	-0.331486	-1.92586	-1.62164	WT 8% Increasing
YALI0C14476g	0.930027	-1.35981	-2.2285	WT 8% Increasing
YALI0C15290g	-0.374276	-2.74216	-2.31025	WT 8% Increasing
YALI0C16478g	-0.201942	-1.88397	-1.63439	WT 8% Increasing
YALI0C18095g	0.0482533	-3.31645	-3.21054	WT 8% Increasing
YALI0C18161g	0.199951	-2.53859	-2.6387	WT 8% Increasing
YALI0C18733g	0.295071	-1.55879	-1.77188	WT 8% Increasing
YALI0C19426g	0.426286	-1.73972	-2.05476	WT 8% Increasing
YALI0C19682g	0.110088	-3.3966	-3.39936	WT 8% Increasing
YALI0C20075g	0.952981	-2.10658	-2.86227	WT 8% Increasing
YALI0C20889g	-0.861739	-2.85704	-1.87709	WT 8% Increasing
YALI0C21109g	0.230267	-1.95192	-2.16842	WT 8% Increasing
YALI0C21626g	0.773282	-1.41726	-1.9308	WT 8% Increasing
YALI0C21780g	0.668164	-1.57776	-1.93174	WT 8% Increasing
YALI0C22209g	-0.299809	-1.82593	-1.53732	WT 8% Increasing
YALI0C22719g	-0.577543	-4.31733	-3.70431	WT 8% Increasing
YALI0C22858g	0.434757	-1.61788	-1.92009	WT 8% Increasing
YALI0C23771g	-0.776863	-2.73619	-2.04619	WT 8% Increasing
YALI0C24079g	-0.0774789	-2.18875	-2.00371	WT 8% Increasing
YALI0D00297g	0.0279068	-1.90622	-1.90188	WT 8% Increasing
YALI0D00561g	0.35373	-1.53211	-1.77741	WT 8% Increasing
YALI0D00737g	0.550703	-1.79259	-2.10261	WT 8% Increasing
YALI0D00891g	0.0556007	-1.69829	-1.66952	WT 8% Increasing
YALI0D01001g	0.335555	-1.60424	-1.74131	WT 8% Increasing
YALI0D02651g	-0.492626	-3.30505	-2.79336	WT 8% Increasing
YALI0D02783g	0.948129	-2.23896	-2.88977	WT 8% Increasing
YALI0D02937g	-0.901063	-2.50843	-1.67973	WT 8% Increasing
YALI0D03267g	0.521505	-1.40882	-1.89123	WT 8% Increasing
YALI0D04026g	0.940626	-1.23121	-2.07225	WT 8% Increasing
YALI0D05467g	0.443884	-1.70606	-1.95777	WT 8% Increasing
YALI0D05511g	0.697816	-1.915	-2.48839	WT 8% Increasing
YALI0D05697g	0.256324	-1.87239	-1.95797	WT 8% Increasing
YALI0D07018g	0.699175	-1.10562	-1.62096	WT 8% Increasing
YALI0D07106g	0.54069	-1.2355	-1.58905	WT 8% Increasing
YALI0D07194g	0.345822	-1.30648	-1.55989	WT 8% Increasing
YALI0D07216g	0.599787	-2.43666	-2.88021	WT 8% Increasing
YALI0D07238g	0.722575	-1.71851	-2.26125	WT 8% Increasing
YALI0D08624g	-0.550057	-2.7802	-2.01704	WT 8% Increasing
YALI0D08734g	0.346366	-2.3415	-2.55689	WT 8% Increasing
YALI0D09163g	0.492577	-1.36426	-1.73816	WT 8% Increasing
YALI0D09273g	-0.168093	-5.47238	-5.21379	WT 8% Increasing
YALI0D09625g	0.169664	-2.01669	-1.98653	WT 8% Increasing
YALI0D09955g	-0.393623	-1.82818	-1.55414	WT 8% Increasing
YALI0D10065g	-0.197499	-3.10736	-2.8596	WT 8% Increasing
YALI0D10087g	0.508048	-1.55543	-1.863	WT 8% Increasing
YALI0D10285g	0.935173	-1.37954	-2.1242	WT 8% Increasing
YALI0D11352g	0.984928	-1.18935	-1.86425	WT 8% Increasing
YALI0D11484g	0.250833	-2.02619	-2.23336	WT 8% Increasing
YALI0D11594g	0.604162	-2.09023	-2.61908	WT 8% Increasing
YALI0D12122g	0.887303	-1.28967	-2.14689	WT 8% Increasing
YALI0D12683g	-0.405296	-2.77298	-2.2852	WT 8% Increasing
YALI0D12771g	0.521985	-1.02931	-1.51163	WT 8% Increasing
YALI0D12837g	0.00720688	-2.00989	-1.92982	WT 8% Increasing
YALI0D13838g	0.822467	-1.71945	-2.37357	WT 8% Increasing
YALI0D14080g	0.883402	-1.13359	-1.58623	WT 8% Increasing
YALI0D15598g	0.151922	-1.49018	-1.54261	WT 8% Increasing
YALI0D15620g	0.280452	-2.50036	-2.70848	WT 8% Increasing
YALI0D15642g	0.392796	-2.58084	-2.85042	WT 8% Increasing
YALI0D15686g	-0.999851	-2.7919	-1.75056	WT 8% Increasing
YALI0D15774g	0.13644	-2.48947	-2.51472	WT 8% Increasing
YALI0D15796g	0.428855	-2.27075	-2.64829	WT 8% Increasing
YALI0D16929g	-0.922449	-3.69747	-2.70871	WT 8% Increasing
YALI0D18590g	-0.497768	-2.08695	-1.57861	WT 8% Increasing
YALI0D18700g	0.49565	-1.49928	-1.86353	WT 8% Increasing
YALI0D19030g	0.339255	-1.76512	-2.03289	WT 8% Increasing
YALI0D19492g	0.287365	-1.7853	-1.92974	WT 8% Increasing
YALI0D19514g	-0.415943	-2.01558	-1.53224	WT 8% Increasing
YALI0D19822g	0.713418	-1.01816	-1.62306	WT 8% Increasing
YALI0D19998g	0.87372	-1.1205	-1.7427	WT 8% Increasing
YALI0D20086g	0.35764	-1.46544	-1.71154	WT 8% Increasing
YALI0D20306g	0	-1.96798	-1.96798	WT 8% Increasing
YALI0D20724g	0.845172	-1.41152	-2.1382	WT 8% Increasing
YALI0D21032g	0.378466	-1.90798	-2.21745	WT 8% Increasing
YALI0D21428g	0.312131	-1.58968	-1.87573	WT 8% Increasing
YALI0D21472g	0.925798	-1.39905	-2.24764	WT 8% Increasing
YALI0D21670g	0.645708	-1.92759	-2.44603	WT 8% Increasing
YALI0D23001g	0.778919	-1.04057	-1.51306	WT 8% Increasing
YALI0D24629g	0.409967	-1.50668	-1.80808	WT 8% Increasing
YALI0D25212g	0.905804	-1.10762	-1.8897	WT 8% Increasing
YALI0D25586g	0.286305	-2.62644	-2.62968	WT 8% Increasing
YALI0D26532g	0.82132	-1.10961	-1.68986	WT 8% Increasing
YALI0D26598g	0.0948438	-1.80462	-1.78515	WT 8% Increasing
YALI0D26994g	-0.182186	-2.03103	-1.86455	WT 8% Increasing
YALI0D27104g	-0.478718	-2.17756	-1.72107	WT 8% Increasing
YALI0E00968g	0.612868	-2.41426	-2.81472	WT 8% Increasing
YALI0E01210g	0.781724	-4.70458	-4.73348	WT 8% Increasing
YALI0E01452g	0.496376	-1.44594	-1.70077	WT 8% Increasing
YALI0E01738g	-0.437952	-1.9486	-1.51009	WT 8% Increasing
YALI0E01936g	0.757751	-1.14842	-1.71537	WT 8% Increasing
YALI0E02508g	0.641191	-1.73737	-2.28006	WT 8% Increasing
YALI0E02750g	0.803757	-1.79183	-2.34595	WT 8% Increasing
YALI0E03256g	-0.644723	-2.40463	-1.75072	WT 8% Increasing
YALI0E03498g	0.294325	-1.6055	-1.82612	WT 8% Increasing
YALI0E04466g	-0.775164	-2.99972	-2.26058	WT 8% Increasing
YALI0E04576g	0.427793	-1.48929	-1.817	WT 8% Increasing
YALI0E04697g	0.197999	-1.41613	-1.58309	WT 8% Increasing
YALI0E04741g	0.940783	-3.17304	-4.01068	WT 8% Increasing
YALI0E05115g	0.39226	-2.00884	-2.33021	WT 8% Increasing
YALI0E06193g	-0.47427	-2.1022	-1.63932	WT 8% Increasing
YALI0E06215g	0.866326	-3.23714	-3.84524	WT 8% Increasing
YALI0E06655g	0.149374	-1.70186	-1.78409	WT 8% Increasing
YALI0E06699g	0.19503	-1.78541	-1.90363	WT 8% Increasing
YALI0E08514g	-0.0345035	-2.36375	-2.24191	WT 8% Increasing
YALI0E08602g	0.20789	-1.99513	-2.16017	WT 8% Increasing
YALI0E09276g	-0.407822	-1.88019	-1.61739	WT 8% Increasing
YALI0E09284g	0.0392255	-1.89657	-1.91286	WT 8% Increasing
YALI0E09691g	0.477462	-2.37421	-2.71543	WT 8% Increasing
YALI0E09889g	-0.188754	-1.97512	-1.76312	WT 8% Increasing
YALI0E10593g	0.191117	-2.86832	-2.98276	WT 8% Increasing
YALI0E10813g	-0.0533511	-2.02208	-1.93694	WT 8% Increasing
YALI0E11363g	0.858511	-2.13104	-2.63426	WT 8% Increasing
YALI0E11891g	0.586968	-1.99701	-2.49772	WT 8% Increasing
YALI0E11957g	0.0354399	-2.09901	-2.11537	WT 8% Increasing
YALI0E12353g	0.285243	-2.51339	-2.74632	WT 8% Increasing
YALI0E13662g	0.362593	-2.12337	-2.36227	WT 8% Increasing
YALI0E14102g	0.148161	-1.42461	-1.51683	WT 8% Increasing
YALI0E14124g	-0.437512	-2.1759	-1.72887	WT 8% Increasing
YALI0E14619g	-0.702592	-2.37947	-1.68325	WT 8% Increasing
YALI0E14641g	-0.0776771	-3.31215	-3.2132	WT 8% Increasing
YALI0E15532g	0.0972356	-1.84059	-1.9062	WT 8% Increasing
YALI0E15686g	-0.284785	-5.72652	-5.0499	WT 8% Increasing
YALI0E15884g	0.986816	-1.65005	-2.42196	WT 8% Increasing
YALI0E16687g	0.363585	-2.83213	-3.13158	WT 8% Increasing
YALI0E16709g	0.581426	-1.75568	-2.31114	WT 8% Increasing
YALI0E17897g	0.0208785	-1.7746	-1.73358	WT 8% Increasing
YALI0E17919g	-0.0955583	-2.46702	-2.2769	WT 8% Increasing
YALI0E18260g	0.2012	-1.42204	-1.53645	WT 8% Increasing
YALI0E18502g	0.717513	-1.30978	-1.62549	WT 8% Increasing
YALI0E21307g	0.546952	-4.14519	-4.2831	WT 8% Increasing
YALI0E21395g	-0.155994	-1.84632	-1.59394	WT 8% Increasing
YALI0E21527g	-0.799587	-4.82382	-3.88386	WT 8% Increasing
YALI0E21978g	0.433783	-1.30782	-1.67691	WT 8% Increasing
YALI0E22913g	-0.669956	-2.04469	-1.50603	WT 8% Increasing
YALI0E23089g	0.779085	-2.78359	-3.44762	WT 8% Increasing
YALI0E23111g	0.177915	-2.03014	-2.08861	WT 8% Increasing
YALI0E23386g	0.387537	-1.26733	-1.51313	WT 8% Increasing
YALI0E23749g	0.760304	-2.60455	-3.26226	WT 8% Increasing
YALI0E23760g	-0.0739067	-1.99107	-1.86412	WT 8% Increasing
YALI0E23804g	0.631846	-1.03505	-1.62958	WT 8% Increasing
YALI0E23826g	-0.547818	-2.75374	-2.13787	WT 8% Increasing
YALI0E24079g	0.780144	-1.77806	-2.29627	WT 8% Increasing
YALI0E24343g	-0.162495	-2.36642	-2.13153	WT 8% Increasing
YALI0E24541g	0.644825	-1.23303	-1.69613	WT 8% Increasing
YALI0E24629g	0.333532	-1.47537	-1.7112	WT 8% Increasing
YALI0E24717g	0.52179	-1.27477	-1.73779	WT 8% Increasing
YALI0E25630g	-0.392972	-2.0193	-1.66834	WT 8% Increasing
YALI0E27049g	-0.233352	-2.40164	-2.11031	WT 8% Increasing
YALI0E27390g	-0.617583	-2.54987	-2.19745	WT 8% Increasing
YALI0E28622g	0.806319	-2.52182	-3.18993	WT 8% Increasing
YALI0E29139g	-0.957034	-3.58214	-2.53085	WT 8% Increasing
YALI0E29645g	-0.369481	-1.95787	-1.59534	WT 8% Increasing
YALI0E29667g	-0.0910645	-2.25831	-2.09766	WT 8% Increasing
YALI0E29997g	0.676151	-1.83006	-2.32785	WT 8% Increasing
YALI0E30019g	0.746575	-1.00099	-1.51615	WT 8% Increasing
YALI0E30745g	0.177939	-1.76031	-1.84806	WT 8% Increasing
YALI0E30789g	-0.124746	-3.16757	-3.03901	WT 8% Increasing
YALI0E31317g	0.0267003	-1.64512	-1.61134	WT 8% Increasing
YALI0E31735g	0.980532	-3.72019	-4.50964	WT 8% Increasing
YALI0E31766g	0.484238	-1.40833	-1.83289	WT 8% Increasing
YALI0E32439g	-0.650319	-2.56655	-1.90223	WT 8% Increasing
YALI0E32725g	0.519597	-1.13326	-1.54984	WT 8% Increasing
YALI0E32747g	-0.265011	-1.77116	-1.50829	WT 8% Increasing
YALI0E33275g	0.806914	-1.33541	-1.94682	WT 8% Increasing
YALI0E33979g	0.119788	-1.89099	-1.9372	WT 8% Increasing
YALI0E34037g	0.287361	-2.79882	-2.98981	WT 8% Increasing
YALI0F00132g	0.229877	-1.48833	-1.60473	WT 8% Increasing
YALI0F01188g	0.0293312	-3.56786	-3.56003	WT 8% Increasing
YALI0F01771g	0.887321	-1.03623	-1.86083	WT 8% Increasing
YALI0F02123g	0.477075	-1.38677	-1.75824	WT 8% Increasing
YALI0F03069g	0.100029	-1.81514	-1.77278	WT 8% Increasing
YALI0F04114g	0.353583	-1.91013	-2.18491	WT 8% Increasing
YALI0F05104g	0.870618	-1.14494	-1.59937	WT 8% Increasing
YALI0F05500g	-0.772904	-3.30741	-2.71207	WT 8% Increasing
YALI0F05588g	0.802239	-1.44253	-2.07226	WT 8% Increasing
YALI0F06050g	0.767041	-2.40125	-2.9868	WT 8% Increasing
YALI0F06182g	0.842929	-1.18437	-1.81261	WT 8% Increasing
YALI0F06248g	0.379025	-1.95064	-2.18012	WT 8% Increasing
YALI0F06270g	-0.320193	-2.31352	-1.9476	WT 8% Increasing
YALI0F06732g	0.197334	-2.07721	-2.2483	WT 8% Increasing
YALI0F07755g	0.101587	-2.23863	-2.29932	WT 8% Increasing
YALI0F08437g	-0.238141	-2.02029	-1.76257	WT 8% Increasing
YALI0F08877g	0.338949	-1.46884	-1.7826	WT 8% Increasing
YALI0F09493g	0.64132	-1.60804	-2.15405	WT 8% Increasing
YALI0F10725g	-0.19237	-2.2089	-1.91808	WT 8% Increasing
YALI0F10945g	-0.678374	-2.0524	-1.69119	WT 8% Increasing
YALI0F13068g	0.466278	-1.59208	-1.90173	WT 8% Increasing
YALI0F13145g	0.30939	-1.56235	-1.65375	WT 8% Increasing
YALI0F13387g	-0.258875	-2.2232	-1.89264	WT 8% Increasing
YALI0F14355g	0.929488	-1.22953	-2.12495	WT 8% Increasing
YALI0F14597g	0.951137	-1.82074	-2.60451	WT 8% Increasing
YALI0F14663g	0.979581	-1.9072	-2.65588	WT 8% Increasing
YALI0F14729g	-0.334234	-2.41584	-2.05813	WT 8% Increasing
YALI0F15235g	0.556073	-2.32624	-2.70302	WT 8% Increasing
YALI0F16071g	-0.891064	-4.36673	-3.38557	WT 8% Increasing
YALI0F16203g	0.963247	-1.65953	-2.40589	WT 8% Increasing
YALI0F17248g	-0.373638	-2.32543	-1.96662	WT 8% Increasing
YALI0F17336g	0.0667711	-2.23781	-2.27211	WT 8% Increasing
YALI0F17600g	-0.2271	-2.92764	-2.64569	WT 8% Increasing
YALI0F17864g	-0.13832	-2.6008	-2.44486	WT 8% Increasing
YALI0F18150g	-0.0992288	-2.0568	-1.93632	WT 8% Increasing
YALI0F18238g	0.679916	-1.53832	-1.99726	WT 8% Increasing
YALI0F18854g	0.198061	-2.71654	-2.79666	WT 8% Increasing
YALI0F19756g	-0.384633	-2.36116	-1.89063	WT 8% Increasing
YALI0F19800g	0.159345	-2.14895	-2.26922	WT 8% Increasing
YALI0F20658g	0.634775	-1.583	-1.98848	WT 8% Increasing
YALI0F20900g	-0.173774	-2.03583	-1.85833	WT 8% Increasing
YALI0F21175g	0.35498	-2.8802	-3.15887	WT 8% Increasing
YALI0F21219g	-0.901394	-2.59416	-1.62912	WT 8% Increasing
YALI0F21835g	-0.497964	-2.29218	-1.84179	WT 8% Increasing
YALI0F22136g	0.173335	-1.44375	-1.58228	WT 8% Increasing
YALI0F22803g	0.562024	-1.81287	-2.32426	WT 8% Increasing
YALI0F23529g	-0.375878	-2.11318	-1.7491	WT 8% Increasing
YALI0F24013g	0.776376	-2.05327	-2.71912	WT 8% Increasing
YALI0F24365g	-0.350415	-1.99571	-1.63545	WT 8% Increasing
YALI0F24783g	0.918627	-1.39304	-2.17497	WT 8% Increasing
YALI0F24871g	-0.423705	-2.02568	-1.56187	WT 8% Increasing
YALI0F25223g	-0.653923	-2.37379	-1.70305	WT 8% Increasing
YALI0F25245g	0.125743	-1.60609	-1.59053	WT 8% Increasing
YALI0F25421g	0.908888	-2.25294	-3.03745	WT 8% Increasing
YALI0F26059g	-0.793065	-2.40622	-1.51318	WT 8% Increasing
YALI0F26136g	0.546483	-1.17108	-1.5588	WT 8% Increasing
YALI0F26631g	0.714692	-1.44895	-1.99723	WT 8% Increasing
YALI0F27467g	0.401884	-1.3765	-1.73447	WT 8% Increasing
YALI0F27775g	0.446961	-1.76364	-2.09822	WT 8% Increasing
YALI0F28105g	0.86722	-1.53027	-2.22845	WT 8% Increasing
YALI0F28347g	0.614788	-2.84733	-3.24197	WT 8% Increasing
YALI0F29183g	-0.045171	-1.57131	-1.50314	WT 8% Increasing
YALI0F29678g	0.680901	-2.59176	-3.03068	WT 8% Increasing
YALI0F29931g	0.0663611	-2.39651	-2.34381	WT 8% Increasing
YALI0F30085g	0.114105	-1.8166	-1.90251	WT 8% Increasing
YALI0F30426g	0.681024	-1.40609	-2.06956	WT 8% Increasing
YALI0F31383g	0.921972	-1.02962	-1.78437	WT 8% Increasing
YALI0F31559g	-0.97974	-3.13359	-2.17163	WT 8% Increasing
YALI0F31669g	0.63329	-1.26083	-1.76947	WT 8% Increasing
YALI0A00847g	7.00432	6.36447	-0.288024	WT 0% Upregulated
YALI0A02310g	1.33966	2.09979	0.747143	WT 0% Upregulated
YALI0A02673g	5.57942	1.09343	-2.90039	WT 0% Upregulated
YALI0A03597g	2.74614	3.92997	1.24076	WT 0% Upregulated
YALI0A04323g	7.018	2.46851	-3.68751	WT 0% Upregulated
YALI0A04455g	3.33895	1.7832	-0.00356957	WT 0% Upregulated
YALI0A04675g	2.30496	1.1353	-0.915723	WT 0% Upregulated
YALI0A09086g	2.22593	2.48571	0.243371	WT 0% Upregulated
YALI0A09284g	2.13879	1.81471	-0.319154	WT 0% Upregulated
YALI0A10274g	1.35698	1.30751	0.0421077	WT 0% Upregulated
YALI0A10362g	2.15189	1.38932	-0.791378	WT 0% Upregulated
YALI0A10703g	2.46222	1.22365	-0.938403	WT 0% Upregulated
YALI0A11143g	1.23306	1.52434	0.477148	WT 0% Upregulated
YALI0A12177g	2.94094	1.68229	0.202283	WT 0% Upregulated
YALI0A14498g	4.65319	1.39444	-2.36947	WT 0% Upregulated
YALI0A15950g	1.077	1.00456	-0.127874	WT 0% Upregulated
YALI0A17831g	1.44946	2.54652	1.2105	WT 0% Upregulated
YALI0A19426g	1.93617	2.89428	0.980892	WT 0% Upregulated
YALI0A19448g	1.98446	1.73629	0.564206	WT 0% Upregulated
YALI0A19932g	1.19066	4.4518	3.05115	WT 0% Upregulated
YALI0A20350g	4.8142	4.78084	-1.34437	WT 0% Upregulated
YALI0A20570g	8.17294	1.29349	-3.45041	WT 0% Upregulated
YALI0A20592g	5.14095	3.07178	-2.24629	WT 0% Upregulated
YALI0A20790g	4.85405	1.37808	-0.413134	WT 0% Upregulated
YALI0A21010g	1.52844	1.1179	-0.26598	WT 0% Upregulated
YALI0A21153g	1.05468	1.01606	0.359685	WT 0% Upregulated
YALI0A21439g	4.30356	2.20332	-1.21321	WT 0% Upregulated
YALI0B00660g	2.18551	5.05182	2.81312	WT 0% Upregulated
YALI0B00704g	1.01145	1.50827	0.500537	WT 0% Upregulated
YALI0B00814g	2.38726	1.25836	-0.531025	WT 0% Upregulated
YALI0B02948g	2.42665	1.39656	-0.151019	WT 0% Upregulated
YALI0B03564g	1.13344	1.44784	0.550451	WT 0% Upregulated
YALI0B03916g	4.59976	1.20679	-2.07805	WT 0% Upregulated
YALI0B04202g	1.62542	4.25906	3.17041	WT 0% Upregulated
YALI0B05038g	1.40668	2.60786	1.09781	WT 0% Upregulated
YALI0B05346g	2.51938	2.58604	0.220845	WT 0% Upregulated
YALI0B05434g	2.43641	1.35028	0.287102	WT 0% Upregulated
YALI0B05962g	1.95398	1.10402	-0.313221	WT 0% Upregulated
YALI0B06688g	2.02558	1.10547	0.0446771	WT 0% Upregulated
YALI0B07403g	2.21152	2.18679	0.791962	WT 0% Upregulated
YALI0B07601g	1.09512	1.07806	-0.00709388	WT 0% Upregulated
YALI0B09229g	1.36559	2.97547	1.8086	WT 0% Upregulated
YALI0B10604g	2.5151	3.52534	1.01206	WT 0% Upregulated
YALI0B10736g	5.13316	2.06903	-1.34621	WT 0% Upregulated
YALI0B11330g	1.92646	1.3818	-0.234605	WT 0% Upregulated
YALI0B11440g	2.18804	1.74225	-0.304205	WT 0% Upregulated
YALI0B12386g	2.27125	3.12061	0.703583	WT 0% Upregulated
YALI0B13090g	10.2999	12.807	1.35275	WT 0% Upregulated
YALI0B13420g	1.16728	1.25621	0.084388	WT 0% Upregulated
YALI0B13970g	2.07175	3.28695	1.19468	WT 0% Upregulated
YALI0B14014g	4.45566	2.62949	-1.2108	WT 0% Upregulated
YALI0B14201g	3.97883	1.36304	-1.94131	WT 0% Upregulated
YALI0B14685g	2.90229	1.12983	-1.75323	WT 0% Upregulated
YALI0B14795g	2.77996	5.25653	1.82796	WT 0% Upregulated
YALI0B15444g	2.65857	2.73215	0.100969	WT 0% Upregulated
YALI0B16126g	2.09964	2.1	-0.0708687	WT 0% Upregulated
YALI0B16148g	2.73011	4.10686	1.96169	WT 0% Upregulated
YALI0B16214g	3.90885	1.09622	-0.816746	WT 0% Upregulated
YALI0B16632g	1.32823	2.70199	1.57588	WT 0% Upregulated
YALI0B17050g	1.75265	3.23203	1.77756	WT 0% Upregulated
YALI0B17688g	1.59937	2.95994	1.39898	WT 0% Upregulated
YALI0B17996g	1.12118	1.67697	0.591383	WT 0% Upregulated
YALI0B18298g	3.56223	2.12029	-0.462317	WT 0% Upregulated
YALI0B18568g	3.65989	4.36075	0.540904	WT 0% Upregulated
YALI0B18744g	2.16745	2.41037	0.229368	WT 0% Upregulated
YALI0B18920g	2.25019	1.10701	-1.13696	WT 0% Upregulated
YALI0B19756g	4.85231	2.83782	-0.721832	WT 0% Upregulated
YALI0B19778g	2.54923	1.45226	0.274862	WT 0% Upregulated
YALI0B19866g	4.05702	2.92399	-0.943357	WT 0% Upregulated
YALI0B20064g	7.46464	1.41336	-2.0549	WT 0% Upregulated
YALI0B20240g	1.34224	2.36339	1.35873	WT 0% Upregulated
YALI0B20306g	9.21034	4.20038	-0.773397	WT 0% Upregulated
YALI0B20328g	5.275	3.80355	-0.374088	WT 0% Upregulated
YALI0B20526g	1.21773	1.98311	0.730496	WT 0% Upregulated
YALI0B20790g	1.58873	2.74558	1.15554	WT 0% Upregulated
YALI0B21472g	10.7133	1.93506	-1.82822	WT 0% Upregulated
YALI0B21494g	2.84507	5.71431	2.91151	WT 0% Upregulated
YALI0B21582g	1.92036	1.23517	-0.616885	WT 0% Upregulated
YALI0B22066g	2.62981	3.01666	0.381524	WT 0% Upregulated
YALI0B23100g	1.6937	1.87438	0.343438	WT 0% Upregulated
YALI0B23111g	2.58068	1.27431	0.338833	WT 0% Upregulated
YALI0B23408g	1.63956	1.92064	0.264361	WT 0% Upregulated
YALI0C00253g	4.53225	1.02662	-1.35137	WT 0% Upregulated
YALI0C00319g	5.54033	1.98813	-3.02666	WT 0% Upregulated
YALI0C00407g	3.89201	1.4943	-2.40827	WT 0% Upregulated
YALI0C00649g	2.59511	2.01791	1.01661	WT 0% Upregulated
YALI0C01419g	1.13436	1.94146	0.576156	WT 0% Upregulated
YALI0C02233g	1.48715	1.42155	0.305781	WT 0% Upregulated
YALI0C02607g	4.25937	1.53833	-2.10419	WT 0% Upregulated
YALI0C02849g	1.70571	1.09678	-0.355839	WT 0% Upregulated
YALI0C02981g	13.6658	3.53286	-0.515532	WT 0% Upregulated
YALI0C03223g	2.18977	1.6549	-0.551997	WT 0% Upregulated
YALI0C03267g	3.7791	1.12812	-1.94364	WT 0% Upregulated
YALI0C04411g	2.36609	4.49872	2.47294	WT 0% Upregulated
YALI0C05170g	2.52717	1.30967	-1.23373	WT 0% Upregulated
YALI0C05511g	1.88035	2.43403	1.36386	WT 0% Upregulated
YALI0C05687g	8.55938	1.9122	-0.501822	WT 0% Upregulated
YALI0C05753g	1.16123	2.22849	1.7903	WT 0% Upregulated
YALI0C05951g	1.89298	1.55549	-0.281587	WT 0% Upregulated
YALI0C06193g	1.17797	1.47634	0.94039	WT 0% Upregulated
YALI0C06369g	2.4983	3.13158	0.889663	WT 0% Upregulated
YALI0C06460g	1.71218	1.05293	-0.48585	WT 0% Upregulated
YALI0C06864g	1.59944	2.18458	0.562135	WT 0% Upregulated
YALI0C07414g	2.08959	2.67918	0.820438	WT 0% Upregulated
YALI0C08965g	3.9626	7.81823	1.72493	WT 0% Upregulated
YALI0C10311g	9.79664	2.35966	-0.244046	WT 0% Upregulated
YALI0C11055g	1.39294	1.58276	0.408783	WT 0% Upregulated
YALI0C11583g	1.34988	1.2931	-0.0430954	WT 0% Upregulated
YALI0C12595g	2.97968	2.18791	-0.808701	WT 0% Upregulated
YALI0C13508g	2.80976	1.00609	-1.08183	WT 0% Upregulated
YALI0C13750g	1.04263	3.55029	2.49103	WT 0% Upregulated
YALI0C13926g	1.58271	2.69735	0.838733	WT 0% Upregulated
YALI0C14388g	7.48637	3.46661	-1.30067	WT 0% Upregulated
YALI0C14630g	1.65294	1.09002	0.142364	WT 0% Upregulated
YALI0C15092g	2.76445	6.19379	3.29808	WT 0% Upregulated
YALI0C15224g	1.52054	1.09825	-0.398918	WT 0% Upregulated
YALI0C15554g	2.86848	1.1938	-0.336892	WT 0% Upregulated
YALI0C15939g	7.72119	4.5025	-0.47646	WT 0% Upregulated
YALI0C16148g	4.43456	1.45424	-2.05108	WT 0% Upregulated
YALI0C16621g	1.86653	10.9258	2.70216	WT 0% Upregulated
YALI0C16929g	8.61251	1.84177	-0.696005	WT 0% Upregulated
YALI0C17237g	8.072	1.87486	-0.158555	WT 0% Upregulated
YALI0C17567g	2.70912	5.08854	2.3915	WT 0% Upregulated
YALI0C19107g	2.44118	2.50357	0.267073	WT 0% Upregulated
YALI0C19822g	3.85114	1.54848	0.0323833	WT 0% Upregulated
YALI0C20295g	1.58124	1.54137	0.149653	WT 0% Upregulated
YALI0C20669g	3.5387	1.12726	-2.39074	WT 0% Upregulated
YALI0C20911g	2.47702	4.32631	1.72184	WT 0% Upregulated
YALI0C21516g	5.23697	2.25016	-0.805778	WT 0% Upregulated
YALI0C22088g	2.39043	2.31613	0.00865302	WT 0% Upregulated
YALI0C22836g	12.6972	1.35867	-1.27103	WT 0% Upregulated
YALI0C23122g	1.83429	1.36298	-0.337469	WT 0% Upregulated
YALI0C23188g	1.62118	1.5286	-0.0644433	WT 0% Upregulated
YALI0C23540g	1.56418	1.78962	0.238808	WT 0% Upregulated
YALI0C23705g	3.84469	1.71457	-1.12516	WT 0% Upregulated
YALI0C23815g	4.46903	1.03943	-3.15909	WT 0% Upregulated
YALI0C24321g	1.30383	1.37341	0.0262411	WT 0% Upregulated
YALI0C24420g	1.43015	1.32996	0.0260541	WT 0% Upregulated
YALI0D00154g	10.2961	1.14315	-3.17983	WT 0% Upregulated
YALI0D00495g	5.77157	6.20889	1.05504	WT 0% Upregulated
YALI0D00605g	1.85444	1.39051	-0.0918637	WT 0% Upregulated
YALI0D00825g	2.73939	1.13724	-0.757541	WT 0% Upregulated
YALI0D01089g	1.03735	2.02321	0.922793	WT 0% Upregulated
YALI0D01243g	5.66995	1.13182	-1.46155	WT 0% Upregulated
YALI0D01287g	2.26156	1.98081	0.209623	WT 0% Upregulated
YALI0D01716g	1.32843	4.2619	2.49801	WT 0% Upregulated
YALI0D01738g	4.22855	1.15167	-1.33696	WT 0% Upregulated
YALI0D02629g	3.93452	1.20026	-2.73571	WT 0% Upregulated
YALI0D02695g	6.43501	4.77275	-1.29735	WT 0% Upregulated
YALI0D03245g	6.33356	2.92516	-0.109014	WT 0% Upregulated
YALI0D03597g	2.43291	1.59124	-0.688466	WT 0% Upregulated
YALI0D04136g	2.21817	1.4147	-0.700571	WT 0% Upregulated
YALI0D04466g	1.20643	1.06058	0.0274949	WT 0% Upregulated
YALI0D04983g	1.05107	3.09571	1.95704	WT 0% Upregulated
YALI0D05797g	3.36395	1.54061	-1.67942	WT 0% Upregulated
YALI0D06039g	3.60886	4.7971	1.10368	WT 0% Upregulated
YALI0D06149g	12.0875	2.06156	-1.82229	WT 0% Upregulated
YALI0D06479g	8.16363	2.41555	-1.56362	WT 0% Upregulated
YALI0D06996g	1.20605	1.15769	0.660501	WT 0% Upregulated
YALI0D07304g	7.42149	5.54677	2.00061	WT 0% Upregulated
YALI0D07392g	2.45243	1.4374	-0.993254	WT 0% Upregulated
YALI0D07480g	1.19322	2.59698	1.61726	WT 0% Upregulated
YALI0D07568g	1.01373	1.41821	0.539451	WT 0% Upregulated
YALI0D07744g	2.62816	1.12242	-1.3817	WT 0% Upregulated
YALI0D08206g	2.82109	3.0028	0.514292	WT 0% Upregulated
YALI0D08228g	1.30169	3.18538	2.32614	WT 0% Upregulated
YALI0D10593g	1.07337	2.65778	1.63767	WT 0% Upregulated
YALI0D10835g	1.64318	2.08493	0.702448	WT 0% Upregulated
YALI0D11066g	1.0162	2.11391	1.25369	WT 0% Upregulated
YALI0D13596g	1.87896	1.53491	-0.3667	WT 0% Upregulated
YALI0D15136g	2.28846	1.72443	-0.614795	WT 0% Upregulated
YALI0D15400g	4.66512	3.63037	-0.20731	WT 0% Upregulated
YALI0D15532g	3.35714	1.44558	-1.89859	WT 0% Upregulated
YALI0D15664g	8.574	3.24576	-2.00629	WT 0% Upregulated
YALI0D16247g	4.06204	2.8512	-1.01646	WT 0% Upregulated
YALI0D17446g	1.40449	3.73415	2.54694	WT 0% Upregulated
YALI0D17468g	2.46188	2.40494	0.715561	WT 0% Upregulated
YALI0D17512g	3.39733	1.26722	-1.9224	WT 0% Upregulated
YALI0D17864g	1.13642	1.27652	0.118908	WT 0% Upregulated
YALI0D17930g	2.34592	1.56265	-0.676779	WT 0% Upregulated
YALI0D18810g	1.8863	1.64093	-0.225935	WT 0% Upregulated
YALI0D19316g	3.20197	1.95785	-0.0694028	WT 0% Upregulated
YALI0D19338g	17.2735	4.67802	-1.19892	WT 0% Upregulated
YALI0D19734g	1.97207	2.3469	0.111035	WT 0% Upregulated
YALI0D19756g	1.21289	1.66256	0.402981	WT 0% Upregulated
YALI0D20482g	2.36241	5.64247	3.3847	WT 0% Upregulated
YALI0D20966g	1.79348	1.86367	0.048937	WT 0% Upregulated
YALI0D21098g	6.45481	1.00243	-4.94667	WT 0% Upregulated
YALI0D21318g	1.52935	1.15398	-0.320493	WT 0% Upregulated
YALI0D22484g	1.64709	1.7105	0.200904	WT 0% Upregulated
YALI0D22847g	2.26366	2.29277	0.0868464	WT 0% Upregulated
YALI0D24101g	5.43035	1.56337	-0.458427	WT 0% Upregulated
YALI0D24321g	1.36979	2.67867	1.26786	WT 0% Upregulated
YALI0D24431g	3.40345	1.09153	-2.10494	WT 0% Upregulated
YALI0D25168g	3.3772	2.1459	-1.03038	WT 0% Upregulated
YALI0D26147g	1.22616	2.15826	0.853104	WT 0% Upregulated
YALI0D26488g	10.5197	7.10459	-3.07963	WT 0% Upregulated
YALI0D27148g	1.39938	2.04905	0.659626	WT 0% Upregulated
YALI0D27170g	1.5118	1.65798	0.211278	WT 0% Upregulated
YALI0E00308g	12.6515	1.56905	-1.6656	WT 0% Upregulated
YALI0E00418g	2.18684	1.09896	-1.03511	WT 0% Upregulated
YALI0E00792g	2.7762	1.06993	-1.20208	WT 0% Upregulated
YALI0E02156g	4.0944	1.22915	-0.6195	WT 0% Upregulated
YALI0E02244g	1.44199	1.80762	0.828684	WT 0% Upregulated
YALI0E02310g	1.41637	3.88912	2.37782	WT 0% Upregulated
YALI0E03190g	1.36957	2.02679	0.519691	WT 0% Upregulated
YALI0E03476g	9.08344	2.96149	-1.68013	WT 0% Upregulated
YALI0E03586g	1.82871	2.24344	0.38544	WT 0% Upregulated
YALI0E03872g	4.3405	3.6584	-0.674039	WT 0% Upregulated
YALI0E03938g	7.55445	1.63424	-0.336828	WT 0% Upregulated
YALI0E03960g	1.14384	1.40236	0.349374	WT 0% Upregulated
YALI0E04224g	2.35064	1.92718	0.683193	WT 0% Upregulated
YALI0E04378g	1.68824	1.8136	0.137328	WT 0% Upregulated
YALI0E05819g	10.6562	2.28182	-1.23196	WT 0% Upregulated
YALI0E06347g	1.13028	2.48799	1.31277	WT 0% Upregulated
YALI0E06457g	1.178	1.75402	0.532144	WT 0% Upregulated
YALI0E06633g	1.27247	1.29407	-0.0153843	WT 0% Upregulated
YALI0E07051g	3.39012	3.27825	1.36833	WT 0% Upregulated
YALI0E07073g	1.47923	1.16257	-0.242212	WT 0% Upregulated
YALI0E07557g	2.09702	1.62668	-0.110756	WT 0% Upregulated
YALI0E08162g	2.8148	1.06801	-0.94943	WT 0% Upregulated
YALI0E08756g	3.85392	1.20537	-0.795728	WT 0% Upregulated
YALI0E08932g	3.17746	1.02324	-1.42282	WT 0% Upregulated
YALI0E09240g	1.01917	1.41508	0.413448	WT 0% Upregulated
YALI0E09427g	4.15982	4.14919	0.0693371	WT 0% Upregulated
YALI0E09999g	4.48738	2.7323	-1.64359	WT 0% Upregulated
YALI0E11355g	1.16552	1.63065	0.668182	WT 0% Upregulated
YALI0E11385g	5.07234	1.16817	-3.38062	WT 0% Upregulated
YALI0E11847g	1.62049	1.38987	0.070709	WT 0% Upregulated
YALI0E12111g	1.20884	1.0111	-0.191624	WT 0% Upregulated
YALI0E13057g	3.68898	1.86152	-1.47675	WT 0% Upregulated
YALI0E13574g	2.55838	1.58323	-0.103203	WT 0% Upregulated
YALI0E13706g	1.25998	1.38129	0.334056	WT 0% Upregulated
YALI0E14190g	1.40727	1.57455	0.374815	WT 0% Upregulated
YALI0E14465g	1.39733	1.01034	-0.360317	WT 0% Upregulated
YALI0E14949g	4.47818	1.33728	-1.96953	WT 0% Upregulated
YALI0E17545g	4.35764	3.87542	0.654236	WT 0% Upregulated
YALI0E18634g	1.17162	4.50845	3.66416	WT 0% Upregulated
YALI0E18766g	1.39356	1.82365	0.445331	WT 0% Upregulated
YALI0E19030g	1.78215	1.08113	-0.0807437	WT 0% Upregulated
YALI0E19294g	5.82043	4.22789	-0.115407	WT 0% Upregulated
YALI0E19899g	3.77024	3.73863	-0.505904	WT 0% Upregulated
YALI0E19965g	3.11326	1.90374	-0.650742	WT 0% Upregulated
YALI0E20449g	2.09694	1.43089	-0.115324	WT 0% Upregulated
YALI0E20757g	1.19243	1.85046	1.02759	WT 0% Upregulated
YALI0E20823g	7.19535	4.26406	-3.05687	WT 0% Upregulated
YALI0E20977g	1.56516	1.29086	-0.305496	WT 0% Upregulated
YALI0E21351g	2.31003	3.9524	1.54376	WT 0% Upregulated
YALI0E21472g	2.16048	2.30612	-0.195021	WT 0% Upregulated
YALI0E21549g	2.4135	4.31855	1.86999	WT 0% Upregulated
YALI0E22220g	1.22361	1.54113	0.311387	WT 0% Upregulated
YALI0E22374g	3.58893	4.93776	1.33343	WT 0% Upregulated
YALI0E22781g	1.24854	2.9699	1.6734	WT 0% Upregulated
YALI0E23192g	2.14259	1.65918	0.177587	WT 0% Upregulated
YALI0E23243g	1.72579	1.70324	0.333781	WT 0% Upregulated
YALI0E23430g	5.65632	3.93806	-1.80214	WT 0% Upregulated
YALI0E23518g	4.37935	1.79029	-0.481051	WT 0% Upregulated
YALI0E24211g	1.00734	1.19547	0.363577	WT 0% Upregulated
YALI0E24497g	1.36586	1.26469	-0.0642761	WT 0% Upregulated
YALI0E24673g	1.02165	1.74329	0.74347	WT 0% Upregulated
YALI0E25091g	1.30897	1.4654	0.621951	WT 0% Upregulated
YALI0E25652g	2.90272	1.2988	-1.09075	WT 0% Upregulated
YALI0E25674g	4.16111	3.49287	-0.440599	WT 0% Upregulated
YALI0E26279g	1.81136	1.15739	0.185858	WT 0% Upregulated
YALI0E26609g	2.04068	1.72452	-0.261877	WT 0% Upregulated
YALI0E26829g	1.39897	2.25535	0.850145	WT 0% Upregulated
YALI0E27511g	2.12358	1.17242	-0.892766	WT 0% Upregulated
YALI0E28548g	3.45263	4.89173	0.916571	WT 0% Upregulated
YALI0E28787g	3.49094	2.53059	-0.768074	WT 0% Upregulated
YALI0E29535g	2.77575	1.06197	-1.64871	WT 0% Upregulated
YALI0E29777g	2.72688	4.1129	1.66444	WT 0% Upregulated
YALI0E30657g	2.49147	1.98582	-0.438808	WT 0% Upregulated
YALI0E30943g	1.70664	1.91105	0.441334	WT 0% Upregulated
YALI0E31108g	7.85132	7.41485	0.283064	WT 0% Upregulated
YALI0E31559g	2.80297	1.66774	-0.888859	WT 0% Upregulated
YALI0E31889g	1.32189	2.02078	0.707949	WT 0% Upregulated
YALI0E32175g	1.53684	1.70595	0.320422	WT 0% Upregulated
YALI0E32241g	1.03014	1.12221	0.132744	WT 0% Upregulated
YALI0E32307g	1.37903	1.15896	-0.214624	WT 0% Upregulated
YALI0E32769g	1.9835	2.04294	0.0897078	WT 0% Upregulated
YALI0E33693g	1.27218	1.22228	-0.000631211	WT 0% Upregulated
YALI0E33935g	4.66314	3.98104	-0.650994	WT 0% Upregulated
YALI0E33957g	2.73592	1.33548	-1.27724	WT 0% Upregulated
YALI0E34045g	3.1233	2.76843	0.39611	WT 0% Upregulated
YALI0E34067g	4.14301	1.30397	-2.06356	WT 0% Upregulated
YALI0E34199g	2.48501	1.69126	-0.398888	WT 0% Upregulated
YALI0E34837g	1.40056	1.61196	0.463125	WT 0% Upregulated
YALI0F00264g	3.32629	1.7439	-1.49358	WT 0% Upregulated
YALI0F00462g	5.11198	1.04226	-1.08402	WT 0% Upregulated
YALI0F01100g	1.55443	4.53751	2.6446	WT 0% Upregulated
YALI0F01210g	6.50734	1.52012	-0.274604	WT 0% Upregulated
YALI0F02046g	2.07972	1.49061	-0.342283	WT 0% Upregulated
YALI0F02189g	1.31217	1.67396	0.77571	WT 0% Upregulated
YALI0F02343g	2.90716	2.95334	-0.00583753	WT 0% Upregulated
YALI0F02937g	1.65183	2.37903	0.664734	WT 0% Upregulated
YALI0F04213g	1.33894	2.54307	1.2908	WT 0% Upregulated
YALI0F04620g	2.15975	3.81331	2.19201	WT 0% Upregulated
YALI0F04972g	1.23788	1.66036	0.9916	WT 0% Upregulated
YALI0F05236g	1.11406	1.16151	0.28694	WT 0% Upregulated
YALI0F06468g	1.54174	1.23147	-0.224012	WT 0% Upregulated
YALI0F06754g	2.53311	3.76297	1.08777	WT 0% Upregulated
YALI0F07062g	2.02806	3.49282	2.01194	WT 0% Upregulated
YALI0F07128g	2.6887	1.61221	-1.14175	WT 0% Upregulated
YALI0F07216g	1.69607	2.6844	0.913074	WT 0% Upregulated
YALI0F07711g	2.26613	3.52913	1.3338	WT 0% Upregulated
YALI0F08063g	4.06962	1.12958	-2.35686	WT 0% Upregulated
YALI0F08415g	3.25061	4.24413	2.32765	WT 0% Upregulated
YALI0F09075g	5.15975	1.40687	-2.00723	WT 0% Upregulated
YALI0F09097g	2.27356	2.98768	1.44673	WT 0% Upregulated
YALI0F09185g	3.34355	2.6751	-0.475804	WT 0% Upregulated
YALI0F09405g	1.27911	1.66617	0.499439	WT 0% Upregulated
YALI0F09537g	2.05827	1.7085	-0.0520559	WT 0% Upregulated
YALI0F09625g	1.4785	1.20173	-0.169755	WT 0% Upregulated
YALI0F10461g	2.0935	1.1857	0.172894	WT 0% Upregulated
YALI0F11891g	1.96725	2.33173	0.501071	WT 0% Upregulated
YALI0F11935g	1.33965	1.12252	0.0286858	WT 0% Upregulated
YALI0F12331g	2.32634	2.59313	0.545582	WT 0% Upregulated
YALI0F12947g	2.50165	1.24694	-0.97421	WT 0% Upregulated
YALI0F13761g	2.16806	3.33408	0.754732	WT 0% Upregulated
YALI0F14135g	1.27356	1.83253	0.870224	WT 0% Upregulated
YALI0F14267g	1.02073	1.74431	0.754025	WT 0% Upregulated
YALI0F14685g	2.66335	2.3922	-0.422169	WT 0% Upregulated
YALI0F14795g	1.02965	2.93037	2.00859	WT 0% Upregulated
YALI0F14949g	2.22171	2.59442	0.294816	WT 0% Upregulated
YALI0F15609g	1.02372	1.97976	1.00351	WT 0% Upregulated
YALI0F16489g	1.2348	2.99794	2.21572	WT 0% Upregulated
YALI0F16511g	2.47137	1.91362	-0.466064	WT 0% Upregulated
YALI0F16753g	3.98836	1.43501	-1.04704	WT 0% Upregulated
YALI0F16819g	1.78422	2.33995	0.731386	WT 0% Upregulated
YALI0F16896g	3.96971	2.15307	-0.0400697	WT 0% Upregulated
YALI0F16918g	6.47753	2.77672	0.455708	WT 0% Upregulated
YALI0F17754g	6.33051	2.65613	-1.9037	WT 0% Upregulated
YALI0F17820g	2.44372	3.31789	0.886302	WT 0% Upregulated
YALI0F18282g	8.02159	7.70282	-0.907848	WT 0% Upregulated
YALI0F18744g	3.90407	4.2071	1.89313	WT 0% Upregulated
YALI0F18964g	6.20579	2.42897	0.258391	WT 0% Upregulated
YALI0F19470g	3.5721	2.34007	-1.27028	WT 0% Upregulated
YALI0F19822g	3.43188	2.56124	0.430329	WT 0% Upregulated
YALI0F20174g	8.3	3.71995	-1.96779	WT 0% Upregulated
YALI0F20592g	1.60007	1.55018	0.416714	WT 0% Upregulated
YALI0F21428g	6.42474	3.64935	-3.06849	WT 0% Upregulated
YALI0F21659g	1.25293	7.01156	4.84336	WT 0% Upregulated
YALI0F22231g	1.99261	3.34137	1.17657	WT 0% Upregulated
YALI0F22451g	1.61822	1.46493	0.0466288	WT 0% Upregulated
YALI0F22517g	3.15862	2.33812	-0.742173	WT 0% Upregulated
YALI0F23221g	1.89823	1.26421	-0.561976	WT 0% Upregulated
YALI0F23353g	5.80881	3.47964	-0.539153	WT 0% Upregulated
YALI0F23551g	1.25528	2.94326	1.47479	WT 0% Upregulated
YALI0F23661g	2.69581	1.34394	-0.503369	WT 0% Upregulated
YALI0F23837g	1.38169	1.05322	-0.0480832	WT 0% Upregulated
YALI0F24255g	9.20353	4.71257	-2.85574	WT 0% Upregulated
YALI0F24299g	3.15549	1.01391	-1.32625	WT 0% Upregulated
YALI0F25003g	4.04133	3.00654	0.138217	WT 0% Upregulated
YALI0F25685g	2.26054	3.92527	2.05474	WT 0% Upregulated
YALI0F25707g	1.4609	2.56252	1.21185	WT 0% Upregulated
YALI0F25729g	2.79235	3.80589	1.03797	WT 0% Upregulated
YALI0F26323g	3.20433	1.82227	-1.40874	WT 0% Upregulated
YALI0F26785g	1.83245	1.24865	-0.445133	WT 0% Upregulated
YALI0F27027g	3.5472	1.09126	-2.39963	WT 0% Upregulated
YALI0F30063g	1.30705	1.39818	0.23686	WT 0% Upregulated
YALI0F30107g	1.60008	3.18261	1.5752	WT 0% Upregulated
YALI0F30437g	12.2956	1.79853	-1.46992	WT 0% Upregulated
YALI0F30547g	9.33406	2.80792	-3.17538	WT 0% Upregulated
YALI0F31075g	3.45983	2.31389	-1.06669	WT 0% Upregulated
YALI0F31581g	3.30161	2.49407	-0.829324	WT 0% Upregulated
YALI0A02497g	0.0282323	1.55909	1.50555	WT 0% Increasing
YALI0A03025g	0.475244	1.90037	1.52694	WT 0% Increasing
YALI0A04191g	0.246859	1.81181	1.61708	WT 0% Increasing
YALI0A04873g	-0.0444284	1.55801	1.53551	WT 0% Increasing
YALI0A04983g	-0.34182	1.29679	1.59507	WT 0% Increasing
YALI0A07018g	0.0349372	1.80083	1.73102	WT 0% Increasing
YALI0A07733g	-0.469443	1.56437	1.96636	WT 0% Increasing
YALI0A08239g	0.0972042	1.91364	1.79401	WT 0% Increasing
YALI0A08536g	-0.514408	1.52658	1.92235	WT 0% Increasing
YALI0A09768g	0	1.9816	1.9816	WT 0% Increasing
YALI0A09900g	0.226937	1.84356	1.62387	WT 0% Increasing
YALI0A15257g	0.154301	1.88021	1.70368	WT 0% Increasing
YALI0A15972g	-0.974595	1.32334	2.06827	WT 0% Increasing
YALI0A16214g	-0.428337	1.55981	1.90294	WT 0% Increasing
YALI0A16841g	0.148987	2.53346	2.19804	WT 0% Increasing
YALI0A17281g	0.26226	1.70315	1.54742	WT 0% Increasing
YALI0A17919g	0.988701	2.64093	1.61254	WT 0% Increasing
YALI0A18986g	-0.792879	1.20337	1.66598	WT 0% Increasing
YALI0A19206g	-0.462355	1.26121	1.56473	WT 0% Increasing
YALI0A19470g	-0.296562	2.34107	2.47495	WT 0% Increasing
YALI0A19888g	-0.750993	2.87065	3.22325	WT 0% Increasing
YALI0A19910g	-0.556507	2.36755	2.67048	WT 0% Increasing
YALI0A20867g	-0.0956056	1.41518	1.50665	WT 0% Increasing
YALI0A20922g	-0.290371	1.30892	1.55268	WT 0% Increasing
YALI0A21307g	-0.700071	1.78448	2.38744	WT 0% Increasing
YALI0B00924g	-0.875427	1.72407	2.11841	WT 0% Increasing
YALI0B01166g	-0.866957	3.33776	4.08544	WT 0% Increasing
YALI0B02178g	-0.699279	1.51814	2.02119	WT 0% Increasing
YALI0B02332g	-0.394354	2.15839	2.48012	WT 0% Increasing
YALI0B02409g	-0.463863	1.38782	1.68651	WT 0% Increasing
YALI0B02544g	-0.786446	1.44183	1.84169	WT 0% Increasing
YALI0B02728g	0.644741	2.58978	2.14586	WT 0% Increasing
YALI0B02838g	-0.708614	1.49366	1.99549	WT 0% Increasing
YALI0B03762g	-0.962466	1.03098	1.89947	WT 0% Increasing
YALI0B03960g	0.392509	1.96633	1.66052	WT 0% Increasing
YALI0B04312g	-0.0687483	1.58065	1.62053	WT 0% Increasing
YALI0B05566g	-0.841331	1.0467	1.74738	WT 0% Increasing
YALI0B05808g	0.0242917	2.03663	2.01349	WT 0% Increasing
YALI0B08118g	-0.87401	1.59449	2.11179	WT 0% Increasing
YALI0B08272g	-0.972453	1.76126	2.44453	WT 0% Increasing
YALI0B09273g	-0.709918	3.16288	3.68729	WT 0% Increasing
YALI0B10516g	-0.0648042	2.18538	2.18259	WT 0% Increasing
YALI0B13310g	-0.343829	2.20443	2.52991	WT 0% Increasing
YALI0B13530g	0.859951	2.63829	1.84719	WT 0% Increasing
YALI0B13948g	0.59525	1.96919	1.68278	WT 0% Increasing
YALI0B14102g	-0.446762	2.53155	2.79889	WT 0% Increasing
YALI0B14289g	-0.708906	1.24117	1.60897	WT 0% Increasing
YALI0B14377g	0.298802	1.95399	1.64824	WT 0% Increasing
YALI0B14399g	-0.267381	1.39425	1.60201	WT 0% Increasing
YALI0B14443g	-0.731923	1.1187	1.65152	WT 0% Increasing
YALI0B14531g	-0.767425	1.12821	1.62647	WT 0% Increasing
YALI0B15125g	-0.545475	1.80874	2.08945	WT 0% Increasing
YALI0B15422g	-0.41304	1.25541	1.57647	WT 0% Increasing
YALI0B15510g	0.178611	1.82413	1.63429	WT 0% Increasing
YALI0B15598g	0.89257	2.38838	1.73805	WT 0% Increasing
YALI0B17402g	-0.776864	1.96849	2.6722	WT 0% Increasing
YALI0B19624g	-0.0836299	1.58465	1.59204	WT 0% Increasing
YALI0B19668g	-0.220482	1.39277	1.57754	WT 0% Increasing
YALI0B20416g	-0.206801	1.63681	1.75986	WT 0% Increasing
YALI0B20746g	0.31715	2.0805	1.6663	WT 0% Increasing
YALI0B21406g	-0.570739	1.9838	2.23286	WT 0% Increasing
YALI0B21428g	-0.676445	1.77718	2.40799	WT 0% Increasing
YALI0B21662g	-0.571634	1.04074	1.56266	WT 0% Increasing
YALI0B22110g	-0.291197	1.63877	1.80841	WT 0% Increasing
YALI0B22198g	-0.398724	1.83714	2.05597	WT 0% Increasing
YALI0C00209g	-0.919521	1.13637	2.01893	WT 0% Increasing
YALI0C02409g	-0.663713	2.05482	2.50204	WT 0% Increasing
YALI0C04477g	-0.780885	2.42098	2.86852	WT 0% Increasing
YALI0C04774g	0.0582485	2.64196	2.54689	WT 0% Increasing
YALI0C04796g	-0.738287	3.10874	3.78678	WT 0% Increasing
YALI0C06490g	-0.0974682	2.74918	2.77305	WT 0% Increasing
YALI0C06798g	0.49883	2.71616	2.13277	WT 0% Increasing
YALI0C07502g	0.317351	2.4584	2.151	WT 0% Increasing
YALI0C07590g	0	1.59115	1.59115	WT 0% Increasing
YALI0C08393g	0	3.53837	3.53837	WT 0% Increasing
YALI0C10032g	-0.581719	1.04965	1.58075	WT 0% Increasing
YALI0C10230g	-0.731729	1.11533	1.64519	WT 0% Increasing
YALI0C10252g	-0.333164	1.64745	1.92364	WT 0% Increasing
YALI0C10428g	-0.538262	1.29138	1.80388	WT 0% Increasing
YALI0C10945g	-0.302553	2.0622	2.33621	WT 0% Increasing
YALI0C11341g	-0.09877	3.02967	3.0739	WT 0% Increasing
YALI0C11671g	0.0584125	2.17384	2.01162	WT 0% Increasing
YALI0C11968g	-0.482625	4.31104	4.44135	WT 0% Increasing
YALI0C12034g	0.947207	2.92669	2.18723	WT 0% Increasing
YALI0C14124g	-0.844046	1.0942	1.88771	WT 0% Increasing
YALI0C14190g	0.588581	2.142	1.55006	WT 0% Increasing
YALI0C15400g	-0.516575	1.78251	2.20213	WT 0% Increasing
YALI0C19195g	0.17719	1.77085	1.56616	WT 0% Increasing
YALI0C19624g	-0.884999	1.3404	2.12051	WT 0% Increasing
YALI0C19866g	-0.104955	6.26662	6.33523	WT 0% Increasing
YALI0C20625g	-0.64158	1.35704	1.75509	WT 0% Increasing
YALI0C21021g	-0.333538	2.02447	2.18157	WT 0% Increasing
YALI0C21604g	-0.385071	1.75731	1.99785	WT 0% Increasing
YALI0C22968g	-0.236267	1.60298	1.75191	WT 0% Increasing
YALI0C23078g	-0.112317	1.79972	1.85843	WT 0% Increasing
YALI0C23364g	-0.3786	2.25631	2.57046	WT 0% Increasing
YALI0C23903g	-0.457015	2.10373	2.40523	WT 0% Increasing
YALI0C23969g	0.663826	2.41368	1.68234	WT 0% Increasing
YALI0C24101g	-0.388147	2.44569	2.7194	WT 0% Increasing
YALI0D00627g	-0.0932743	1.92567	1.91757	WT 0% Increasing
YALI0D01045g	-0.183222	1.87063	1.97848	WT 0% Increasing
YALI0D01375g	0.109535	1.70178	1.65642	WT 0% Increasing
YALI0D01419g	-0.639697	1.28605	1.78387	WT 0% Increasing
YALI0D01441g	-0.436456	1.497	1.78317	WT 0% Increasing
YALI0D01606g	-0.0174461	1.62677	1.63118	WT 0% Increasing
YALI0D03465g	-0.193899	4.02738	4.14342	WT 0% Increasing
YALI0D04158g	0.0520854	1.68868	1.61936	WT 0% Increasing
YALI0D04488g	-0.202168	2.52546	2.62402	WT 0% Increasing
YALI0D04554g	-0.516067	1.82237	2.22639	WT 0% Increasing
YALI0D04741g	0.0230754	1.86145	1.8231	WT 0% Increasing
YALI0D05863g	-0.790498	1.57791	1.98333	WT 0% Increasing
YALI0D05995g	-0.416443	1.71967	1.99032	WT 0% Increasing
YALI0D07062g	-0.855239	1.57955	2.08421	WT 0% Increasing
YALI0D07084g	-0.660761	1.44794	1.8638	WT 0% Increasing
YALI0D07634g	-0.54193	2.15537	2.45146	WT 0% Increasing
YALI0D07986g	-0.101386	1.53385	1.58012	WT 0% Increasing
YALI0D08272g	-0.552012	2.046	2.47913	WT 0% Increasing
YALI0D08272g	-0.552012	2.046	2.47913	WT 0% Increasing
YALI0D08272g	-0.552012	2.046	2.47913	WT 0% Increasing
YALI0D08272g	-0.552012	2.046	2.47913	WT 0% Increasing
YALI0D08558g	-0.408077	2.03585	2.3277	WT 0% Increasing
YALI0D08866g	-0.678701	1.49772	2.06284	WT 0% Increasing
YALI0D09427g	-0.647131	2.23395	2.54278	WT 0% Increasing
YALI0D09823g	-0.691261	1.19053	1.78333	WT 0% Increasing
YALI0D11264g	0.405348	2.3318	1.91789	WT 0% Increasing
YALI0D11330g	-0.209819	2.00112	2.1758	WT 0% Increasing
YALI0D11616g	0.717314	2.01951	1.52961	WT 0% Increasing
YALI0D11660g	-0.299321	1.48259	1.70242	WT 0% Increasing
YALI0D11814g	0.0673995	1.64379	1.5752	WT 0% Increasing
YALI0D12386g	0.456509	2.10525	1.75565	WT 0% Increasing
YALI0D12400g	0.0692715	1.70763	1.64956	WT 0% Increasing
YALI0D12584g	-0.517713	1.18759	1.68051	WT 0% Increasing
YALI0D13442g	-0.827759	1.43719	1.91974	WT 0% Increasing
YALI0D15268g	-0.533054	1.45394	1.94725	WT 0% Increasing
YALI0D15928g	-0.370265	2.93182	3.23815	WT 0% Increasing
YALI0D16423g	-0.608257	1.87163	2.30571	WT 0% Increasing
YALI0D16753g	-0.934231	1.0625	1.63291	WT 0% Increasing
YALI0D16797g	-0.841644	1.02416	1.62727	WT 0% Increasing
YALI0D19096g	-0.876159	1.02948	1.80281	WT 0% Increasing
YALI0D20262g	0.701025	2.41632	2.03688	WT 0% Increasing
YALI0D21582g	-0.251041	1.51247	1.66632	WT 0% Increasing
YALI0D21890g	-0.466204	3.14808	3.43572	WT 0% Increasing
YALI0D22110g	0.09536	3.45975	3.31632	WT 0% Increasing
YALI0D22352g	-0.264411	3.11885	3.17777	WT 0% Increasing
YALI0D23309g	-0.570514	1.14955	1.58147	WT 0% Increasing
YALI0D23331g	0.136401	2.25529	2.13777	WT 0% Increasing
YALI0D23617g	-0.901042	2.10331	2.82236	WT 0% Increasing
YALI0D23683g	-0.58737	1.14549	1.62617	WT 0% Increasing
YALI0D23947g	-0.712589	6.45496	7.00214	WT 0% Increasing
YALI0D24409g	0.618483	2.55349	1.85308	WT 0% Increasing
YALI0D24816g	-0.704443	1.39967	1.68036	WT 0% Increasing
YALI0D27192g	-0.646971	1.76756	2.17234	WT 0% Increasing
YALI0E00330g	-0.189079	1.47818	1.60498	WT 0% Increasing
YALI0E00990g	0.474842	2.40108	2.0078	WT 0% Increasing
YALI0E01562g	0.31174	3.84248	3.58192	WT 0% Increasing
YALI0E02200g	0.418209	2.72675	2.47003	WT 0% Increasing
YALI0E03014g	-0.103628	2.01875	2.04477	WT 0% Increasing
YALI0E03784g	0.0914745	1.82909	1.70667	WT 0% Increasing
YALI0E04598g	-0.677181	1.73082	2.19124	WT 0% Increasing
YALI0E05489g	-0.624058	2.16464	2.7283	WT 0% Increasing
YALI0E05599g	-0.530767	2.10422	2.33626	WT 0% Increasing
YALI0E05643g	-0.465746	1.57569	1.8314	WT 0% Increasing
YALI0E05929g	-0.704493	1.84255	2.35449	WT 0% Increasing
YALI0E07205g	0	1.6935	1.6935	WT 0% Increasing
YALI0E07744g	0.725419	3.92366	3.30323	WT 0% Increasing
YALI0E07832g	0.469777	2.19913	1.85557	WT 0% Increasing
YALI0E08206g	-0.896455	1.93831	2.47884	WT 0% Increasing
YALI0E08617g	0.342481	1.83523	1.51021	WT 0% Increasing
YALI0E10175g	-0.878625	1.91243	2.71218	WT 0% Increasing
YALI0E12221g	-0.781127	1.26496	1.74829	WT 0% Increasing
YALI0E12441g	-0.140659	1.52108	1.60108	WT 0% Increasing
YALI0E12485g	-0.394399	1.42889	1.77819	WT 0% Increasing
YALI0E14575g	-0.503261	2.13055	2.47826	WT 0% Increasing
YALI0E15081g	-0.835968	1.46434	2.19046	WT 0% Increasing
YALI0E15125g	-0.0894352	1.81855	1.87328	WT 0% Increasing
YALI0E15598g	-0.313973	2.08724	2.33859	WT 0% Increasing
YALI0E16060g	-0.843406	2.08651	2.57663	WT 0% Increasing
YALI0E16555g	-0.60459	2.33148	2.63283	WT 0% Increasing
YALI0E16995g	-0.837148	1.06936	1.73328	WT 0% Increasing
YALI0E17655g	-0.938173	1.48674	2.03682	WT 0% Increasing
YALI0E17941g	-0.803224	1.59556	2.22689	WT 0% Increasing
YALI0E19448g	0.140308	1.75681	1.61727	WT 0% Increasing
YALI0E20383g	0.511134	1.9644	1.72072	WT 0% Increasing
YALI0E21912g	0.842505	2.51381	1.54196	WT 0% Increasing
YALI0E23155g	-0.140022	1.80773	1.88437	WT 0% Increasing
YALI0E24013g	-0.676346	1.7139	2.25323	WT 0% Increasing
YALI0E26004g	-0.553493	1.35387	1.68824	WT 0% Increasing
YALI0E26983g	-0.0874542	1.80115	1.81821	WT 0% Increasing
YALI0E27203g	0	1.84166	1.84166	WT 0% Increasing
YALI0E27346g	0.347649	2.58139	2.24093	WT 0% Increasing
YALI0E27698g	-0.378104	1.33066	1.63787	WT 0% Increasing
YALI0E27962g	0.254183	3.22689	2.68448	WT 0% Increasing
YALI0E28237g	-0.712788	1.69293	2.09293	WT 0% Increasing
YALI0E28875g	0.994052	3.95903	2.66962	WT 0% Increasing
YALI0E29205g	-0.144051	1.76931	1.84218	WT 0% Increasing
YALI0E31174g	-0.579094	1.06851	1.55239	WT 0% Increasing
YALI0E31196g	-0.985966	1.21916	2.04012	WT 0% Increasing
YALI0E31493g	0.335574	4.74702	4.13178	WT 0% Increasing
YALI0E32813g	0.373585	2.02544	1.71249	WT 0% Increasing
YALI0E32879g	-0.0802901	2.00971	2.02907	WT 0% Increasing
YALI0E32967g	0.364281	4.68161	3.51399	WT 0% Increasing
YALI0E33473g	-0.190184	2.24693	2.35325	WT 0% Increasing
YALI0E33649g	-0.884651	1.37067	1.92502	WT 0% Increasing
YALI0E34089g	-0.892871	1.15969	2.00391	WT 0% Increasing
YALI0E34155g	-0.377824	1.49259	1.76421	WT 0% Increasing
YALI0E34170g	-0.416329	1.35602	1.57824	WT 0% Increasing
YALI0E34441g	-0.759326	1.79484	2.07803	WT 0% Increasing
YALI0E34687g	0.0697013	2.26954	2.22149	WT 0% Increasing
YALI0F00176g	-0.676582	1.82365	2.3751	WT 0% Increasing
YALI0F00836g	-0.598925	1.06333	1.52174	WT 0% Increasing
YALI0F01452g	-0.0708659	1.8916	1.91338	WT 0% Increasing
YALI0F05016g	0.758233	3.90521	2.61897	WT 0% Increasing
YALI0F06578g	0.445047	3.22501	2.90908	WT 0% Increasing
YALI0F08217g	0.285777	2.23826	1.99459	WT 0% Increasing
YALI0F10703g	0.339529	2.02657	1.694	WT 0% Increasing
YALI0F11011g	0.28804	4.00489	3.55488	WT 0% Increasing
YALI0F14223g	-0.129433	1.64016	1.72975	WT 0% Increasing
YALI0F14509g	-0.989513	1.49863	2.24194	WT 0% Increasing
YALI0F15169g	-0.313471	1.49996	1.70152	WT 0% Increasing
YALI0F15389g	0.556057	2.56391	2.17097	WT 0% Increasing
YALI0F15587g	-0.101207	1.62231	1.66027	WT 0% Increasing
YALI0F15939g	-0.476829	1.33107	1.764	WT 0% Increasing
YALI0F16181g	-0.226084	1.55984	1.76477	WT 0% Increasing
YALI0F16665g	-0.393659	1.18714	1.53765	WT 0% Increasing
YALI0F16940g	-0.985353	1.21092	1.97424	WT 0% Increasing
YALI0F17490g	-0.0366395	1.68632	1.7042	WT 0% Increasing
YALI0F18326g	-0.674742	1.76492	2.31041	WT 0% Increasing
YALI0F18502g	-0.221449	1.68881	1.8521	WT 0% Increasing
YALI0F18590g	0.0290485	1.63155	1.60823	WT 0% Increasing
YALI0F18656g	0.1442	3.00687	2.8672	WT 0% Increasing
YALI0F20702g	-0.426641	1.71538	2.11875	WT 0% Increasing
YALI0F22209g	-0.570129	2.37063	2.70346	WT 0% Increasing
YALI0F22561g	0.754393	4.31896	3.2595	WT 0% Increasing
YALI0F22693g	-0.0969224	2.17339	2.22672	WT 0% Increasing
YALI0F23793g	-0.827261	1.80075	2.34079	WT 0% Increasing
YALI0F26081g	-0.914702	2.77375	3.1794	WT 0% Increasing
YALI0F26191g	-0.47673	2.91423	3.16558	WT 0% Increasing
YALI0F26499g	-0.382726	1.69406	2.05152	WT 0% Increasing
YALI0F27269g	-0.115504	1.95661	1.87351	WT 0% Increasing
YALI0F27379g	-0.660468	1.3402	1.95265	WT 0% Increasing
YALI0F30657g	-0.810918	1.16962	1.78608	WT 0% Increasing
YALI0F31119g	-0.519416	1.58966	2.0671	WT 0% Increasing
YALI0F31185g	0.171427	2.07617	1.86465	WT 0% Increasing
RPR1_1	0	0	0	no_change
RPR1_2	0	0	0	no_change
SCR1	0	0	0	no_change
SNR14	0	0	0	no_change
SNR17_1	0	0	0	no_change
SNR17_2	0	0	0	no_change
SNR17_3	0	0	0	no_change
SNR20	0	0	0	no_change
SNR6	0	0	0	no_change
SNR7	0	0	0	no_change
SRN19_1	0	0	0	no_change
SRN19_2	0	0	0	no_change
YALI0A00110g	0	0	0	no_change
YALI0A00132g	0.544125	0.441812	0.0215385	no_change
YALI0A00176g	0	0	0	no_change
YALI0A00198g	0	0	0	no_change
YALI0A00220r	0	0	0	no_change
YALI0A00264g	0.483903	0.429729	-0.013738	no_change
YALI0A00286g	-0.0676011	-0.536836	-0.4709	no_change
YALI0A00297g	0	0	0	no_change
YALI0A00308t	0	0	0	no_change
YALI0A00352g	-0.62616	0.522415	1.09186	no_change
YALI0A00369g	0	0	0	no_change
YALI0A00374g	0	0	0	no_change
YALI0A00418g	-1.20104	-0.336666	0.595556	no_change
YALI0A00440g	-0.826687	0.0841835	0.576076	no_change
YALI0A00462r	0	0	0	no_change
YALI0A00528g	0	0	0	no_change
YALI0A00550g	0	0	0	no_change
YALI0A00572g	0	0	0	no_change
YALI0A00594g	0.997107	1.10125	0.187647	no_change
YALI0A00660g	-1.88837	-0.0846318	0.969046	no_change
YALI0A00715r	0	0	0	no_change
YALI0A00759g	-1.03932	-0.0814437	0.738396	no_change
YALI0A00781g	0.58919	0.725871	0.102195	no_change
YALI0A00792r	0	0	0	no_change
YALI0A00803g	-1.4606	0.172597	1.40513	no_change
YALI0A00825g	-0.0462086	-1.09816	-1.04382	no_change
YALI0A00869g	0	0	0	no_change
YALI0A00891g	0.365243	1.71443	1.382	no_change
YALI0A00913g	-0.504617	0.680319	1.16398	no_change
YALI0A00935g	0	0	0	no_change
YALI0A00957g	0.447847	1.69209	1.1997	no_change
YALI0A01001g	-1.15979	-0.903378	0.0304399	no_change
YALI0A01045g	0.372721	1.26285	0.988431	no_change
YALI0A01089g	-0.0781392	-0.354916	-0.305056	no_change
YALI0A01111g	-0.0251152	-0.679878	-0.64288	no_change
YALI0A01155g	0.717758	0.318336	-0.207472	no_change
YALI0A01177r	0	0	0	no_change
YALI0A01221r	0	0	0	no_change
YALI0A01265g	0	0	0	no_change
YALI0A01287r	0	0	0	no_change
YALI0A01331g	0.331652	-0.225498	-0.424808	no_change
YALI0A01353g	-1.03085	-0.0520475	0.897189	no_change
YALI0A01375g	0.22953	0.585549	0.371929	no_change
YALI0A01397g	-1.92002	-0.708372	0.952004	no_change
YALI0A01441g	0	0	0	no_change
YALI0A01463g	-2.03549	-0.600968	0.859858	no_change
YALI0A01507g	0	0	0	no_change
YALI0A01540g	0	0	0	no_change
YALI0A01562g	0	0	0	no_change
YALI0A01584g	0	0	0	no_change
YALI0A01602g	0	0	0	no_change
YALI0A01626t	0	0	0	no_change
YALI0A01650g	-0.842884	0.443142	1.23505	no_change
YALI0A01672r	0	0	0	no_change
YALI0A01716g	0	0	0	no_change
YALI0A01782g	0.164293	0.600055	0.500728	no_change
YALI0A01804r	0	0	0	no_change
YALI0A01826g	-1.02683	0.283414	1.13215	no_change
YALI0A01848g	0	0	0	no_change
YALI0A01870g	0	0	0	no_change
YALI0A01914r	0	0	0	no_change
YALI0A01958g	0	0	0	no_change
YALI0A01980g	0	0	0	no_change
YALI0A02002g	0	0	0	no_change
YALI0A02024g	-0.530189	0	0.530189	no_change
YALI0A02068g	0.118085	-0.67939	-0.766242	no_change
YALI0A02090g	0.323609	-0.25932	-0.546002	no_change
YALI0A02112g	-0.736072	0.0392383	0.525836	no_change
YALI0A02134g	-0.982804	-0.489001	0.468141	no_change
YALI0A02200g	-0.920761	-0.0544833	0.793866	no_change
YALI0A02222g	-0.0990265	0.599789	0.666711	no_change
YALI0A02244g	0.593522	0.125119	-0.44526	no_change
YALI0A02266g	0.206485	-0.140673	-0.233149	no_change
YALI0A02365g	0	0	0	no_change
YALI0A02409g	-1.14209	0.0346072	0.766186	no_change
YALI0A02416g	-1.3338	-0.0891464	0.823063	no_change
YALI0A02431g	-0.904333	-0.199727	0.669166	no_change
YALI0A02475g	0	0	0	no_change
YALI0A02541g	1.57605	0.402354	-0.93436	no_change
YALI0A02563g	0.156793	-1.01554	-1.10331	no_change
YALI0A02607g	3.98733	0.81217	-1.20104	no_change
YALI0A02629g	0	0	0	no_change
YALI0A02695g	-0.126128	0.408125	0.529039	no_change
YALI0A02739r	0	0	0	no_change
YALI0A02805r	0	0	0	no_change
YALI0A02849g	-0.149364	-1.07432	-0.907944	no_change
YALI0A02893g	-1.43455	-0.826448	0.176431	no_change
YALI0A02937g	-0.298557	-0.182561	0.0816592	no_change
YALI0A02981g	0.591029	1.69459	1.11509	no_change
YALI0A03047r	0	0	0	no_change
YALI0A03069g	0	0	0	no_change
YALI0A03091g	0	0	0	no_change
YALI0A03113g	0.708365	0.0311704	-0.487036	no_change
YALI0A03135g	0	0	0	no_change
YALI0A03157r	0	0	0	no_change
YALI0A03179g	0	0	0	no_change
YALI0A03201g	0	0	0	no_change
YALI0A03223g	0	0	0	no_change
YALI0A03245g	0.256152	0.551292	0.371219	no_change
YALI0A03267r	0	0	0	no_change
YALI0A03311r	0	0	0	no_change
YALI0A03355r	0	0	0	no_change
YALI0A03399g	-0.276909	-0.0530814	0.197965	no_change
YALI0A03421g	-1.13179	-0.347484	0.763041	no_change
YALI0A03443g	-0.616326	0.497831	1.04532	no_change
YALI0A03465r	0	0	0	no_change
YALI0A03509g	0.396346	-0.798521	-1.03396	no_change
YALI0A03531g	-1.02567	0.205322	1.22559	no_change
YALI0A03575g	-0.555044	-2.00383	-1.48062	no_change
YALI0A03663g	-1.44549	-0.290117	1.14213	no_change
YALI0A03707r	0	0	0	no_change
YALI0A03751g	0.162387	-0.647481	-0.790143	no_change
YALI0A03795t	0	0	0	no_change
YALI0A03839g	0.137909	0.858826	0.718063	no_change
YALI0A03861g	-0.459615	-0.22541	0.221	no_change
YALI0A03916r	0	0	0	no_change
YALI0A03927g	-2.19104	-0.593403	1.40521	no_change
YALI0A03949g	0	0	0	no_change
YALI0A03971g	-0.747569	0.44002	0.988392	no_change
YALI0A03993g	-0.482933	-0.846855	-0.466957	no_change
YALI0A04015r	0	0	0	no_change
YALI0A04059g	-0.947486	0	0.947486	no_change
YALI0A04081r	0	0	0	no_change
YALI0A04125g	0	0	0	no_change
YALI0A04147r	0	0	0	no_change
YALI0A04202r	0	0	0	no_change
YALI0A04213r	0	0	0	no_change
YALI0A04235r	0	0	0	no_change
YALI0A04279g	0	0	0	no_change
YALI0A04389r	0	0	0	no_change
YALI0A04433r	0	0	0	no_change
YALI0A04477r	0	0	0	no_change
YALI0A04499g	0	0	0	no_change
YALI0A04521g	0	0	0	no_change
YALI0A04543r	0	0	0	no_change
YALI0A04565r	0	0	0	no_change
YALI0A04576r	0	0	0	no_change
YALI0A04587g	-2.01531	-0.338791	0.730093	no_change
YALI0A04609g	0.606945	-0.194566	-0.681049	no_change
YALI0A04631g	0	0	0	no_change
YALI0A04719g	0	0	0	no_change
YALI0A04741g	0	0.111979	0.111979	no_change
YALI0A04763r	0	0	0	no_change
YALI0A04807g	0	0	0	no_change
YALI0A04829r	0	0	0	no_change
YALI0A04939g	0.473143	-1.02546	-1.29769	no_change
YALI0A05005g	0	0	0	no_change
YALI0A05027g	-0.228647	0.347545	0.462112	no_change
YALI0A05049r	0	0	0	no_change
YALI0A05093r	0	0	0	no_change
YALI0A05181g	1.72925	-0.359916	-1.16841	no_change
YALI0A05203g	-2.41872	-0.869238	0.3292	no_change
YALI0A05225g	0	0	0	no_change
YALI0A05247g	-1.1099	0.187665	1.05361	no_change
YALI0A05269t	0	0	0	no_change
YALI0A05291g	0	0	0	no_change
YALI0A05313g	0	0	0	no_change
YALI0A05357g	-0.378255	-1.02245	-0.726236	no_change
YALI0A05401g	0.590169	1.03831	0.325637	no_change
YALI0A05445r	0	0	0	no_change
YALI0A05489r	0	0	0	no_change
YALI0A05533g	-2.7073	-0.480934	1.08346	no_change
YALI0A05599r	0	0	0	no_change
YALI0A05621r	0	0	0	no_change
YALI0A05665g	0	-0.150143	-0.150143	no_change
YALI0A05687r	0	0	0	no_change
YALI0A05731r	0	0	0	no_change
YALI0A05775g	0.571148	0.196623	-0.0933753	no_change
YALI0A05797g	0	0	0	no_change
YALI0A05819r	0	0	0	no_change
YALI0A05863r	0	0	0	no_change
YALI0A05907r	0	0	0	no_change
YALI0A05973g	0	-0.0503921	-0.0503921	no_change
YALI0A06017g	0	0	0	no_change
YALI0A06039g	0	0	0	no_change
YALI0A06061g	0.935762	0.912103	0.290644	no_change
YALI0A06105g	0	0	0	no_change
YALI0A06127r	0	0	0	no_change
YALI0A06171g	0	0	0	no_change
YALI0A06193r	0	0	0	no_change
YALI0A06215g	0	0	0	no_change
YALI0A06226r	0	0	0	no_change
YALI0A06237r	0	0	0	no_change
YALI0A06259r	0	0	0	no_change
YALI0A06303r	0	0	0	no_change
YALI0A06347g	-0.0652881	0.941696	0.947947	no_change
YALI0A06369g	-0.169501	-0.863641	-0.682191	no_change
YALI0A06391r	0	0	0	no_change
YALI0A06457g	0	0	0	no_change
YALI0A06545r	0	0	0	no_change
YALI0A06644r	0	0	0	no_change
YALI0A06655g	-0.453491	-0.208139	0.236093	no_change
YALI0A06699g	-0.203376	-0.319949	-0.14765	no_change
YALI0A06721g	-0.263763	0	0.263763	no_change
YALI0A06743g	1.78203	0.370884	-0.554689	no_change
YALI0A06754r	0	0	0	no_change
YALI0A06809g	0.299588	0.554345	0.297235	no_change
YALI0A06831g	-0.761915	-1.53821	-0.858558	no_change
YALI0A06886g	0.151392	-0.975477	-1.07322	no_change
YALI0A06930g	-0.173683	-1.54984	-1.38913	no_change
YALI0A06952g	-1.00568	-0.887055	-0.415297	no_change
YALI0A07040r	0	0	0	no_change
YALI0A07084g	-0.873636	-0.284791	0.474472	no_change
YALI0A07106g	-0.781264	-0.614785	0.076191	no_change
YALI0A07128g	-1.28069	-0.422317	0.771913	no_change
YALI0A07142g	0	0	0	no_change
YALI0A07150r	0	0	0	no_change
YALI0A07194r	0	0	0	no_change
YALI0A07238g	-0.846763	-2.28755	-1.10734	no_change
YALI0A07249g	0	0	0	no_change
YALI0A07260r	0	0	0	no_change
YALI0A07271r	0	0	0	no_change
YALI0A07293r	0	0	0	no_change
YALI0A07315r	0	0	0	no_change
YALI0A07359r	0	0	0	no_change
YALI0A07403g	0.884737	1.10641	0.21491	no_change
YALI0A07425g	-0.252162	0	0.252162	no_change
YALI0A07447g	0	0	0	no_change
YALI0A07469r	0	0	0	no_change
YALI0A07513r	0	0	0	no_change
YALI0A07557g	0	0	0	no_change
YALI0A07579g	0	0	0	no_change
YALI0A07601g	0	0	0	no_change
YALI0A07623g	-2.01281	-0.932953	1.00182	no_change
YALI0A07645g	0	0	0	no_change
YALI0A07667g	-0.291552	-0.205622	0.083192	no_change
YALI0A07689g	-0.220279	0.292059	0.491305	no_change
YALI0A07711g	0	0	0	no_change
YALI0A07755g	0.157934	0	-0.157934	no_change
YALI0A07777g	0	0	0	no_change
YALI0A07843g	-0.763055	0.441925	0.932496	no_change
YALI0A07865g	-0.867188	-0.532555	0.214134	no_change
YALI0A07909r	0	0	0	no_change
YALI0A07953r	0	0	0	no_change
YALI0A08019g	-1.11033	-0.444927	0.475728	no_change
YALI0A08063g	-1.28782	0.568331	1.35534	no_change
YALI0A08077g	-0.336188	0.21807	0.549213	no_change
YALI0A08107g	-0.379956	0.367803	0.680361	no_change
YALI0A08129g	1.00692	0.620558	-0.382	no_change
YALI0A08195g	0	0	0	no_change
YALI0A08206r	0	0	0	no_change
YALI0A08217g	0	0	0	no_change
YALI0A08261g	-1.51014	0.262904	1.46775	no_change
YALI0A08283r	0	0	0	no_change
YALI0A08327g	0	0	0	no_change
YALI0A08338g	0	0	0	no_change
YALI0A08360g	-2.11882	-0.745533	0.798941	no_change
YALI0A08371g	0	0	0	no_change
YALI0A08382g	0	0	0	no_change
YALI0A08404g	-0.158142	-0.907156	-0.837862	no_change
YALI0A08426g	-1.80949	-0.933454	0.664704	no_change
YALI0A08448g	-2.30287	0.268642	1.37629	no_change
YALI0A08470g	0	0	0	no_change
YALI0A08492r	0	0	0	no_change
YALI0A08558g	0.123841	0.184151	0.0610259	no_change
YALI0A08580g	-0.476392	-0.460205	-0.0457465	no_change
YALI0A08602r	0	0	0	no_change
YALI0A08624g	0	0	0	no_change
YALI0A08668g	0.832002	0.0866361	-0.708206	no_change
YALI0A08690r	0	0	0	no_change
YALI0A08756r	0	0	0	no_change
YALI0A08800g	0	0	0	no_change
YALI0A08822r	0	0	0	no_change
YALI0A08866g	0	0	0	no_change
YALI0A08888g	0	0	0	no_change
YALI0A08902r	0	0	0	no_change
YALI0A08917t	0	0	0	no_change
YALI0A08932g	0	0	0	no_change
YALI0A08946t	0	0	0	no_change
YALI0A08961r	0	0	0	no_change
YALI0A08976r	0	0	0	no_change
YALI0A08998g	0	0	0	no_change
YALI0A09020g	-0.768522	0.877766	1.42691	no_change
YALI0A09108g	-1.11951	-0.0187551	0.914712	no_change
YALI0A09130r	0	0	0	no_change
YALI0A09152r	0	0	0	no_change
YALI0A09196g	0	0	0	no_change
YALI0A09218r	0	0	0	no_change
YALI0A09262g	0	0	0	no_change
YALI0A09300t	0	0	0	no_change
YALI0A09317g	0	0	0	no_change
YALI0A09350t	0	0	0	no_change
YALI0A09361g	0	0	0	no_change
YALI0A09405g	-1.62181	-0.60204	0.822279	no_change
YALI0A09443g	0	0	0	no_change
YALI0A09471g	0	0	0	no_change
YALI0A09515g	0	0	0	no_change
YALI0A09614g	0	0	0	no_change
YALI0A09636g	0.290645	-1.16926	-1.42489	no_change
YALI0A09702g	0.304517	-0.766074	-0.993054	no_change
YALI0A09724g	0.138749	-0.668269	-0.760288	no_change
YALI0A09746g	1.4706	-0.073487	-1.14733	no_change
YALI0A09790g	0.1848	0.200056	0.0526801	no_change
YALI0A09845g	0.884725	0.818439	0.102736	no_change
YALI0A09922g	1.00771	-0.273197	-1.00585	no_change
YALI0A09951s	0	0	0	no_change
YALI0A09969t	0	0	0	no_change
YALI0A10010g	0.744731	0.714522	-0.0348156	no_change
YALI0A10032g	1.03723	-0.259034	-1.25043	no_change
YALI0A10054t	0	0	0	no_change
YALI0A10076g	-0.201281	1.1286	1.32634	no_change
YALI0A10098g	0.860371	0.198321	-0.557995	no_change
YALI0A10120g	-0.92232	0.217783	0.82492	no_change
YALI0A10142g	0.0986083	-0.554115	-0.639165	no_change
YALI0A10164g	0.269921	-1.14314	-1.39973	no_change
YALI0A10186g	-0.489103	-0.38822	0.0594994	no_change
YALI0A10208g	0	0	0	no_change
YALI0A10230g	0.461816	1.74613	1.36684	no_change
YALI0A10252g	1.89097	-0.338015	-1.46179	no_change
YALI0A10296g	-2.22177	-0.752434	1.41588	no_change
YALI0A10318g	0.0115873	-0.624152	-0.620417	no_change
YALI0A10340r	0	0	0	no_change
YALI0A10378t	0	0	0	no_change
YALI0A10395g	0	0	0	no_change
YALI0A10417t	0	0	0	no_change
YALI0A10439g	0	0	0	no_change
[truncated: 5,361 more rows]

## Sheet: Tab 3 - data set iii
Gene	FC_t1	FC_t2	Z	Class
RPR1_1	0	0	0	no_change
RPR1_2	0	0	0	no_change
SCR1	0	0	0	no_change
SNR14	0	0	0	no_change
SNR17_1	0	0	0	no_change
SNR17_2	0	0	0	no_change
SNR17_3	0	0	0	no_change
SNR20	0	0	0	no_change
SNR6	0	0	0	no_change
SNR7	0	0	0	no_change
SRN19_1	0	0	0	no_change
SRN19_2	0	0	0	no_change
YALI0A00110g	0	0	0	no_change
YALI0A00132g	-1.1629	0.327494	1.3042	no_change
YALI0A00176g	0	-0.564364	-0.564364	no_change
YALI0A00198g	0	0	0	no_change
YALI0A00212g	1.52776	-0.412085	-1.32436	no_change
YALI0A00220r	0	0	0	no_change
YALI0A00264g	-0.17782	0.35002	0.510681	no_change
YALI0A00286g	0.340687	0.318742	-0.0227353	no_change
YALI0A00297g	0	0	0	no_change
YALI0A00308t	0	0	0	no_change
YALI0A00330g	-0.890703	-1.41371	-0.439543	no_change
YALI0A00352g	-0.695521	0.0857068	0.705098	no_change
YALI0A00369g	0	0	0	no_change
YALI0A00374g	0	0	0	no_change
YALI0A00418g	0.0021554	-0.0808617	-0.0825627	no_change
YALI0A00440g	0.163897	-0.90876	-0.908869	no_change
YALI0A00462r	0	0	0	no_change
YALI0A00506g	-0.228549	-0.801037	-0.415681	no_change
YALI0A00528g	0	0	0	no_change
YALI0A00550g	0.811836	0	-0.811836	no_change
YALI0A00572g	0	0	0	no_change
YALI0A00594g	-0.460941	0.619365	0.981681	no_change
YALI0A00616g	0.25108	-0.666162	-0.871196	no_change
YALI0A00638g	0.486822	0.547552	0.0596761	no_change
YALI0A00682g	1.06505	-0.287377	-1.04205	no_change
YALI0A00715r	0	0	0	no_change
YALI0A00759g	0.136802	-0.949804	-0.959328	no_change
YALI0A00781g	0.815589	0.339533	-0.39369	no_change
YALI0A00792r	0	0	0	no_change
YALI0A00803g	-0.146622	0.113601	0.2506	no_change
YALI0A00825g	0.274398	-1.06791	-1.2545	no_change
YALI0A00869g	0	0	0	no_change
YALI0A00891g	0.235296	-0.145138	-0.362281	no_change
YALI0A00913g	0.461406	-0.39343	-0.805137	no_change
YALI0A00935g	0	0	0	no_change
YALI0A00979g	1.15073	-0.0332063	-0.87265	no_change
YALI0A01001g	0.035873	-0.568883	-0.586333	no_change
YALI0A01045g	0.0429396	0.148277	0.108224	no_change
YALI0A01111g	0.846804	0.655377	-0.21446	no_change
YALI0A01155g	0.199532	-0.38891	-0.570461	no_change
YALI0A01177r	0	0	0	no_change
YALI0A01221r	0	0	0	no_change
YALI0A01265g	0	0	0	no_change
YALI0A01287r	0	0	0	no_change
YALI0A01331g	-0.200182	-0.0887942	0.0990801	no_change
YALI0A01353g	-0.482441	-1.63889	-0.811068	no_change
YALI0A01419g	0.169437	2.9587	1.49181	no_change
YALI0A01441g	-0.831822	0.0172448	0.848184	no_change
YALI0A01463g	-0.0279755	-1.20796	-0.92886	no_change
YALI0A01507g	0	0	0	no_change
YALI0A01540g	0	0	0	no_change
YALI0A01562g	0	0	0	no_change
YALI0A01584g	0	0	0	no_change
YALI0A01602g	0	0	0	no_change
YALI0A01626t	0	0	0	no_change
YALI0A01650g	0.247429	-1.22987	-1.34582	no_change
YALI0A01672r	0	0	0	no_change
YALI0A01716g	0	0	0	no_change
YALI0A01738g	0.160011	0.0214296	-0.124065	no_change
YALI0A01760g	0.946021	-0.0393684	-0.915257	no_change
YALI0A01804r	0	0	0	no_change
YALI0A01826g	-0.161868	-1.24421	-1.01387	no_change
YALI0A01848g	0	0	0	no_change
YALI0A01870g	0	0	0	no_change
YALI0A01892g	0.19942	0.349916	0.101073	no_change
YALI0A01914r	0	0	0	no_change
YALI0A01958g	0	0	0	no_change
YALI0A01980g	0	0	0	no_change
YALI0A02002g	0	0	0	no_change
YALI0A02024g	0	0	0	no_change
YALI0A02046g	-1.29278	-0.389366	0.579403	no_change
YALI0A02068g	-0.00046951	-0.141296	-0.138755	no_change
YALI0A02090g	-0.520194	-1.03322	-0.39753	no_change
YALI0A02112g	0.87052	0.856005	-0.0619072	no_change
YALI0A02134g	-0.910043	-2.07962	-1.10074	no_change
YALI0A02178g	1.67989	0.613438	-0.984646	no_change
YALI0A02222g	-0.0375784	-0.856018	-0.726081	no_change
YALI0A02244g	0.141672	-1.18975	-1.17681	no_change
YALI0A02266g	-0.09437	-1.4641	-1.1506	no_change
YALI0A02332g	-0.532689	-1.90304	-1.30381	no_change
YALI0A02354g	-0.34038	-0.870338	-0.528004	no_change
YALI0A02365g	0	0	0	no_change
YALI0A02409g	1.08468	0.183159	-0.789974	no_change
YALI0A02416g	0.479247	0.756496	0.376125	no_change
YALI0A02423g	0	0.307277	0.307277	no_change
YALI0A02431g	-0.00607584	-1.61776	-1.46007	no_change
YALI0A02453g	0.307671	-0.74419	-1.00262	no_change
YALI0A02475g	0	0	0	no_change
YALI0A02497g	0.619271	0.483779	-0.183937	no_change
YALI0A02541g	0.827997	0.14436	-0.576121	no_change
YALI0A02563g	0.539453	-0.196809	-0.726183	no_change
YALI0A02629g	0	0	0	no_change
YALI0A02695g	0.124853	0.593388	0.48177	no_change
YALI0A02717g	0.727498	0.270915	-0.49019	no_change
YALI0A02739r	0	0	0	no_change
YALI0A02783g	-0.797979	-0.919835	-0.0303779	no_change
YALI0A02805r	0	0	0	no_change
YALI0A02849g	0.343181	1.47462	0.981866	no_change
YALI0A02937g	-0.226428	-0.613632	-0.335446	no_change
YALI0A02981g	0.061876	-0.464661	-0.503553	no_change
YALI0A03003g	-0.0916486	0.669546	0.699284	no_change
YALI0A03025g	-0.0510922	-0.391191	-0.278571	no_change
YALI0A03047r	0	0	0	no_change
YALI0A03069g	0	0	0	no_change
YALI0A03091g	0	0	0	no_change
YALI0A03135g	0	0	0	no_change
YALI0A03157r	0	0	0	no_change
YALI0A03179g	0	0	0	no_change
YALI0A03201g	0	0	0	no_change
YALI0A03223g	0	0	0	no_change
YALI0A03267r	0	0	0	no_change
YALI0A03311r	0	0	0	no_change
YALI0A03355r	0	0	0	no_change
YALI0A03399g	1.51571	0.167739	-1.35489	no_change
YALI0A03421g	0	-0.581918	-0.581918	no_change
YALI0A03443g	0.763673	-0.7282	-1.39214	no_change
YALI0A03465r	0	0	0	no_change
YALI0A03509g	1.47184	0.89329	-0.42423	no_change
YALI0A03531g	-0.240854	-1.89752	-1.42371	no_change
YALI0A03553g	-0.767395	-2.78376	-1.20359	no_change
YALI0A03575g	0.433967	-0.348059	-0.773969	no_change
YALI0A03641g	1.1022	0.399776	-0.71808	no_change
YALI0A03663g	0.660559	-0.0953838	-0.692516	no_change
YALI0A03707r	0	0	0	no_change
YALI0A03751g	0.884179	-0.394814	-1.22696	no_change
YALI0A03795t	0	0	0	no_change
YALI0A03817g	0.391901	1.23763	0.894903	no_change
YALI0A03839g	-0.139392	0.348015	0.469253	no_change
YALI0A03883g	-0.807143	-2.06171	-1.10629	no_change
YALI0A03905g	0.554809	0.936785	0.313465	no_change
YALI0A03916r	0	0	0	no_change
YALI0A03949g	0	0	0	no_change
YALI0A03993g	0	0	0	no_change
YALI0A04015r	0	0	0	no_change
YALI0A04059g	0	0	0	no_change
YALI0A04081r	0	0	0	no_change
YALI0A04125g	0	0	0	no_change
YALI0A04147r	0	0	0	no_change
YALI0A04202r	0	0	0	no_change
YALI0A04213r	0	0	0	no_change
YALI0A04235r	0	0	0	no_change
YALI0A04279g	0	0	0	no_change
YALI0A04301g	0.168874	-0.535746	-0.658834	no_change
YALI0A04345g	-0.311373	-0.440767	-0.139918	no_change
YALI0A04367g	-0.999795	-2.56582	-0.866954	no_change
YALI0A04389r	0	0	0	no_change
YALI0A04433r	0	0	0	no_change
YALI0A04477r	0	0	0	no_change
YALI0A04499g	0	0	0	no_change
YALI0A04521g	0	0	0	no_change
YALI0A04543r	0	0	0	no_change
YALI0A04565r	0	0	0	no_change
YALI0A04576r	0	0	0	no_change
YALI0A04587g	0.775398	-0.501072	-1.21758	no_change
YALI0A04631g	0	0	0	no_change
YALI0A04653g	-0.226903	-1.73811	-1.35836	no_change
YALI0A04697g	0.183214	-0.843282	-0.947599	no_change
YALI0A04719g	0	0	0	no_change
YALI0A04741g	0.0641127	-1.13013	-0.952701	no_change
YALI0A04763r	0	0	0	no_change
YALI0A04807g	0	0	0	no_change
YALI0A04829r	0	0	0	no_change
YALI0A04873g	4.3969	0.73189	-1.36143	no_change
YALI0A04895g	0.683032	-0.907281	-1.27876	no_change
YALI0A04917g	-0.412484	-2.21543	-1.24852	no_change
YALI0A04939g	0.391075	0.0597454	-0.308444	no_change
YALI0A04961g	0.784347	-0.0248085	-0.783986	no_change
YALI0A04983g	0.977419	-0.174173	-1.09972	no_change
YALI0A05005g	0	0	0	no_change
YALI0A05049r	0	0	0	no_change
YALI0A05093r	0	0	0	no_change
YALI0A05137g	-0.0687419	-0.818195	-0.697514	no_change
YALI0A05159g	0.249396	-1.09445	-1.27576	no_change
YALI0A05203g	0	-0.494127	-0.494127	no_change
YALI0A05225g	0	0	0	no_change
YALI0A05269t	0	0	0	no_change
YALI0A05291g	0	0	0	no_change
YALI0A05313g	0	0	0	no_change
YALI0A05357g	0.6308	-0.144721	-0.704613	no_change
YALI0A05401g	0.304074	0.550898	0.228568	no_change
YALI0A05423g	0.79132	0.495656	-0.217715	no_change
YALI0A05445r	0	0	0	no_change
YALI0A05489r	0	0	0	no_change
YALI0A05577g	0.22269	-0.528013	-0.71303	no_change
YALI0A05599r	0	0	0	no_change
YALI0A05621r	0	0	0	no_change
YALI0A05665g	0	0	0	no_change
YALI0A05687r	0	0	0	no_change
YALI0A05731r	0	0	0	no_change
YALI0A05775g	0.78792	1.13137	0.38621	no_change
YALI0A05797g	0	0	0	no_change
YALI0A05819r	0	0	0	no_change
YALI0A05863r	0	0	0	no_change
YALI0A05885g	-0.0752089	2.26222	0.970645	no_change
YALI0A05907r	0	0	0	no_change
YALI0A05973g	1.00048	-0.607772	-1.39092	no_change
YALI0A05995g	0.721836	0.401654	-0.326425	no_change
YALI0A06017g	0	0	0	no_change
YALI0A06039g	0	0	0	no_change
YALI0A06061g	1.43341	0.849802	-0.561497	no_change
YALI0A06105g	0	0	0	no_change
YALI0A06127r	0	0	0	no_change
YALI0A06171g	0	0	0	no_change
YALI0A06193r	0	0	0	no_change
YALI0A06215g	0	0	0	no_change
YALI0A06226r	0	0	0	no_change
YALI0A06237r	0	0	0	no_change
YALI0A06259r	0	0	0	no_change
YALI0A06303r	0	0	0	no_change
YALI0A06347g	1.96427	0.586387	-1.18192	no_change
YALI0A06369g	-0.271242	-1.78451	-1.30542	no_change
YALI0A06391r	0	0	0	no_change
YALI0A06435g	0	-1.01538	-1.01538	no_change
YALI0A06457g	0	0	0	no_change
YALI0A06479g	1.55365	0.963086	-0.40518	no_change
YALI0A06501g	0.0150956	0.777748	0.674107	no_change
YALI0A06523g	-0.206043	-0.0328532	0.141447	no_change
YALI0A06545r	0	0	0	no_change
YALI0A06611g	0.387052	-0.596222	-0.854084	no_change
YALI0A06644r	0	0	0	no_change
YALI0A06655g	-0.214719	-0.547809	-0.312643	no_change
YALI0A06677g	0.753206	-0.715365	-1.45237	no_change
YALI0A06699g	0.451208	0	-0.451208	no_change
YALI0A06721g	0	0	0	no_change
YALI0A06754r	0	0	0	no_change
YALI0A06765g	-0.207599	-0.190379	0.00546523	no_change
YALI0A06809g	0.0705303	-0.332133	-0.402217	no_change
YALI0A06831g	0.144838	0.0373617	-0.101405	no_change
YALI0A06886g	-0.894489	-1.98026	-0.844907	no_change
YALI0A06930g	-0.0344434	-1.07366	-1.03937	no_change
YALI0A06952g	0	0	0	no_change
YALI0A06974g	1.33006	0.0348893	-1.11298	no_change
YALI0A06996g	0.28145	-0.356677	-0.607474	no_change
YALI0A07018g	-0.795923	-1.96345	-0.795745	no_change
YALI0A07040r	0	0	0	no_change
YALI0A07062g	0.187314	-0.0142352	-0.186728	no_change
YALI0A07084g	-0.786385	-0.339375	0.402175	no_change
YALI0A07106g	-0.575427	-2.46369	-1.46973	no_change
YALI0A07128g	0.658002	0.351431	-0.272718	no_change
YALI0A07142g	0	0	0	no_change
YALI0A07150r	0	0	0	no_change
YALI0A07194r	0	0	0	no_change
YALI0A07249g	0	0	0	no_change
YALI0A07260r	0	0	0	no_change
YALI0A07271r	0	0	0	no_change
YALI0A07293r	0	0	0	no_change
YALI0A07315r	0	0	0	no_change
YALI0A07359r	0	0	0	no_change
YALI0A07403g	0.748567	0.360384	-0.394007	no_change
YALI0A07425g	0	0	0	no_change
YALI0A07447g	0	0	0	no_change
YALI0A07469r	0	0	0	no_change
YALI0A07513r	0	0	0	no_change
YALI0A07557g	0	0	0	no_change
YALI0A07579g	0	0	0	no_change
YALI0A07601g	0	0	0	no_change
YALI0A07645g	0	0	0	no_change
YALI0A07667g	0.490419	0.0672744	-0.424399	no_change
YALI0A07689g	-0.556094	-1.93957	-1.06453	no_change
YALI0A07711g	0	0	0	no_change
YALI0A07733g	0.775108	-0.270995	-1.00431	no_change
YALI0A07777g	0	0	0	no_change
YALI0A07799g	0.180488	0.286673	0.112694	no_change
YALI0A07821g	-0.291463	-0.744244	-0.475328	no_change
YALI0A07843g	0.110955	-0.717317	-0.728804	no_change
YALI0A07865g	-0.494859	-1.06174	-0.525718	no_change
YALI0A07909r	0	0	0	no_change
YALI0A07953r	0	0	0	no_change
YALI0A08041g	-0.287088	-1.12152	-0.905427	no_change
YALI0A08063g	-0.706669	-1.36593	-0.618113	no_change
YALI0A08077g	1.09023	-0.118293	-1.14175	no_change
YALI0A08107g	-0.545235	-0.973234	-0.327934	no_change
YALI0A08129g	0.313639	-0.196161	-0.476142	no_change
YALI0A08195g	0	0	0	no_change
YALI0A08206r	0	0	0	no_change
YALI0A08217g	0	0	0	no_change
YALI0A08261g	0.657786	-0.851874	-1.30514	no_change
YALI0A08283r	0	0	0	no_change
YALI0A08327g	0	0	0	no_change
YALI0A08338g	0	0	0	no_change
YALI0A08360g	0	0	0	no_change
YALI0A08371g	0	0	0	no_change
YALI0A08382g	0	0	0	no_change
YALI0A08404g	0	-0.393432	-0.393432	no_change
YALI0A08426g	-0.807234	-1.38092	-0.446756	no_change
YALI0A08470g	0	0	0	no_change
YALI0A08492r	0	0	0	no_change
YALI0A08558g	0	0	0	no_change
YALI0A08580g	0.589233	0.220643	-0.380222	no_change
YALI0A08602r	0	0	0	no_change
YALI0A08624g	0	0	0	no_change
YALI0A08646g	0.868723	-0.311329	-1.12097	no_change
YALI0A08668g	0.613714	-0.107429	-0.709875	no_change
YALI0A08690r	0	0	0	no_change
YALI0A08734g	1.67388	0.90933	-0.633204	no_change
YALI0A08756r	0	0	0	no_change
YALI0A08800g	0	0	0	no_change
YALI0A08822r	0	0	0	no_change
YALI0A08866g	0	0	0	no_change
YALI0A08888g	0	0	0	no_change
YALI0A08902r	0	0	0	no_change
YALI0A08917t	0	0	0	no_change
YALI0A08932g	0	0	0	no_change
YALI0A08946t	0	0	0	no_change
YALI0A08961r	0	0	0	no_change
YALI0A08976r	0	0	0	no_change
YALI0A08998g	0	0	0	no_change
YALI0A09020g	-0.0216699	-1.64113	-1.46231	no_change
YALI0A09042g	0.108494	-0.138629	-0.23156	no_change
YALI0A09086g	-0.279953	-2.28417	-0.887707	no_change
YALI0A09108g	-0.525672	-2.03359	-1.13354	no_change
YALI0A09130r	0	0	0	no_change
YALI0A09152r	0	0	0	no_change
YALI0A09196g	0	0	0	no_change
YALI0A09218r	0	0	0	no_change
YALI0A09262g	0	0	0	no_change
YALI0A09284g	1.52646	0.502263	-1.04107	no_change
YALI0A09300t	0	0	0	no_change
YALI0A09317g	0	0	0	no_change
YALI0A09350t	0	0	0	no_change
YALI0A09361g	0	0	0	no_change
YALI0A09427g	-2.16467	-0.956887	0.941527	no_change
YALI0A09438g	0.388935	2.93039	1.2175	no_change
YALI0A09443g	0	0	0	no_change
YALI0A09471g	0	0	0	no_change
YALI0A09515g	0	0	0	no_change
YALI0A09614g	0	0	0	no_change
YALI0A09636g	-0.324337	0.226241	0.495677	no_change
YALI0A09680g	0.00628825	-1.25618	-1.23231	no_change
YALI0A09702g	-0.743515	-1.94668	-1.0571	no_change
YALI0A09724g	-0.621995	-1.67514	-0.716376	no_change
YALI0A09790g	-0.398038	-1.15683	-0.724873	no_change
YALI0A09834g	-0.40746	-0.815266	-0.406681	no_change
YALI0A09845g	0.030959	-1.17119	-0.983364	no_change
YALI0A09878g	0.734576	-0.390215	-1.08848	no_change
YALI0A09900g	-0.13369	-0.994451	-0.747715	no_change
YALI0A09922g	-0.851386	0.295244	1.08588	no_change
YALI0A09933g	0.136554	-0.152918	-0.229322	no_change
YALI0A09951s	0	0	0	no_change
YALI0A09969t	0	0	0	no_change
YALI0A09988g	-0.360689	-1.15726	-0.759498	no_change
YALI0A10010g	1.52948	0.404328	-1.12508	no_change
YALI0A10054t	0	0	0	no_change
YALI0A10076g	-0.680435	-2.16942	-1.34553	no_change
YALI0A10120g	0.949512	-0.48217	-1.27326	no_change
YALI0A10142g	-0.861758	-1.12387	-0.287563	no_change
YALI0A10164g	-0.535988	-1.86512	-1.32497	no_change
YALI0A10186g	-0.306506	-2.04961	-1.49376	no_change
YALI0A10208g	0	0	0	no_change
YALI0A10230g	0.936912	0.341866	-0.550825	no_change
YALI0A10274g	0.410768	-0.977363	-1.27383	no_change
YALI0A10310g	0.893384	1.41154	0.308425	no_change
YALI0A10318g	-0.819717	-1.61724	-0.741784	no_change
YALI0A10340r	0	0	0	no_change
YALI0A10362g	2.7668	0.967784	-1.15515	no_change
YALI0A10378t	0	0	0	no_change
YALI0A10395g	0	0	0	no_change
YALI0A10417t	0	0	0	no_change
YALI0A10439g	0	0	0	no_change
YALI0A10461g	0	0	0	no_change
YALI0A10483g	0	0	0	no_change
YALI0A10505r	0	0	0	no_change
YALI0A10516g	0	0	0	no_change
YALI0A10527g	0	0	0	no_change
YALI0A10549g	-0.0149655	-2.0015	-1.22393	no_change
YALI0A10571g	-0.1988	0.0449115	0.228826	no_change
YALI0A10593g	0	0	0	no_change
YALI0A10659g	-1.49731	-0.0403566	1.27556	no_change
YALI0A10703g	-0.153354	-0.978974	-0.66207	no_change
YALI0A10725g	-1.01604	0.045983	0.948977	no_change
YALI0A10769g	0	0	0	no_change
YALI0A10813g	-1.40691	-0.695949	0.569215	no_change
YALI0A10835r	0	0	0	no_change
YALI0A10879g	1.13577	0.564485	-0.554214	no_change
YALI0A10890r	0	0	0	no_change
YALI0A10901g	0	0	0	no_change
YALI0A10945g	0	0	0	no_change
YALI0A10967g	-0.81183	-0.781957	-0.170628	no_change
YALI0A11011g	0	0	0	no_change
YALI0A11022g	0	0	0	no_change
YALI0A11033r	0	0	0	no_change
YALI0A11077g	0	0	0	no_change
YALI0A11099g	-0.950407	-2.51543	-1.21394	no_change
YALI0A11121g	0.537231	0.343601	-0.165862	no_change
YALI0A11143g	0.0909372	-0.779711	-0.779683	no_change
YALI0A11157g	-0.64611	-0.942606	-0.254837	no_change
YALI0A11198g	1.62354	0.702064	-0.49288	no_change
YALI0A11220g	2.67686	0.90189	-1.14231	no_change
YALI0A11242r	0	0	0	no_change
YALI0A11286g	0	0	0	no_change
YALI0A11363r	0	0	0	no_change
YALI0A11407g	-0.278974	-0.58622	-0.314524	no_change
YALI0A11429r	0	0	0	no_change
YALI0A11473g	0	0	0	no_change
YALI0A11495r	0	0	0	no_change
YALI0A11517g	-0.268738	-1.04704	-0.599849	no_change
YALI0A11539g	-0.168981	-1.62982	-1.29298	no_change
YALI0A11550g	0	0	0	no_change
YALI0A11561g	0	0	0	no_change
YALI0A11583t	0	0	0	no_change
YALI0A11605g	0	0	0	no_change
YALI0A11627g	0	0	0	no_change
YALI0A11638g	0	0	0	no_change
YALI0A11649g	0	0	0	no_change
YALI0A11671g	0.71797	-0.901167	-1.45177	no_change
YALI0A11693r	0	0	0	no_change
YALI0A11737g	0	0	0	no_change
YALI0A11759g	0	0	0	no_change
YALI0A11781g	0	0	0	no_change
YALI0A11803g	0	0	0	no_change
YALI0A11847g	0	0	0	no_change
YALI0A11891g	0	0	0	no_change
YALI0A11913t	0	0	0	no_change
YALI0A11935g	1.435	0.408183	-0.937273	no_change
YALI0A11957r	0	0	0	no_change
YALI0A12001g	-0.114951	-1.40852	-1.20139	no_change
YALI0A12023g	1.31185	0.509685	-0.611305	no_change
YALI0A12045g	0.148173	0.071457	-0.0773881	no_change
YALI0A12089g	0	0	0	no_change
YALI0A12111g	1.39643	0.316744	-1.04758	no_change
YALI0A12177g	0.253593	-0.236822	-0.404527	no_change
YALI0A12199g	0	-0.118573	-0.118573	no_change
YALI0A12221g	0	0	0	no_change
YALI0A12243g	0	0	0	no_change
YALI0A12265g	0	0	0	no_change
YALI0A12287g	-0.730921	-1.03189	-0.229761	no_change
YALI0A12309r	0	0	0	no_change
YALI0A12375r	0	0	0	no_change
YALI0A12419g	0	0	0	no_change
YALI0A12441g	2.1207	0.863944	-0.827433	no_change
YALI0A12452r	0	0	0	no_change
YALI0A12463r	0	0	0	no_change
YALI0A12507g	-0.0788889	-0.234921	-0.156661	no_change
YALI0A12529r	0	0	0	no_change
YALI0A12573g	0	0	0	no_change
YALI0A12595g	0	0	0	no_change
YALI0A12639r	0	0	0	no_change
YALI0A12683g	-0.36063	-0.142274	0.224557	no_change
YALI0A12705g	0	0	0	no_change
YALI0A12727r	0	0	0	no_change
YALI0A12771r	0	0	0	no_change
YALI0A12782r	0	0	0	no_change
YALI0A12793r	0	0	0	no_change
YALI0A12815g	0	0	0	no_change
YALI0A12837g	0	0	0	no_change
YALI0A12859r	0	0	0	no_change
YALI0A12892t	0	0	0	no_change
YALI0A12925g	0	0	0	no_change
YALI0A12947r	0	0	0	no_change
YALI0A12991r	0	0	0	no_change
YALI0A13002r	0	0	0	no_change
YALI0A13057g	-0.150447	-0.641723	-0.453331	no_change
YALI0A13079g	0	0	0	no_change
YALI0A13101g	-0.662112	-1.08017	-0.411857	no_change
YALI0A13123r	0	0	0	no_change
YALI0A13167g	0	0	0	no_change
YALI0A13189r	0	0	0	no_change
YALI0A13233g	0.426744	-0.747034	-1.02662	no_change
YALI0A13255g	0	0	0	no_change
YALI0A13299g	-0.346459	-0.498481	-0.187261	no_change
YALI0A13321g	1.08446	-0.253468	-1.28246	no_change
YALI0A13343r	0	0	0	no_change
YALI0A13387g	-1.44368	-0.389069	0.786013	no_change
YALI0A13409r	0	0	0	no_change
YALI0A13431r	0	0	0	no_change
YALI0A13453r	0	0	0	no_change
YALI0A13497g	-0.219618	0.37478	0.482739	no_change
YALI0A13519g	-0.462453	-2.09699	-1.47791	no_change
YALI0A13541g	-0.186342	0.298593	0.451598	no_change
YALI0A13563g	0.863156	0.979216	0.00512524	no_change
YALI0A13585g	0.373428	-0.0351991	-0.386797	no_change
YALI0A13607g	0	0	0	no_change
YALI0A13629r	0	0	0	no_change
YALI0A13673g	1.11988	-0.190024	-1.27667	no_change
YALI0A13695g	0.104843	-0.559076	-0.644029	no_change
YALI0A13717r	0	0	0	no_change
YALI0A13761r	0	0	0	no_change
YALI0A13805r	0	0	0	no_change
YALI0A13849g	0	0	0	no_change
YALI0A13871r	0	0	0	no_change
YALI0A13915g	0	0	0	no_change
YALI0A13937g	0	0	0	no_change
YALI0A13959r	0	0	0	no_change
YALI0A14003r	0	0	0	no_change
YALI0A14025r	0	0	0	no_change
YALI0A14069g	0	0	0	no_change
YALI0A14091r	0	0	0	no_change
YALI0A14113r	0	0	0	no_change
YALI0A14157g	1.37674	0.540225	-0.60799	no_change
YALI0A14168r	0	0	0	no_change
YALI0A14234g	0	0	0	no_change
YALI0A14278r	0	0	0	no_change
YALI0A14322g	0.505913	-0.896109	-1.21327	no_change
YALI0A14344r	0	0	0	no_change
YALI0A14366g	0.901413	-0.475129	-1.29153	no_change
YALI0A14388g	-0.692196	0.724996	1.26743	no_change
YALI0A14410r	0	0	0	no_change
YALI0A14542g	-0.806846	-1.89997	-0.888744	no_change
YALI0A14564g	0.246587	0.190261	-0.0522899	no_change
YALI0A14586g	-0.00377456	-1.12766	-1.07794	no_change
YALI0A14652r	0	0	0	no_change
YALI0A14674g	0	0	0	no_change
YALI0A14762g	-0.269119	-0.28191	-0.0118308	no_change
YALI0A14839g	-0.176455	-1.73048	-1.42853	no_change
YALI0A14861g	-0.785499	-1.73785	-0.924659	no_change
YALI0A14894r	0	0	0	no_change
YALI0A14905g	0	0	0	no_change
YALI0A14927g	0	0	0	no_change
YALI0A14949g	0	0	0	no_change
YALI0A14971g	0	0	0	no_change
YALI0A15026g	0	0	0	no_change
YALI0A15059g	1.28784	0.198122	-1.06898	no_change
YALI0A15081g	-0.456526	-0.867458	-0.266949	no_change
YALI0A15147g	0.98571	0.428575	-0.384648	no_change
YALI0A15169g	0	0	0	no_change
YALI0A15191r	0	0	0	no_change
YALI0A15213r	0	0	0	no_change
YALI0A15257g	1.41145	-0.158381	-1.27599	no_change
YALI0A15279r	0	0	0	no_change
YALI0A15323r	0	0	0	no_change
YALI0A15334r	0	0	0	no_change
YALI0A15378g	0	0	0	no_change
YALI0A15422g	0.522154	0.00227376	-0.494215	no_change
YALI0A15444g	1.42481	0.537441	-0.904579	no_change
YALI0A15466g	-0.0857083	-1.80558	-1.47664	no_change
YALI0A15488g	0	-0.79167	-0.79167	no_change
YALI0A15510r	0	0	0	no_change
YALI0A15576g	-0.84387	-0.686263	0.172251	no_change
YALI0A15598g	0	0	0	no_change
YALI0A15642g	0	0	0	no_change
YALI0A15664r	0	0	0	no_change
YALI0A15686g	-0.661478	-1.52846	-0.757702	no_change
YALI0A15708g	0.559916	0.586402	0.0778481	no_change
YALI0A15730r	0	0	0	no_change
YALI0A15752g	0	0	0	no_change
YALI0A15796g	0	0	0	no_change
YALI0A15818r	0	0	0	no_change
YALI0A15862r	0	0	0	no_change
YALI0A15884g	-0.988932	-1.0337	0.121171	no_change
YALI0A15928r	0	0	0	no_change
YALI0A15950g	-0.811078	0.439791	1.12956	no_change
YALI0A15972g	-0.0518153	-0.235103	-0.169842	no_change
YALI0A15994r	0	0	0	no_change
YALI0A16016g	0	0	0	no_change
YALI0A16038g	0.528155	-0.63649	-1.10271	no_change
YALI0A16082g	0	-0.558907	-0.558907	no_change
YALI0A16104r	0	0	0	no_change
YALI0A16126r	0	0	0	no_change
YALI0A16148g	0	0	0	no_change
YALI0A16170g	0.0754787	-1.14274	-0.988594	no_change
YALI0A16192g	0	0	0	no_change
YALI0A16207g	0	0	0	no_change
YALI0A16214g	0.51001	-0.51898	-0.892928	no_change
YALI0A16247g	0	0	0	no_change
YALI0A16291g	-0.00419802	-0.725564	-0.656932	no_change
YALI0A16313g	0	0	0	no_change
YALI0A16335r	0	0	0	no_change
YALI0A16401g	0	0	0	no_change
YALI0A16423g	0	0	0	no_change
YALI0A16445g	0	0	0	no_change
YALI0A16467g	0.368163	-0.12448	-0.47878	no_change
YALI0A16489g	0.658806	-0.135789	-0.776089	no_change
YALI0A16511g	0	0	0	no_change
YALI0A16566g	1.10638	0.404134	-0.51652	no_change
YALI0A16599r	0	0	0	no_change
YALI0A16610g	0	0	0	no_change
YALI0A16632r	0	0	0	no_change
YALI0A16676r	0	0	0	no_change
YALI0A16698g	-0.183652	-0.889053	-0.668266	no_change
YALI0A16720g	1.62203	0.572521	-0.811559	no_change
YALI0A16753g	0	0	0	no_change
YALI0A16775g	1.14941	0.36859	-0.73872	no_change
YALI0A16797g	-0.697097	-2.24021	-0.93985	no_change
YALI0A16841g	0	0	0	no_change
YALI0A16863g	0.754979	-0.3005	-1.02217	no_change
YALI0A16868g	0.601362	0.902225	0.272392	no_change
YALI0A16887t	0	0	0	no_change
YALI0A16907r	0	0	0	no_change
YALI0A16951r	0	0	0	no_change
YALI0A16973r	0	0	0	no_change
YALI0A17039g	0.972212	-0.430872	-1.2979	no_change
YALI0A17083r	0	0	0	no_change
YALI0A17127g	-0.667159	-2.24934	-1.04881	no_change
YALI0A17149g	0	0	0	no_change
YALI0A17171g	0	-0.66889	-0.66889	no_change
YALI0A17193g	0	-0.649797	-0.649797	no_change
YALI0A17215g	-0.135256	-1.5042	-1.39734	no_change
YALI0A17237g	0.370926	0.616877	0.288586	no_change
YALI0A17259g	0	0	0	no_change
YALI0A17281g	2.93861	0.478411	-0.98789	no_change
YALI0A17292g	0.485631	0.0103432	-0.405844	no_change
YALI0A17314g	-0.202218	0.401713	0.578519	no_change
YALI0A17336g	1.05443	-0.326698	-1.33646	no_change
YALI0A17358g	0.220953	-0.441078	-0.639046	no_change
YALI0A17402r	0	0	0	no_change
YALI0A17424g	0.0156293	0.133292	0.112275	no_change
YALI0A17446g	0	0.0664926	0.0664926	no_change
YALI0A17490g	0.484438	-1.02112	-1.3445	no_change
YALI0A17512g	-0.479852	-1.91743	-1.15444	no_change
YALI0A17534g	0	0	0	no_change
YALI0A17556g	0	0	0	no_change
YALI0A17600g	-0.129214	-1.70581	-0.892484	no_change
YALI0A17622r	0	0	0	no_change
YALI0A17666g	0	0	0	no_change
YALI0A17688r	0	0	0	no_change
YALI0A17710r	0	0	0	no_change
YALI0A17754r	0	0	0	no_change
YALI0A17776g	0	-0.843662	-0.843662	no_change
YALI0A17802g	0	0	0	no_change
YALI0A17809g	-0.480343	-1.73278	-1.01662	no_change
YALI0A17853g	-0.440775	-0.927726	-0.449634	no_change
YALI0A17875g	0	0	0	no_change
YALI0A17897g	0	0	0	no_change
YALI0A17919g	0.144204	-0.266916	-0.364227	no_change
YALI0A17941g	0.160301	2.06801	1.29924	no_change
YALI0A17946g	0.505026	2.65038	1.24402	no_change
YALI0A17963g	0	0	0	no_change
YALI0A17974r	0	0	0	no_change
YALI0A18007g	0.232462	0.107343	-0.0989848	no_change
YALI0A18040g	0.139759	0.030946	-0.108848	no_change
YALI0A18073r	0	0	0	no_change
YALI0A18084r	0	0	0	no_change
YALI0A18139g	-0.357678	-1.89324	-1.32626	no_change
YALI0A18205g	-1.06122	-0.111164	0.873789	no_change
YALI0A18227g	0.132099	-0.568402	-0.661969	no_change
YALI0A18249g	1.29057	0.0966662	-0.921582	no_change
YALI0A18293g	-0.029128	0.400537	0.418752	no_change
YALI0A18315g	-0.3767	-0.322981	0.0758483	no_change
YALI0A18337g	0.833839	1.11972	0.259757	no_change
YALI0A18359g	-0.126956	-1.25065	-1.00297	no_change
YALI0A18403g	0.882259	0.0221607	-0.851782	no_change
YALI0A18425g	0.610747	0	-0.610747	no_change
YALI0A18447g	0	0	0	no_change
YALI0A18469g	0	0	0	no_change
YALI0A18524g	0	0	0	no_change
YALI0A18546g	0	0	0	no_change
YALI0A18568g	0.157945	-0.842298	-0.976608	no_change
YALI0A18590g	-0.541676	-1.76917	-1.13418	no_change
YALI0A18612g	0.499267	-0.189821	-0.67617	no_change
YALI0A18634g	-0.604398	-1.81633	-1.04721	no_change
YALI0A18656g	0.495011	-0.677292	-1.06568	no_change
YALI0A18678g	0.283458	0.937725	0.589854	no_change
YALI0A18700g	0.785401	-0.686743	-1.29135	no_change
YALI0A18722g	-0.601214	-1.36648	-0.717881	no_change
YALI0A18766g	0.113906	-1.39425	-1.31681	no_change
YALI0A18788g	0.912122	-0.550633	-1.38794	no_change
YALI0A18810g	0.742219	-0.857226	-1.27281	no_change
YALI0A18832g	-0.0105421	-0.314556	-0.304016	no_change
YALI0A18854r	0	0	0	no_change
YALI0A18898g	-0.571719	-1.6607	-1.04662	no_change
YALI0A18920g	0	0	0	no_change
YALI0A18942g	0.435437	0.523442	0.0866636	no_change
YALI0A18964g	0.418328	-0.16837	-0.50581	no_change
YALI0A18986g	-0.161857	-1.34652	-1.01613	no_change
YALI0A19030g	1.24165	0.579021	-0.499675	no_change
YALI0A19052g	-0.514953	-1.83975	-1.10066	no_change
YALI0A19074g	-0.257744	-2.36967	-1.46146	no_change
YALI0A19118g	0	0	0	no_change
YALI0A19162g	-0.233875	-2.13872	-1.48735	no_change
YALI0A19184g	0.346723	-0.232171	-0.559127	no_change
YALI0A19228g	0	0	0	no_change
YALI0A19250g	0.643044	0.26265	-0.358148	no_change
YALI0A19316g	0	0	0	no_change
YALI0A19338g	0	0	0	no_change
YALI0A19426g	0.237075	-0.168049	-0.370477	no_change
YALI0A19448g	0.171386	-0.290745	-0.421607	no_change
YALI0A19470g	-0.849	-1.99791	-0.725205	no_change
YALI0A19492g	-0.00011246	-1.53097	-1.33435	no_change
YALI0A19514g	-0.409591	-1.34961	-0.859123	no_change
YALI0A19536g	1.1018	0.747794	-0.232274	no_change
YALI0A19558g	0	0	0	no_change
YALI0A19580g	0	-1.04	-1.04	no_change
YALI0A19646g	-0.767393	-2.60734	-1.33192	no_change
YALI0A19668g	0.367466	-0.385127	-0.70944	no_change
YALI0A19690g	1.80863	0.545315	-0.734168	no_change
YALI0A19712g	-0.611447	-1.35053	-0.719231	no_change
YALI0A19734g	0.1533	-0.981033	-1.04424	no_change
YALI0A19756g	0.0355144	-0.102326	-0.135107	no_change
YALI0A19800g	-0.278073	-1.13306	-0.839596	no_change
YALI0A19822g	0.937851	0.689587	-0.233917	no_change
YALI0A19866g	0	0	0	no_change
YALI0A19888g	0.476653	-1.00306	-1.19581	no_change
YALI0A19954g	0.815985	2.77143	0.756387	no_change
YALI0A20020g	0	0	0	no_change
YALI0A20086g	1.23827	0.0522807	-1.12494	no_change
YALI0A20108g	0.723016	0.0890672	-0.5847	no_change
YALI0A20130g	0	0	0	no_change
YALI0A20152g	0	0	0	no_change
YALI0A20174g	2.30853	0.854675	-0.864715	no_change
YALI0A20229r	0	0	0	no_change
YALI0A20273g	0.155048	0	-0.155048	no_change
YALI0A20328g	-0.609915	-1.03295	-0.362896	no_change
YALI0A20416g	0.273263	-0.944807	-1.07109	no_change
YALI0A20460g	0	0	0	no_change
YALI0A20482g	0.0773764	-0.766458	-0.74907	no_change
YALI0A20504g	-0.361841	-1.25026	-0.804608	no_change
YALI0A20518g	0.391637	0.339228	-0.0739169	no_change
YALI0A20526g	0.0349101	0.785928	0.706153	no_change
YALI0A20548g	0	0	0	no_change
YALI0A20636g	-0.0881713	-0.603023	-0.472732	no_change
YALI0A20702g	0.446322	0.189545	-0.22679	no_change
YALI0A20724g	0.267318	-0.0438849	-0.288818	no_change
YALI0A20746g	-0.392785	0.62022	0.870926	no_change
YALI0A20768g	-0.933001	-2.83615	-1.37301	no_change
YALI0A20812g	0	0	0	no_change
YALI0A20834g	0	-0.0766008	-0.0766008	no_change
YALI0A20867g	0.105077	-0.666474	-0.72856	no_change
YALI0A20922g	0.0337912	-1.39478	-1.16541	no_change
YALI0A20966g	1.43931	0.812843	-0.572794	no_change
YALI0A20988g	1.04732	0.76754	-0.245682	no_change
YALI0A21010g	0.875501	-0.162817	-1.02225	no_change
YALI0A21032g	0	0	0	no_change
YALI0A21076g	0.742203	-0.244782	-0.928496	no_change
YALI0A21098g	-0.0923608	-0.560162	-0.460117	no_change
YALI0A21120g	0	0	0	no_change
YALI0A21131g	0.526567	-0.403561	-0.801113	no_change
YALI0A21153g	1.25849	0.449995	-0.889485	no_change
YALI0A21175g	0	-1.21737	-1.21737	no_change
YALI0A21219t	0	0	0	no_change
YALI0A21241g	0.278211	-1.09867	-1.22208	no_change
YALI0A21263g	-0.18744	-0.636036	-0.441691	no_change
YALI0A21330g	0	0	0	no_change
YALI0A21351g	0.323665	-0.897063	-1.06782	no_change
YALI0A21395g	0	0	0	no_change
YALI0A21483t	0	0	0	no_change
YALI0B00110g	0	0	0	no_change
YALI0B00132g	0	0	0	no_change
YALI0B00154g	0.602004	1.91894	1.21636	no_change
YALI0B00176r	0	0	0	no_change
YALI0B00198g	-0.779767	-1.11025	-0.29261	no_change
YALI0B00220g	-0.0554778	-0.33514	-0.265528	no_change
YALI0B00242t	0	0	0	no_change
YALI0B00264g	0.0568219	1.42967	0.885395	no_change
YALI0B00286g	-0.26854	-1.94632	-1.40339	no_change
YALI0B00308g	-0.406686	-1.43162	-1.04548	no_change
YALI0B00330r	0	0	0	no_change
YALI0B00352r	0	0	0	no_change
YALI0B00374g	0	0	0	no_change
YALI0B00396g	0	0	0	no_change
YALI0B00418g	0	0	0	no_change
YALI0B00440g	0	0	0	no_change
YALI0B00484r	0	0	0	no_change
YALI0B00528g	0.382053	-1.18085	-1.47057	no_change
YALI0B00550g	-0.364722	-0.970596	-0.486928	no_change
YALI0B00572g	-0.188149	-0.448997	-0.258421	no_change
YALI0B00594g	0.436976	0.0590197	-0.348959	no_change
YALI0B00605g	0	0	0	no_change
YALI0B00616g	-0.493567	-0.783407	-0.27351	no_change
YALI0B00682g	0	0	0	no_change
YALI0B00704g	-0.370224	-0.0562979	0.27519	no_change
YALI0B00748g	2.00895	0.243198	-1.37929	no_change
YALI0B00770g	1.24698	-0.228734	-1.17014	no_change
YALI0B00792g	0.286504	2.23147	1.32772	no_change
YALI0B00858g	0.0812026	-0.00661652	-0.0863135	no_change
YALI0B00880g	-0.327417	-1.83092	-1.41076	no_change
YALI0B00946g	0.210184	0.636846	0.439416	no_change
YALI0B00968g	0.513713	-0.0485345	-0.517108	no_change
YALI0B01012g	2.55055	0.79352	-1.17291	no_change
YALI0B01034g	0.0551845	0.290497	0.238054	no_change
YALI0B01056g	0.496148	-0.598207	-0.946747	no_change
YALI0B01078g	1.06301	0.792064	-0.189715	no_change
YALI0B01100g	0	0	0	no_change
YALI0B01144g	2.44369	0.945884	-1.04188	no_change
YALI0B01166g	1.02933	-0.490357	-1.23768	no_change
YALI0B01188g	-0.584746	-1.166	-0.602825	no_change
YALI0B01210g	0.0675868	0	-0.0675868	no_change
YALI0B01224g	-0.281848	-1.26578	-0.962159	no_change
YALI0B01298g	1.01406	-0.21305	-1.14698	no_change
YALI0B01320g	-0.520209	-0.847279	-0.369607	no_change
YALI0B01342g	-0.0680665	-0.470639	-0.420296	no_change
YALI0B01386g	-0.571608	-0.916063	-0.385904	no_change
YALI0B01408g	1.18495	0.578339	-0.625265	no_change
YALI0B01430g	0	0	0	no_change
YALI0B01452g	-0.242017	-0.342673	-0.109419	no_change
YALI0B01474g	2.19042	0.929525	-1.01686	no_change
YALI0B01496r	0	0	0	no_change
YALI0B01540g	-0.168244	1.94957	1.22085	no_change
YALI0B01584g	-0.902724	-0.232196	0.676542	no_change
YALI0B01606g	-0.445096	-1.42094	-0.812738	no_change
YALI0B01628g	0.0269067	-1.6253	-1.4277	no_change
YALI0B01650g	0	0	0	no_change
YALI0B01672g	0.809002	0.22032	-0.529305	no_change
YALI0B01694g	0.126036	-0.698109	-0.79565	no_change
YALI0B01716g	0.113288	0.0207424	-0.0912589	no_change
YALI0B01738g	-0.030678	-0.505778	-0.45219	no_change
YALI0B01760g	0.35138	-0.0619497	-0.403716	no_change
YALI0B01771g	0	0	0	no_change
YALI0B01782g	1.65721	0.849063	-0.72549	no_change
YALI0B01804g	3.0449	0.590913	-1.43469	no_change
YALI0B01826g	0.77737	2.21863	0.786067	no_change
YALI0B01892g	-0.104783	1.09296	1.16154	no_change
YALI0B01914g	0	0	0	no_change
YALI0B01936r	0	0	0	no_change
YALI0B01980g	-1.65354	-0.986382	0.622336	no_change
YALI0B02002g	-0.724904	-2.02256	-1.10128	no_change
YALI0B02024g	0	0	0	no_change
YALI0B02046g	1.40601	0.0592888	-1.2381	no_change
YALI0B02068g	1.23011	0.51589	-0.668913	no_change
YALI0B02090g	0	0	0	no_change
YALI0B02112g	0	0	0	no_change
YALI0B02134g	0	0	0	no_change
YALI0B02156g	1.16192	0.277118	-0.553642	no_change
YALI0B02178g	-0.293205	-0.749803	-0.325078	no_change
YALI0B02200g	0	0	0	no_change
YALI0B02222g	0.110578	1.52345	1.03198	no_change
YALI0B02244g	1.27437	-0.0717661	-1.22226	no_change
YALI0B02266g	0.435543	-0.699035	-1.02708	no_change
YALI0B02310g	0	0	0	no_change
YALI0B02332g	0.694605	-1.04224	-1.4503	no_change
YALI0B02354r	0	0	0	no_change
YALI0B02376g	-0.531053	-1.61325	-0.828827	no_change
YALI0B02398g	0	0	0	no_change
YALI0B02442g	0	0	0	no_change
YALI0B02486r	0	0	0	no_change
YALI0B02544g	0	0	0	no_change
YALI0B02552g	-0.833726	-2.1785	-1.23023	no_change
YALI0B02574g	-0.746335	-0.72984	-0.00966124	no_change
YALI0B02596g	0	0	0	no_change
YALI0B02618r	0	0	0	no_change
YALI0B02662g	1.15836	0.101381	-0.955597	no_change
YALI0B02706g	-0.648512	-1.30461	-0.620093	no_change
YALI0B02728g	0.347394	0.177063	-0.163647	no_change
YALI0B02772g	0.204732	-1.16977	-1.23633	no_change
YALI0B02794g	0.670351	-0.731951	-1.29054	no_change
YALI0B02816g	0.172765	-0.64566	-0.774904	no_change
YALI0B02838g	0.43177	-0.969454	-1.06345	no_change
YALI0B02852g	1.03446	-0.0601075	-1.08474	no_change
YALI0B02860g	-0.662195	-1.5783	-0.850359	no_change
YALI0B02882g	-0.796639	-0.738243	0.0120544	no_change
YALI0B02904g	0	0	0	no_change
YALI0B02970g	0.431066	0.435892	0.00644108	no_change
YALI0B02992g	-0.0224974	-0.0450672	-0.0232645	no_change
YALI0B03014g	0.300354	-1.13357	-1.42091	no_change
YALI0B03058g	0.47256	-0.381834	-0.82998	no_change
YALI0B03080g	-0.796264	-0.948717	-0.135686	no_change
YALI0B03102g	0.197352	0.478505	0.200643	no_change
YALI0B03124g	0.437853	-1.14623	-0.928788	no_change
YALI0B03146g	0	0	0	no_change
YALI0B03190g	-0.891099	-2.52193	-1.25257	no_change
YALI0B03322g	0.0389653	-1.01413	-0.862344	no_change
YALI0B03344g	0.098692	0.868007	0.771439	no_change
YALI0B03366g	0.493271	-0.6844	-1.08084	no_change
YALI0B03410g	-0.542845	-0.907118	-0.312983	no_change
YALI0B03432r	0	0	0	no_change
YALI0B03498g	0	-0.403613	-0.403613	no_change
YALI0B03520g	-0.0167679	-1.00375	-0.933311	no_change
YALI0B03542g	1.6981	-0.0890822	-0.734772	no_change
YALI0B03564g	0.210655	-0.552102	-0.698324	no_change
YALI0B03575g	-0.596662	-0.202974	0.335717	no_change
YALI0B03586r	0	0	0	no_change
YALI0B03652g	-0.00384913	-0.824315	-0.698417	no_change
YALI0B03674r	0	0	0	no_change
YALI0B03740r	0	0	0	no_change
YALI0B03762g	-0.0600656	-1.20507	-0.954448	no_change
YALI0B03806r	0	0	0	no_change
YALI0B03872r	0	0	0	no_change
YALI0B03938g	-0.361563	-1.9025	-1.34319	no_change
YALI0B03960g	-0.39496	-1.05264	-0.406514	no_change
YALI0B04004g	-0.0651332	-1.13257	-1.01933	no_change
YALI0B04048g	0.332573	-0.353876	-0.58992	no_change
YALI0B04070g	-0.344548	-0.936093	-0.462539	no_change
YALI0B04092g	0.267666	1.0759	0.725128	no_change
YALI0B04136g	0.652235	0.487356	-0.0875399	no_change
YALI0B04180g	-0.35565	-0.182735	0.146142	no_change
YALI0B04224g	0.0218891	0.499302	0.438472	no_change
YALI0B04246g	1.03945	0.0372091	-0.959744	no_change
YALI0B04290g	0.563086	-1.03303	-1.32556	no_change
YALI0B04400g	1.03262	-0.406662	-1.29177	no_change
YALI0B04422g	0.873136	0.540398	-0.298298	no_change
YALI0B04444g	-0.0551208	-0.65336	-0.573755	no_change
YALI0B04466g	-0.268927	-1.26473	-0.987617	no_change
YALI0B04510g	-1.02109	-0.770244	-0.00980488	no_change
YALI0B04532g	0.828283	2.23265	0.40982	no_change
YALI0B04554g	0	0	0	no_change
YALI0B04598g	-0.0917255	-1.65411	-1.29804	no_change
YALI0B04620g	1.23882	0.650689	-0.533411	no_change
YALI0B04664r	0	0	0	no_change
YALI0B04686r	0	0	0	no_change
YALI0B04730r	0	0	0	no_change
YALI0B04796g	0.272001	0.824058	0.37695	no_change
YALI0B04818r	0	0	0	no_change
YALI0B04840g	-0.450064	-1.39228	-0.826169	no_change
YALI0B04862g	0.939546	0.587634	-0.33748	no_change
YALI0B04884g	0	0	0	no_change
YALI0B04906g	0.0473258	-0.397233	-0.41384	no_change
YALI0B04928g	0.148919	0.167539	0.0332279	no_change
YALI0B04950g	0.886083	0.314357	-0.502444	no_change
YALI0B04972g	0.789686	-0.00612328	-0.790431	no_change
YALI0B04994g	0.668183	-0.653052	-1.26965	no_change
YALI0B05016r	0	0	0	no_change
YALI0B05038g	0.489116	0.133491	-0.317763	no_change
YALI0B05060g	0	0	0	no_change
YALI0B05126g	-0.318045	-1.17821	-1.00518	no_change
YALI0B05148g	0.206967	-0.90297	-1.07142	no_change
YALI0B05170g	0.257035	-1.1447	-1.28013	no_change
YALI0B05192s	0	0	0	no_change
YALI0B05236g	-0.0700229	-0.831061	-0.759899	no_change
YALI0B05324t	0	0	0	no_change
YALI0B05390g	0.0782028	-1.05621	-1.06522	no_change
YALI0B05412g	0.523274	0.556471	0.0977672	no_change
YALI0B05478g	0.585776	0.78594	0.284416	no_change
YALI0B05500g	-0.193952	-0.394014	-0.141323	no_change
YALI0B05544g	0	-0.351332	-0.351332	no_change
YALI0B05610g	0.2103	1.37538	0.940345	no_change
YALI0B05632g	0.133799	-0.624101	-0.730638	no_change
YALI0B05654g	0	0	0	no_change
YALI0B05698g	-0.257105	-1.3101	-1.05024	no_change
YALI0B05720g	1.28067	0.783166	-0.397455	no_change
YALI0B05742g	0.561023	0.980991	0.431875	no_change
YALI0B05764g	0.173218	-0.874422	-0.98291	no_change
YALI0B05786g	-0.556575	-1.84024	-1.08319	no_change
YALI0B05830g	-0.211476	-0.681445	-0.463263	no_change
YALI0B05852g	-0.216981	-1.2103	-0.957459	no_change
YALI0B05874g	-0.590948	-2.13251	-1.16842	no_change
YALI0B05896g	-0.42978	0.867844	1.2446	no_change
YALI0B05918g	-0.739226	-1.01678	-0.338102	no_change
YALI0B05962g	0.648058	-0.699895	-1.2187	no_change
YALI0B05984r	0	0	0	no_change
YALI0B06006g	-0.417961	0.280656	0.634002	no_change
YALI0B06028g	0	0	0	no_change
YALI0B06050r	0	0	0	no_change
YALI0B06094g	-0.571878	-0.996729	-0.381008	no_change
YALI0B06105g	0.354872	-0.919465	-1.12484	no_change
YALI0B06116g	-0.712604	0.345426	0.967736	no_change
YALI0B06138g	-0.851968	-3.3953	-0.871477	no_change
YALI0B06160g	-0.208342	-1.31068	-1.01325	no_change
YALI0B06182r	0	0	0	no_change
YALI0B06248g	0	0	0	no_change
YALI0B06270g	0	0	0	no_change
YALI0B06285g	0	0	0	no_change
YALI0B06294t	0	0	0	no_change
YALI0B06303g	0	0	0	no_change
YALI0B06325t	0	0	0	no_change
YALI0B06347g	-0.916495	-3.01725	-1.19591	no_change
YALI0B06369g	-0.744361	-1.61783	-0.681702	no_change
YALI0B06391g	0	0	0	no_change
YALI0B06413g	-0.456675	-1.58005	-1.14681	no_change
YALI0B06429t	0	0	0	no_change
YALI0B06446g	0	0	0	no_change
YALI0B06468t	0	0	0	no_change
YALI0B06490g	1.01995	0	-1.01995	no_change
YALI0B06512g	-0.931392	-2.43125	-1.29824	no_change
YALI0B06534g	-0.360067	-0.958607	-0.634443	no_change
YALI0B06556g	0.69709	-0.280798	-0.905244	no_change
YALI0B06600g	-0.625817	-2.02512	-0.907615	no_change
YALI0B06622r	0	0	0	no_change
YALI0B06666g	0	0	0	no_change
YALI0B06732g	-0.339888	-0.97128	-0.478721	no_change
YALI0B06754g	0.191864	-0.427292	-0.602283	no_change
YALI0B06776g	0.989833	-0.485792	-1.32799	no_change
YALI0B06787g	1.18784	-0.362015	-1.15704	no_change
YALI0B06809g	0.235473	0.125903	-0.0843491	no_change
YALI0B06831g	-0.780831	-0.882235	-0.0828487	no_change
YALI0B06853g	1.71476	0.439091	-1.17481	no_change
YALI0B06875g	0.441488	-0.300002	-0.694864	no_change
YALI0B06897g	-0.463078	-1.68611	-1.18314	no_change
YALI0B06919g	0	0	0	no_change
YALI0B06941g	0.0252852	-0.164649	-0.175446	no_change
YALI0B06963g	-0.134006	0.165296	0.275857	no_change
YALI0B06985g	1.04858	-0.401975	-1.13553	no_change
YALI0B07007g	0.173103	-0.54014	-0.63083	no_change
YALI0B07029g	0	0	0	no_change
YALI0B07051g	0	0	0	no_change
YALI0B07073g	0.664948	-0.951946	-1.46246	no_change
YALI0B07095g	-0.1601	-0.367235	-0.204467	no_change
YALI0B07128r	0	0	0	no_change
YALI0B07139r	0	0	0	no_change
YALI0B07183g	-0.433494	-0.608578	-0.225511	no_change
YALI0B07227g	0.846845	0.749544	-0.0711789	no_change
YALI0B07271g	-0.961314	-0.673159	0.22415	no_change
YALI0B07293g	-1.50113	-0.913029	0.644966	no_change
YALI0B07315r	0	0	0	no_change
YALI0B07381g	-0.697701	-1.30035	-0.504209	no_change
YALI0B07425g	0.348195	-0.393721	-0.703049	no_change
YALI0B07447g	-0.165005	0.555929	0.664814	no_change
YALI0B07469r	0	0	0	no_change
YALI0B07513g	0.326072	-0.178274	-0.4607	no_change
YALI0B07557g	-0.365868	-1.81938	-1.21429	no_change
YALI0B07601g	0.171537	-1.02663	-1.03199	no_change
YALI0B07667g	-0.916885	-1.5744	-0.611803	no_change
YALI0B07689g	-0.209224	-0.262354	-0.0313942	no_change
YALI0B07733g	0	0	0	no_change
YALI0B07755g	0.361643	0.571263	0.206062	no_change
YALI0B07766g	0	0	0	no_change
YALI0B07777g	0	0	0	no_change
YALI0B07876g	0	0	0	no_change
YALI0B07898g	0	0	0	no_change
YALI0B07920g	0	0	0	no_change
YALI0B07942g	0	0	0	no_change
YALI0B08008g	1.05122	0.187094	-0.840684	no_change
YALI0B08030g	-0.49225	-1.07023	-0.551069	no_change
YALI0B08052g	0	0	0	no_change
YALI0B08074g	-0.525998	0.622693	1.01864	no_change
YALI0B08118g	-0.261018	-1.00551	-0.686579	no_change
YALI0B08140g	0.940005	-0.0316526	-0.907167	no_change
YALI0B08162g	0	0	0	no_change
YALI0B08184g	-0.0994964	0.00965216	0.107179	no_change
YALI0B08206g	-0.177599	-0.455033	-0.31466	no_change
YALI0B08228g	-0.459644	-0.412639	0.0233397	no_change
YALI0B08250g	-0.265653	0.0893751	0.315352	no_change
YALI0B08272g	-0.514407	-2.58192	-1.42279	no_change
YALI0B08294g	0.427325	0.228993	-0.144669	no_change
YALI0B08316g	0.599779	0.0794337	-0.42968	no_change
YALI0B08349r	0	0	0	no_change
YALI0B08360g	-0.707642	-1.12474	-0.410705	no_change
YALI0B08404g	-0.74919	-1.05955	-0.434962	no_change
YALI0B08426g	0	0	0	no_change
YALI0B08448g	0	-0.940449	-0.940449	no_change
YALI0B08470g	-0.749954	-1.79623	-0.761483	no_change
YALI0B08492g	-0.0769719	-1.43933	-1.26001	no_change
YALI0B08514g	0.755744	0.0759369	-0.672947	no_change
YALI0B08558g	-0.490609	-1.39388	-0.912363	no_change
YALI0B08580r	0	0	0	no_change
YALI0B08646r	0	0	0	no_change
YALI0B08712g	0.120025	-1.09189	-1.06601	no_change
YALI0B08734g	0.540161	0.755013	0.146917	no_change
YALI0B08748g	-0.0648542	0.310247	0.319835	no_change
YALI0B08756g	0.802432	1.22753	0.452049	no_change
YALI0B08778g	-0.726762	-2.05174	-0.923557	no_change
YALI0B08800g	0.397589	-1.05569	-1.36715	no_change
YALI0B08844g	0.195531	-0.176451	-0.340662	no_change
YALI0B08866g	-0.465875	-0.176148	0.276475	no_change
YALI0B08899g	0.0804715	-1.00374	-1.01067	no_change
YALI0B08921g	-1.07209	-0.702296	0.265452	no_change
YALI0B08943g	0.188664	0.4552	0.283874	no_change
YALI0B08987g	1.07575	0.342303	-0.747044	no_change
YALI0B09009g	0.904144	-0.8092	-1.45786	no_change
YALI0B09031g	1.40659	0.3928	-1.09446	no_change
YALI0B09053g	-0.265841	-1.80945	-1.39097	no_change
YALI0B09075g	-0.198945	0.251505	0.423224	no_change
YALI0B09097r	0	0	0	no_change
YALI0B09108r	0	0	0	no_change
YALI0B09119g	0.999348	1.04241	0.0899477	no_change
YALI0B09163g	0	0	0	no_change
YALI0B09185r	0	0	0	no_change
YALI0B09229g	1.16587	0.39057	-0.774029	no_change
YALI0B09251g	0	-1.2894	-1.2894	no_change
YALI0B09295g	1.60547	0.640025	-0.996	no_change
YALI0B09317g	0.356399	-0.721381	-1.03269	no_change
YALI0B09339g	0.874156	-0.175524	-0.972509	no_change
YALI0B09361g	-0.280948	-0.6043	-0.361359	no_change
YALI0B09405r	0	0	0	no_change
YALI0B09427g	-1.18055	-0.847137	0.282904	no_change
YALI0B09449g	0	-0.304563	-0.304563	no_change
YALI0B09471g	-0.845812	-0.661061	0.130666	no_change
YALI0B09493g	0	0	0	no_change
YALI0B09515g	-0.813528	-1.41222	-0.408923	no_change
YALI0B09559g	-0.715085	-1.52634	-0.723101	no_change
YALI0B09581g	-0.0141841	-0.584299	-0.563648	no_change
YALI0B09603g	-0.892868	-2.01781	-1.02365	no_change
YALI0B09647g	-0.0947175	0.0866681	0.168824	no_change
YALI0B09669g	-0.0605662	0.420574	0.418688	no_change
YALI0B09691t	0	0	0	no_change
YALI0B09713g	0.216914	-1.38409	-1.2922	no_change
YALI0B09735g	1.33673	0.13202	-1.16427	no_change
YALI0B09757g	0.820699	-0.23103	-1.00639	no_change
YALI0B09801r	0	0	0	no_change
YALI0B09812g	-0.341139	0.541514	0.83348	no_change
YALI0B09845g	1.40101	0.706887	-0.510155	no_change
YALI0B09867g	0	-1.18162	-1.18162	no_change
YALI0B09889g	-0.443904	-1.72821	-1.24313	no_change
YALI0B09911r	0	0	0	no_change
YALI0B09955g	0	0	0	no_change
YALI0B09977g	0.0726166	-1.45461	-1.45156	no_change
YALI0B09984r	0	0	0	no_change
YALI0B09999g	0.319912	-1.29123	-1.4729	no_change
YALI0B10021g	1.47822	0.430455	-0.939819	no_change
YALI0B10065g	1.15748	0.939513	-0.143727	no_change
YALI0B10087g	0	0	0	no_change
YALI0B10131g	0.48005	1.01657	0.310841	no_change
YALI0B10153g	0.475544	-1.06509	-1.30436	no_change
YALI0B10175g	0.534377	0.217902	-0.311292	no_change
YALI0B10219g	1.51382	-0.00982784	-1.2223	no_change
YALI0B10263g	1.32682	0.794699	-0.23471	no_change
YALI0B10274g	0.870495	0.54935	-0.343338	no_change
YALI0B10296g	0.0866589	-1.03592	-1.03886	no_change
YALI0B10318g	-0.0302366	-0.874032	-0.756738	no_change
YALI0B10340g	-1.54489	-0.840457	0.755455	no_change
YALI0B10362g	-1.32071	0.294975	1.43354	no_change
YALI0B10384g	0.393456	0.418238	0.0314041	no_change
YALI0B10406g	-0.62628	-0.114711	0.465546	no_change
YALI0B10472g	-0.217223	-1.45524	-1.13983	no_change
YALI0B10494g	-0.550018	0.654912	1.10124	no_change
YALI0B10516g	-0.214186	-0.965786	-0.565183	no_change
YALI0B10538g	-0.26159	-1.65549	-1.17124	no_change
YALI0B10604g	0.196085	0.276568	0.0824704	no_change
YALI0B10626g	0	0	0	no_change
YALI0B10648r	0	0	0	no_change
YALI0B10714g	0.312618	-0.743602	-0.971122	no_change
YALI0B10758g	1.13943	0.0313769	-1.05515	no_change
YALI0B10780g	0.911601	-0.359326	-1.22914	no_change
YALI0B10868r	0	0	0	no_change
YALI0B10912g	-0.196467	-1.82904	-1.4187	no_change
YALI0B10934g	-0.0553251	-0.282043	-0.217962	no_change
YALI0B10956g	-0.273389	-0.993655	-0.68421	no_change
YALI0B10978g	-0.465747	-1.1278	-0.621261	no_change
YALI0B11000g	-0.0113423	0.868321	0.797601	no_change
YALI0B11022g	0.7464	-0.153348	-0.83872	no_change
YALI0B11066g	0.00300435	-0.84219	-0.618581	no_change
YALI0B11110r	0	0	0	no_change
YALI0B11132g	0.680537	-0.273055	-0.944634	no_change
YALI0B11176g	1.79453	0.962238	-0.593544	no_change
YALI0B11198g	-0.978589	-2.37835	-1.14646	no_change
YALI0B11220g	-0.426133	-1.90954	-1.16004	no_change
YALI0B11242g	-0.296582	-1.69868	-1.35062	no_change
YALI0B11264g	0	0	0	no_change
YALI0B11352g	-0.589292	-2.01162	-1.33724	no_change
YALI0B11374g	0.731788	0.113891	-0.615493	no_change
YALI0B11396g	0.563881	0.0076345	-0.550242	no_change
YALI0B11484g	-0.166144	-1.05903	-0.842861	no_change
YALI0B11506g	1.80116	0.230459	-1.35034	no_change
YALI0B11528g	1.00361	-0.0284487	-0.870493	no_change
YALI0B11550g	-0.23198	-1.53859	-1.11425	no_change
YALI0B11572g	1.09775	0.14507	-0.940853	no_change
YALI0B11594g	-0.120894	-0.041033	0.0804062	no_change
YALI0B11616g	0	0	0	no_change
YALI0B11660g	0.12066	-0.802286	-0.897224	no_change
YALI0B11682g	-0.654929	-1.30944	-0.563368	no_change
YALI0B11726g	0.167159	-1.19516	-1.25938	no_change
YALI0B11792g	1.99742	-0.249518	-1.19938	no_change
YALI0B11858g	0	0	0	no_change
YALI0B11902g	0	0	0	no_change
YALI0B11913g	-0.845516	-1.11931	-0.256801	no_change
YALI0B11946g	1.50602	0.568005	-0.957381	no_change
YALI0B11968g	0.330345	-0.473205	-0.717994	no_change
YALI0B11990r	0	0	0	no_change
YALI0B12034g	0.00565683	-1.45742	-1.41911	no_change
YALI0B12056g	1.18377	-0.214745	-1.30988	no_change
YALI0B12078g	1.23197	0.64993	-0.567924	no_change
YALI0B12122g	1.61338	0.576682	-0.811138	no_change
YALI0B12144g	-0.21069	-0.585348	-0.352819	no_change
YALI0B12210g	-0.029184	-0.469138	-0.440727	no_change
YALI0B12254g	0	0	0	no_change
YALI0B12298g	0	0	0	no_change
YALI0B12320g	0.347498	0.728266	0.401828	no_change
YALI0B12342g	3.45266	-0.178805	-1.45078	no_change
YALI0B12364g	0.0559508	-1.31729	-1.30778	no_change
YALI0B12408g	-0.609628	-1.31616	-0.482159	no_change
YALI0B12430g	0.00699757	-0.747431	-0.733345	no_change
YALI0B12452g	-0.131709	-0.96718	-0.830525	no_change
YALI0B12474g	0.0771288	0.443954	0.367999	no_change
YALI0B12496g	-0.514989	-0.920647	-0.396445	no_change
YALI0B12518g	0.153197	-0.503428	-0.57611	no_change
YALI0B12540g	-0.248685	-0.209593	0.0499743	no_change
YALI0B12562g	-0.510672	-0.15296	0.281656	no_change
YALI0B12606g	-0.130176	-0.261447	-0.136719	no_change
YALI0B12628g	0.503915	1.35315	0.551176	no_change
YALI0B12650r	0	0	0	no_change
YALI0B12738g	-0.646415	-1.94301	-1.06679	no_change
YALI0B12760g	1.30531	-0.251151	-1.02626	no_change
YALI0B12782g	-0.247669	-1.26904	-0.811864	no_change
YALI0B12804g	-0.885259	0.000761602	0.79494	no_change
YALI0B12826g	-1.10145	0.156576	1.14462	no_change
YALI0B12848g	-0.665562	0.613647	1.19679	no_change
YALI0B12870g	0.298285	-0.320684	-0.569387	no_change
YALI0B12892g	-0.390307	-1.80545	-1.21183	no_change
YALI0B12914g	-0.873594	-2.15223	-1.20108	no_change
YALI0B12936g	0.135293	0.0417219	-0.0788341	no_change
YALI0B12958g	-0.686312	0.0643477	0.667157	no_change
YALI0B12980g	-0.172531	0	0.172531	no_change
YALI0B13002t	0	0	0	no_change
YALI0B13024r	0	0	0	no_change
YALI0B13035r	0	0	0	no_change
YALI0B13046g	0	0	0	no_change
YALI0B13068g	0	0	0	no_change
YALI0B13112g	0	0	0	no_change
YALI0B13134g	0	0	0	no_change
YALI0B13156g	-0.808905	-1.89209	-0.608532	no_change
YALI0B13178g	-0.646564	-1.72806	-1.04002	no_change
YALI0B13200g	-0.47491	-2.60352	-0.748768	no_change
YALI0B13222g	-0.517807	-1.33746	-0.495151	no_change
YALI0B13244r	0	0	0	no_change
YALI0B13288g	-0.741762	-1.79087	-0.866301	no_change
YALI0B13332g	0.392313	0.463242	0.0791207	no_change
YALI0B13376g	-0.152838	-2.03371	-1.4149	no_change
YALI0B13398g	0.0598675	0.166025	0.107355	no_change
YALI0B13420g	0.527608	0.798466	0.311508	no_change
YALI0B13442g	0.545754	0.585732	-0.00285971	no_change
YALI0B13464g	0.239077	-0.648342	-0.828843	no_change
YALI0B13486g	0.782668	-0.0659387	-0.833529	no_change
YALI0B13508g	0.0847431	-1.27284	-1.28929	no_change
YALI0B13530g	1.77162	0.766219	-0.975176	no_change
YALI0B13552g	0.569881	0.70504	0.18685	no_change
YALI0B13574r	0	0	0	no_change
YALI0B13662g	-0.341857	-0.0144442	0.311712	no_change
YALI0B13750g	0.302931	-0.949145	-1.11145	no_change
YALI0B13772g	1.38129	0.148002	-1.15104	no_change
YALI0B13794g	0	0	0	no_change
YALI0B13838g	0.652434	0.656524	-0.0223241	no_change
YALI0B13860g	-0.105017	-0.422444	-0.320205	no_change
YALI0B13882g	0.219148	-0.499631	-0.616577	no_change
YALI0B13904g	-0.456636	-1.42255	-1.0115	no_change
YALI0B13926g	0.468079	-0.700799	-1.10631	no_change
YALI0B13970g	0.139242	1.11983	0.927598	no_change
YALI0B14036g	0.454527	0.238461	-0.203176	no_change
YALI0B14058g	0.885694	0.333115	-0.342744	no_change
YALI0B14080g	0.434812	-0.487546	-0.838998	no_change
YALI0B14102g	-0.624624	-1.2159	-0.380535	no_change
YALI0B14124g	1.40625	0.0719415	-1.23294	no_change
YALI0B14146g	-0.937377	0.138152	0.961964	no_change
YALI0B14179g	1.24811	0.678098	-0.598157	no_change
YALI0B14201g	-0.559387	-0.671832	-0.0580873	no_change
YALI0B14223g	-0.315503	-0.718047	-0.439576	no_change
YALI0B14245g	-0.95798	-1.43453	-0.396869	no_change
YALI0B14267g	0.335137	-0.828228	-1.07941	no_change
YALI0B14289g	0.711442	-0.397379	-0.924206	no_change
YALI0B14355g	1.74111	0.786986	-0.958442	no_change
YALI0B14377g	0.943198	0.895065	-0.0651878	no_change
YALI0B14399g	0.0982753	-0.0300435	-0.124173	no_change
YALI0B14421g	0	0	0	no_change
YALI0B14465g	1.28485	0.923638	-0.369587	no_change
YALI0B14487g	0.438281	0.495243	0.0784776	no_change
YALI0B14531g	-0.288344	-1.97616	-1.15839	no_change
YALI0B14597g	-0.699295	-1.96417	-1.19912	no_change
YALI0B14641g	-0.65071	-1.13447	-0.370586	no_change
YALI0B14663g	0.151546	0.177172	0.0339694	no_change
YALI0B14685g	0.31493	0.944038	0.606814	no_change
YALI0B14707g	0.218832	0.378867	0.160173	no_change
YALI0B14751g	0.966925	0.679496	-0.29419	no_change
YALI0B14773g	1.58411	0.29144	-1.09336	no_change
YALI0B14795g	1.00906	0.112685	-0.822514	no_change
YALI0B14861g	-0.0272416	1.92772	1.39532	no_change
YALI0B14883g	-0.996249	-1.77011	-0.650017	no_change
YALI0B14938r	0	0	0	no_change
YALI0B14971g	-0.620639	-1.77052	-0.886153	no_change
YALI0B14993g	-0.374016	0.579251	0.880907	no_change
YALI0B15015g	0.622808	-0.316814	-0.845139	no_change
YALI0B15037g	0.402	-0.68971	-1.04667	no_change
YALI0B15059g	1.15288	-0.500722	-1.02802	no_change
YALI0B15081g	-0.306845	-0.074765	0.220866	no_change
YALI0B15103g	-0.388783	0.890643	1.20458	no_change
YALI0B15147g	-0.707003	-1.64248	-0.8269	no_change
YALI0B15202g	0.565052	-0.237668	-0.762927	no_change
YALI0B15224g	0.0674179	-0.463634	-0.512122	no_change
YALI0B15246g	-0.473068	-1.80011	-1.19045	no_change
YALI0B15304g	0.00537318	-0.301985	-0.301685	no_change
YALI0B15312g	0.698159	0.601234	-0.218554	no_change
YALI0B15334g	0.817022	-0.806363	-1.4568	no_change
YALI0B15356g	-0.415652	-0.932769	-0.460706	no_change
YALI0B15378g	-0.825073	-1.66649	-0.755216	no_change
YALI0B15400g	0.470091	-0.544838	-0.935556	no_change
YALI0B15422g	-0.229121	-0.309369	-0.0819826	no_change
YALI0B15444g	-0.310148	0.95998	1.25401	no_change
YALI0B15466g	0	0	0	no_change
YALI0B15488g	0	0	0	no_change
YALI0B15510g	0.834763	-0.227263	-1.01631	no_change
YALI0B15532g	0	0	0	no_change
YALI0B15554g	0	0	0	no_change
YALI0B15576g	-0.215464	-0.621546	-0.285272	no_change
YALI0B15598g	0.708929	-0.223382	-0.816765	no_change
YALI0B15620g	-0.411262	-0.811319	-0.501354	no_change
YALI0B15642g	0.440349	-0.231927	-0.609367	no_change
YALI0B15664g	-0.365469	-0.255762	0.0722041	no_change
YALI0B15686g	-0.179945	-1.31247	-1.05681	no_change
YALI0B15708g	-0.0792669	-0.395789	-0.305136	no_change
YALI0B15752g	0.447285	0.0145394	-0.428153	no_change
YALI0B15774g	0.205388	0.11466	-0.0865769	no_change
YALI0B15796g	0	0	0	no_change
YALI0B15818g	-0.680071	-2.00164	-1.42703	no_change
YALI0B15840g	0.359315	0.618746	0.250159	no_change
YALI0B15884g	-0.202868	-0.0544445	0.133149	no_change
YALI0B15906g	-0.310343	-1.08789	-0.603278	no_change
YALI0B15928r	0	0	0	no_change
YALI0B15994g	0	0	0	no_change
YALI0B16016g	-0.354698	-0.243517	0.104146	no_change
YALI0B16038g	-0.828419	-1.30526	-0.533832	no_change
YALI0B16060g	0.112941	1.57578	1.38259	no_change
YALI0B16082g	0.512037	0.539597	0.099237	no_change
YALI0B16104g	0.861193	1.27326	0.446018	no_change
YALI0B16170g	0	0	0	no_change
YALI0B16192g	0	0	0	no_change
YALI0B16236g	-0.610922	-1.95094	-1.07981	no_change
YALI0B16258g	0.506863	0.426084	-0.121384	no_change
YALI0B16280g	1.76211	0.283333	-1.22703	no_change
YALI0B16302g	-0.58323	-0.98551	-0.335749	no_change
YALI0B16324g	-0.67939	-1.60162	-0.71775	no_change
YALI0B16346r	0	0	0	no_change
YALI0B16368g	0.7136	-0.00561232	-0.686808	no_change
YALI0B16434g	-0.771969	-2.43685	-0.940745	no_change
YALI0B16456g	-0.473127	-1.57613	-1.04679	no_change
YALI0B16500g	1.22284	-0.571039	-1.47688	no_change
YALI0B16544g	-0.62012	-1.45487	-0.73497	no_change
YALI0B16566g	0.977473	1.32796	0.656645	no_change
YALI0B16588g	-0.868765	-2.85144	-0.906609	no_change
YALI0B16610g	0.338173	-0.327199	-0.626943	no_change
YALI0B16632g	0.919916	-0.488714	-1.16461	no_change
YALI0B16654g	0.737469	1.27823	0.44083	no_change
YALI0B16676g	-0.841834	-1.74359	-0.695114	no_change
YALI0B16720g	0.330183	-0.269849	-0.582711	no_change
YALI0B16742g	-0.0514835	0.928543	0.922014	no_change
YALI0B16764g	1.79888	0.896203	-0.902912	no_change
YALI0B16786g	-0.73272	-1.34022	-0.706467	no_change
YALI0B16808g	-0.164541	-0.585006	-0.404195	no_change
YALI0B16852g	0	0	0	no_change
YALI0B16874g	-0.462582	-0.121275	0.325846	no_change
YALI0B16896g	0.400234	0.771045	0.306821	no_change
YALI0B16918g	0.172391	-1.02407	-1.10372	no_change
YALI0B16962g	0.0586578	-0.557186	-0.608265	no_change
YALI0B16984g	-0.0551978	-0.631396	-0.504866	no_change
YALI0B17006g	-0.36009	-0.749683	-0.283466	no_change
YALI0B17028g	0	0	0	no_change
YALI0B17050g	1.81723	0.269718	-1.14775	no_change
YALI0B17061g	0.706944	0.37725	-0.350525	no_change
YALI0B17072g	-0.510597	-1.76608	-1.08138	no_change
YALI0B17094r	0	0	0	no_change
YALI0B17138g	0	0	0	no_change
YALI0B17160g	0	-0.537813	-0.537813	no_change
YALI0B17226g	-0.270186	-1.42523	-0.991717	no_change
YALI0B17248g	-0.0908999	-1.65362	-1.29731	no_change
YALI0B17270g	0	0	0	no_change
YALI0B17292g	0.570396	-1.19647	-1.42053	no_change
YALI0B17303g	0.736269	0.505535	-0.273345	no_change
YALI0B17314g	-0.252361	0.473579	0.690928	no_change
YALI0B17358g	1.64828	0.461476	-1.16421	no_change
YALI0B17380g	0.156305	-0.333568	-0.438525	no_change
YALI0B17402g	0.601075	-0.0449406	-0.594047	no_change
YALI0B17424g	0.922249	-0.0693131	-0.865029	no_change
YALI0B17446g	-1.6125	-0.313276	1.14889	no_change
YALI0B17468g	-0.655387	-1.36901	-0.678864	no_change
YALI0B17490g	1.44342	-0.0706909	-1.32322	no_change
YALI0B17512g	-0.829468	-1.41864	-0.257193	no_change
YALI0B17534g	1.28179	0.864629	-0.421469	no_change
YALI0B17556g	0.311612	-1.21399	-1.33542	no_change
YALI0B17567r	0	0	0	no_change
YALI0B17578r	0	0	0	no_change
YALI0B17666g	-0.667289	-0.160021	0.477156	no_change
YALI0B17688g	1.03455	0.971342	-0.141755	no_change
YALI0B17710g	0.873688	0.41218	-0.401609	no_change
YALI0B17732g	-0.159204	0.876593	0.924659	no_change
YALI0B17754g	-0.650881	-2.10313	-1.08206	no_change
YALI0B17776g	-0.605684	-0.85365	-0.220542	no_change
YALI0B17798g	-0.381903	-1.61631	-0.891057	no_change
YALI0B17820g	0.0244304	0.335185	0.314053	no_change
YALI0B17864g	0.362947	-0.915764	-1.07478	no_change
YALI0B17886g	-0.746257	-0.676198	-0.107303	no_change
YALI0B17952r	0	0	0	no_change
YALI0B18018g	-0.829366	-2.25284	-1.26211	no_change
YALI0B18040g	0.657533	-0.0488854	-0.686017	no_change
YALI0B18062g	-0.151448	0.078418	0.223817	no_change
YALI0B18084g	0.215115	-0.548022	-0.683352	no_change
YALI0B18106r	0	0	0	no_change
YALI0B18128g	-0.768684	-1.58727	-0.698498	no_change
YALI0B18150g	-0.353407	-1.43879	-0.998733	no_change
YALI0B18216g	0	0	0	no_change
YALI0B18238g	0.73378	-0.290355	-0.978912	no_change
YALI0B18304g	0.397794	0.8142	0.456245	no_change
YALI0B18348g	0.314465	0.474459	0.0757663	no_change
YALI0B18370g	0	0	0	no_change
YALI0B18414g	-0.185918	-1.39235	-1.05595	no_change
YALI0B18458g	0.114362	-0.925196	-0.847145	no_change
YALI0B18480g	-0.12879	-1.4889	-1.18732	no_change
YALI0B18502g	0.659503	-1.06534	-1.39846	no_change
YALI0B18590g	-0.230036	-0.546637	-0.319739	no_change
YALI0B18634g	-0.560297	-1.98266	-1.2775	no_change
YALI0B18678g	1.88662	0.540259	-1.23828	no_change
YALI0B18700g	0.600369	0.0683629	-0.505071	no_change
YALI0B18722g	-0.681313	-1.36332	-0.517746	no_change
YALI0B18744g	0.362323	0.161701	-0.248101	no_change
YALI0B18788g	-0.32167	-1.71814	-1.31497	no_change
YALI0B18821r	0	0	0	no_change
YALI0B18832r	0	0	0	no_change
YALI0B18876g	0.144222	0.324993	0.203535	no_change
YALI0B18898g	1.22932	-0.176191	-0.924845	no_change
YALI0B18920g	1.52429	0.235476	-1.25426	no_change
YALI0B18942g	0	0	0	no_change
YALI0B18964g	0.142366	-1.02618	-1.05577	no_change
YALI0B19008g	0	0	0	no_change
YALI0B19030g	0.654586	0	-0.654586	no_change
YALI0B19052g	-0.775944	-1.68877	-0.458654	no_change
YALI0B19118g	0.376936	0.295996	-0.0224917	no_change
YALI0B19140r	0	0	0	no_change
YALI0B19162g	1.35518	0.00327867	-1.27937	no_change
YALI0B19206g	-0.635425	-1.99239	-1.04654	no_change
YALI0B19250g	-0.659501	-2.27167	-0.978002	no_change
YALI0B19272r	0	0	0	no_change
YALI0B19316g	0	0	0	no_change
YALI0B19360g	1.50506	0.705437	-0.822413	no_change
YALI0B19382g	1.23509	-0.620195	-1.13428	no_change
YALI0B19404r	0	0	0	no_change
YALI0B19448g	0.590698	-0.766487	-1.2445	no_change
YALI0B19470g	0	0	0	no_change
YALI0B19514r	0	0	0	no_change
YALI0B19558g	0.611495	1.3911	0.69831	no_change
YALI0B19580g	0.382714	1.03594	0.605481	no_change
YALI0B19602g	0	0	0	no_change
YALI0B19624g	0.267788	-0.0643349	-0.323094	no_change
YALI0B19646g	-0.575361	0.564067	1.08636	no_change
YALI0B19668g	-0.48049	-1.30518	-0.710632	no_change
YALI0B19734g	-0.596402	-1.31742	-0.733205	no_change
YALI0B19844g	0	0	0	no_change
YALI0B19910g	-0.309261	-0.184048	0.122477	no_change
YALI0B19932r	0	0	0	no_change
YALI0B19976g	0	0	0	no_change
YALI0B19987r	0	0	0	no_change
YALI0B20042g	0	0	0	no_change
YALI0B20086g	-0.498935	0.385316	0.784721	no_change
YALI0B20108g	-0.545205	-1.68793	-1.06056	no_change
YALI0B20130r	0	0	0	no_change
YALI0B20174g	0	0	0	no_change
YALI0B20196g	0.185588	-0.248385	-0.408467	no_change
YALI0B20240g	0.667041	0.556396	-0.18582	no_change
YALI0B20284g	0	0	0	no_change
YALI0B20350g	0	0	0	no_change
YALI0B20416g	1.25156	0.206898	-0.923305	no_change
YALI0B20438g	0.920647	0.93922	0.0650194	no_change
YALI0B20460g	-0.255801	-0.182417	0.0676098	no_change
YALI0B20482g	-0.0349027	0.0187736	0.0507965	no_change
YALI0B20504g	-0.737914	0.288355	0.897055	no_change
YALI0B20515r	0	0	0	no_change
YALI0B20548g	0	0	0	no_change
YALI0B20570g	-1.10833	-0.796951	0.238699	no_change
YALI0B20592g	-0.854279	-1.39592	-0.415121	no_change
YALI0B20614g	0	-1.26559	-1.26559	no_change
YALI0B20658g	0.286626	1.6485	1.08508	no_change
YALI0B20680g	-0.0962971	0.0185788	0.104298	no_change
YALI0B20702g	0	0	0	no_change
YALI0B20724g	-0.654174	-1.60428	-0.783794	no_change
YALI0B20746g	1.12071	-0.274298	-1.30544	no_change
YALI0B20812g	0	0	0	no_change
YALI0B20834g	0.346009	-1.15257	-1.35984	no_change
YALI0B20856g	-0.542539	0.0110159	0.506787	no_change
YALI0B20878g	0.219348	-1.4088	-1.37554	no_change
YALI0B20911g	0.920737	0.403943	-0.539744	no_change
YALI0B20922g	-0.0729438	0.597096	0.66222	no_change
YALI0B20966g	1.1164	-0.712224	-1.43252	no_change
YALI0B20988g	-0.0884061	-0.613274	-0.490877	no_change
YALI0B21010g	0	0	0	no_change
YALI0B21032g	0.306144	-0.00721988	-0.285125	no_change
YALI0B21076g	-0.608282	0.347482	0.915224	no_change
YALI0B21164g	-0.897298	-1.79166	-0.858474	no_change
YALI0B21208g	0.498638	0.798378	0.356549	no_change
YALI0B21252g	-1.04103	0.0921682	0.965844	no_change
YALI0B21296g	-0.806164	-2.508	-1.45539	no_change
YALI0B21318g	0.280527	-1.17109	-1.30982	no_change
YALI0B21340g	-0.603322	-1.22831	-0.504756	no_change
YALI0B21362g	0.268678	-0.131705	-0.373603	no_change
YALI0B21384g	0.328023	0.0515151	-0.227572	no_change
YALI0B21428g	-0.278917	-0.810046	-0.453143	no_change
YALI0B21516g	0.902844	1.39186	0.586419	no_change
YALI0B21527g	-0.37312	0.356378	0.727647	no_change
YALI0B21538g	1.04346	0.989394	-0.103572	no_change
YALI0B21582g	1.67588	-0.136708	-0.881307	no_change
YALI0B21626g	-0.638513	-1.23876	-0.490703	no_change
YALI0B21648r	0	0	0	no_change
YALI0B21662g	0.0550074	-0.653775	-0.629036	no_change
YALI0B21670g	-1.09058	0.568769	1.44373	no_change
YALI0B21692g	-0.851377	-1.51662	-0.619029	no_change
YALI0B21725r	0	0	0	no_change
YALI0B21736r	0	0	0	no_change
YALI0B21802r	0	0	0	no_change
YALI0B21890g	0.886258	1.6688	0.20982	no_change
YALI0B21912g	0.504087	-0.481589	-0.925756	no_change
YALI0B21925g	0	0	0	no_change
YALI0B21978g	0.00565715	-0.3776	-0.329967	no_change
YALI0B22000g	0.857909	-0.342923	-1.18427	no_change
YALI0B22022r	0	0	0	no_change
YALI0B22044r	0	0	0	no_change
YALI0B22066g	1.04567	0.525062	-0.477218	no_change
YALI0B22088g	-0.671648	-1.55233	-0.665213	no_change
YALI0B22110g	-0.254957	-0.252083	-0.000223485	no_change
YALI0B22125g	0.486613	0.726705	0.225441	no_change
YALI0B22132g	1.36099	0.308578	-0.985958	no_change
YALI0B22154g	0.8765	0.544835	-0.378274	no_change
YALI0B22176g	-0.161844	-1.25179	-0.970634	no_change
YALI0B22220g	0.921615	0.070189	-0.82222	no_change
YALI0B22264g	0	0	0	no_change
YALI0B22286g	-0.331954	-0.893867	-0.565209	no_change
YALI0B22308g	-0.231272	-1.17539	-0.715715	no_change
YALI0B22330g	-0.412942	-1.2073	-0.700294	no_change
YALI0B22352r	0	0	0	no_change
YALI0B22396g	-0.0452836	-0.561671	-0.475956	no_change
YALI0B22418g	0.713683	-0.567744	-1.22326	no_change
YALI0B22462g	0.208802	-1.26961	-1.27082	no_change
YALI0B22528g	-0.307864	-1.72897	-1.36004	no_change
YALI0B22572g	0.532889	0.691441	0.149614	no_change
YALI0B22594g	0.0179837	0.416279	0.360946	no_change
YALI0B22616g	1.2358	0.655302	-0.54638	no_change
YALI0B22638g	-0.415747	0.565507	0.938428	no_change
YALI0B22660g	-0.105189	0.563201	0.654593	no_change
YALI0B22682g	0.477101	-0.928363	-1.31411	no_change
YALI0B22770g	-0.642357	-1.4384	-0.758449	no_change
YALI0B22792g	-0.558394	-0.759449	-0.201545	no_change
YALI0B22836g	-0.0521253	1.07894	0.914247	no_change
YALI0B22858g	-0.698455	-1.5892	-0.802212	no_change
YALI0B22880g	0	0	0	no_change
YALI0B22924g	1.15464	0.95123	-0.19946	no_change
YALI0B22946g	-0.246248	-0.153973	0.0901404	no_change
YALI0B22968g	-0.222414	-1.07201	-0.793908	no_change
YALI0B22990g	0	0	0	no_change
YALI0B23012g	0.0343824	-0.413561	-0.344735	no_change
YALI0B23056g	0.306809	-0.46276	-0.732726	no_change
YALI0B23078g	-0.381879	-2.13845	-1.33942	no_change
YALI0B23122g	2.53865	0.999967	-0.971792	no_change
YALI0B23188g	0.601881	0.470752	-0.121027	no_change
YALI0B23210g	-0.27549	-1.69567	-1.38839	no_change
YALI0B23232g	-0.134705	-0.408676	-0.217146	no_change
YALI0B23342g	0.956678	1.52576	0.573704	no_change
YALI0B23364g	0.171715	-0.0332282	-0.20246	no_change
YALI0B23386g	0.0750729	-0.325919	-0.391723	no_change
YALI0B23408g	0.76091	0.508418	-0.237466	no_change
YALI0B23430g	0.226574	-1.49046	-1.46984	no_change
YALI0B23452g	0	0	0	no_change
YALI0B23474g	-0.167212	-1.72128	-1.26128	no_change
YALI0B23485r	0	0	0	no_change
YALI0B23496g	-0.7656	-1.27564	-0.662716	no_change
YALI0C00099r	0	0	0	no_change
YALI0C00132g	0	0	0	no_change
YALI0C00165g	0.367778	-0.61566	-0.895776	no_change
YALI0C00209g	0.0126294	-0.821882	-0.77506	no_change
YALI0C00231g	0	0	0	no_change
YALI0C00297g	0	0	0	no_change
YALI0C00341g	0	0	0	no_change
YALI0C00385g	0.726824	-0.149363	-0.827641	no_change
YALI0C00473g	0.534964	-0.242297	-0.705848	no_change
YALI0C00517r	0	0	0	no_change
YALI0C00539g	-0.315539	0.180577	0.467934	no_change
YALI0C00550g	0.783758	0.35201	-0.405605	no_change
YALI0C00561g	0.78402	0.120697	-0.609053	no_change
YALI0C00583g	0	0	0	no_change
YALI0C00605g	-0.739167	0.173898	0.836136	no_change
YALI0C00627g	0	0	0	no_change
YALI0C00715g	0	0	0	no_change
YALI0C00781g	0.914814	-0.315537	-1.18617	no_change
YALI0C00803g	0	0	0	no_change
YALI0C00825g	0	0	0	no_change
YALI0C00869g	0	0	0	no_change
YALI0C00891g	1.09114	0.407794	-0.651407	no_change
YALI0C00913g	0.817353	0.893038	0.0712149	no_change
YALI0C00935g	0	0	0	no_change
YALI0C00957g	-0.261666	-0.158758	0.0963719	no_change
YALI0C00979g	0	0	0	no_change
YALI0C01001g	0	0	0	no_change
YALI0C01023g	0.757131	0.466665	-0.238088	no_change
YALI0C01067g	0	0	0	no_change
YALI0C01111g	1.64298	0.439359	-1.17857	no_change
YALI0C01155g	0.0892567	0.0321443	-0.0437925	no_change
YALI0C01177g	0.39151	-0.70276	-0.967462	no_change
YALI0C01199g	0	0	0	no_change
YALI0C01221g	-0.5288	-1.14566	-0.542726	no_change
YALI0C01243g	-0.801553	-2.20089	-1.24831	no_change
YALI0C01287g	-0.148435	-0.261339	-0.0963593	no_change
YALI0C01331g	0.577485	-0.410628	-0.933959	no_change
YALI0C01353g	0	0	0	no_change
YALI0C01375g	0.295627	-1.36066	-1.41106	no_change
YALI0C01397g	1.98451	0.319902	-1.4601	no_change
YALI0C01411g	0	0	0	no_change
YALI0C01441g	-0.866187	-1.18736	-0.191155	no_change
YALI0C01463g	0.428166	-1.08744	-1.29392	no_change
YALI0C01529r	0	0	0	no_change
YALI0C01573g	-0.848323	-2.13174	-0.952378	no_change
YALI0C01617g	1.17235	0.142318	-1.03289	no_change
YALI0C01639g	0	0	0	no_change
YALI0C01672r	0	0	0	no_change
YALI0C01716g	-0.731839	-1.1464	-0.404606	no_change
YALI0C01738g	0.65746	1.85474	0.752457	no_change
YALI0C01782g	0	0	0	no_change
YALI0C01804r	0	0	0	no_change
YALI0C01815r	0	0	0	no_change
YALI0C01826g	0.869339	0.158628	-0.703714	no_change
YALI0C01859g	0.0294993	1.21094	1.16814	no_change
YALI0C01881r	0	0	0	no_change
YALI0C01903g	0.178264	-0.920867	-1.07948	no_change
YALI0C01925g	-0.268911	-0.645423	-0.401386	no_change
YALI0C01947g	0	0	0	no_change
YALI0C01991g	0.419118	-1.01292	-1.28807	no_change
YALI0C02013r	0	0	0	no_change
YALI0C02035r	0	0	0	no_change
YALI0C02079r	0	0	0	no_change
YALI0C02123r	0	0	0	no_change
YALI0C02167g	0	0	0	no_change
YALI0C02189r	0	0	0	no_change
YALI0C02211g	0.877091	-0.200068	-1.011	no_change
YALI0C02255g	1.16234	0.217627	-0.954906	no_change
YALI0C02277r	0	0	0	no_change
YALI0C02321g	-0.0487821	0.11292	0.160383	no_change
YALI0C02343g	1.19916	0.97885	-0.133445	no_change
YALI0C02365g	-0.0454324	-0.746858	-0.655998	no_change
YALI0C02409g	0.486797	-0.595672	-0.950124	no_change
YALI0C02475g	-0.474801	-1.40003	-0.725543	no_change
YALI0C02497g	-0.516948	-1.35844	-0.683376	no_change
YALI0C02541g	0	0	0	no_change
YALI0C02585g	0.728959	1.59221	0.877608	no_change
YALI0C02607g	0.356248	0.117914	-0.200271	no_change
YALI0C02629g	0.201531	-1.16935	-1.26057	no_change
YALI0C02673r	0	0	0	no_change
YALI0C02739r	0	0	0	no_change
YALI0C02783g	0	0	0	no_change
YALI0C02805g	-0.575675	-0.991272	-0.323445	no_change
YALI0C02871g	0.270917	0.0197243	-0.247873	no_change
YALI0C02893g	0.204221	0.857363	0.494856	no_change
YALI0C02915g	-0.6449	-1.501	-0.822957	no_change
YALI0C02937g	0.550938	-0.635805	-1.09084	no_change
YALI0C02959g	-0.480732	-0.372145	0.0908862	no_change
YALI0C03003g	-0.157611	-0.0573544	0.0974922	no_change
YALI0C03025g	0	0	0	no_change
YALI0C03047g	0.693275	-0.142497	-0.798507	no_change
YALI0C03069g	1.83403	0.949706	-0.876176	no_change
YALI0C03091g	0.256511	0.355818	0.104626	no_change
YALI0C03113r	0	0	0	no_change
YALI0C03124r	0	0	0	no_change
YALI0C03157r	0	0	0	no_change
YALI0C03179g	-0.266593	-0.919118	-0.553089	no_change
YALI0C03201g	0.135654	2.15997	1.28345	no_change
YALI0C03245g	-0.320019	-1.27132	-0.855455	no_change
YALI0C03289r	0	0	0	no_change
YALI0C03333g	-0.066904	-0.651912	-0.56307	no_change
YALI0C03355g	-0.364895	0.441276	0.735	no_change
YALI0C03421g	0	0	0	no_change
YALI0C03487g	0	0	0	no_change
YALI0C03498g	0	0	0	no_change
YALI0C03520g	-0.0531151	-1.99928	-1.48405	no_change
YALI0C03542g	0	0	0	no_change
YALI0C03586g	0	0	0	no_change
YALI0C03608g	0.0182463	-2.04319	-1.44171	no_change
YALI0C03630g	0.406747	-0.944282	-1.3142	no_change
YALI0C03652g	1.15985	0.0626463	-1.03028	no_change
YALI0C03674g	-0.0373373	-0.0650305	-0.0325651	no_change
YALI0C03718g	-0.255722	0.209896	0.42094	no_change
YALI0C03740r	0	0	0	no_change
YALI0C03850g	-0.913912	-1.77318	-0.881485	no_change
YALI0C03872g	-0.545457	0.492377	0.964409	no_change
YALI0C03894g	0.417806	-0.802787	-0.98314	no_change
YALI0C03916g	-0.313371	-1.21294	-0.712745	no_change
YALI0C03938r	0	0	0	no_change
YALI0C03982g	-0.300907	-0.221842	0.0747043	no_change
YALI0C04004g	0.0936237	-0.25467	-0.339963	no_change
YALI0C04026g	0	0	0	no_change
YALI0C04092g	0.68709	1.00912	0.318242	no_change
YALI0C04114g	-0.741812	-1.05269	-0.114813	no_change
YALI0C04180g	-0.57631	-1.88513	-1.21648	no_change
YALI0C04213g	0.693631	1.09143	0.329458	no_change
YALI0C04257g	-0.734477	-1.78214	-0.897797	no_change
YALI0C04279g	0	0	0	no_change
YALI0C04323g	0	0	0	no_change
YALI0C04345g	0.842675	0.831139	-0.0434748	no_change
YALI0C04367g	-0.323135	-0.10706	0.204371	no_change
YALI0C04433g	0.0353218	-0.508518	-0.430228	no_change
YALI0C04477g	0	0	0	no_change
YALI0C04499g	0	0	0	no_change
YALI0C04521g	0.0792155	-0.378466	-0.379647	no_change
YALI0C04543g	-0.71547	-0.605264	0.069842	no_change
YALI0C04620g	0.563909	0.485593	-0.0269037	no_change
YALI0C04642r	0	0	0	no_change
YALI0C04686g	0	0	0	no_change
YALI0C04730g	0	0	0	no_change
YALI0C04752r	0	0	0	no_change
YALI0C04763r	0	0	0	no_change
YALI0C04774g	0.0183285	-1.16624	-0.927442	no_change
YALI0C04818g	-0.245709	-1.25683	-0.981535	no_change
YALI0C04840r	0	0	0	no_change
YALI0C04906g	-0.142952	-1.07599	-0.886416	no_change
YALI0C04928g	-0.894771	-1.73016	-0.701279	no_change
YALI0C04950r	0	0	0	no_change
YALI0C04994r	0	0	0	no_change
YALI0C05038g	-0.56899	-1.68816	-0.929824	no_change
YALI0C05060g	-0.927392	-2.51939	-1.35685	no_change
YALI0C05082g	-1.21949	-0.0388198	1.0569	no_change
YALI0C05126g	-0.870708	-2.17402	-0.889079	no_change
YALI0C05148g	-0.522313	0.881511	1.30331	no_change
YALI0C05170g	0.658118	1.47339	0.812728	no_change
YALI0C05192r	0	0	0	no_change
YALI0C05236g	0	0	0	no_change
YALI0C05280g	0.975708	0.234898	-0.703947	no_change
YALI0C05302g	-0.0727308	-1.14686	-0.951939	no_change
YALI0C05313r	0	0	0	no_change
YALI0C05346g	-0.374332	-1.21494	-0.78774	no_change
YALI0C05390g	0	0	0	no_change
YALI0C05423r	0	0	0	no_change
YALI0C05467g	0.466987	0.231362	-0.237469	no_change
YALI0C05489g	0.0200911	-1.1154	-0.922219	no_change
YALI0C05533g	0.186028	-1.29478	-1.38695	no_change
YALI0C05544r	0	0	0	no_change
YALI0C05555g	-0.0235929	-1.1063	-1.07901	no_change
YALI0C05643g	0.479133	-0.281351	-0.733533	no_change
YALI0C05665g	-0.0348413	-0.393233	-0.333223	no_change
YALI0C05731g	0	0	0	no_change
YALI0C05753g	1.95969	0.391991	-1.4132	no_change
YALI0C05775g	0.55314	-0.566308	-1.07847	no_change
YALI0C05819g	0.697479	-0.0120035	-0.706592	no_change
YALI0C05841g	-0.16427	-1.01288	-0.851036	no_change
YALI0C05863g	1.8246	0.436629	-1.25493	no_change
YALI0C05885g	0.0100041	0.263575	0.223761	no_change
YALI0C05951g	2.61909	0.35095	-0.905163	no_change
YALI0C05973g	-0.669757	-1.16444	-0.58219	no_change
YALI0C05995g	0.415877	-0.680616	-1.05111	no_change
YALI0C06017g	0	0	0	no_change
YALI0C06039g	0.134307	-0.652656	-0.766004	no_change
YALI0C06105g	0	0	0	no_change
YALI0C06127g	-0.574158	-0.789668	-0.142078	no_change
YALI0C06149g	0.919981	-0.167287	-1.00077	no_change
YALI0C06193g	1.36823	0.651653	-0.707251	no_change
YALI0C06237g	2.06056	0.812856	-0.616347	no_change
YALI0C06259g	0	0	0	no_change
YALI0C06281g	-0.296424	-0.99318	-0.737151	no_change
YALI0C06303g	-0.672462	-1.21843	-0.496931	no_change
YALI0C06391g	0	-0.385419	-0.385419	no_change
YALI0C06446g	-0.618136	-0.102532	0.401975	no_change
YALI0C06460g	0.498843	-0.609755	-1.00413	no_change
YALI0C06468r	0	0	0	no_change
YALI0C06490g	-0.0200856	-0.634358	-0.382922	no_change
YALI0C06512g	0	0	0	no_change
YALI0C06600g	-0.90179	-0.82008	0.060385	no_change
YALI0C06622g	1.40648	0.744136	-0.666038	no_change
YALI0C06644g	1.09452	0.204615	-0.886203	no_change
YALI0C06666r	0	0	0	no_change
YALI0C06688r	0	0	0	no_change
YALI0C06732g	1.25536	0.127716	-0.872102	no_change
YALI0C06754g	0.148065	0.70703	0.53651	no_change
YALI0C06820g	-1.02125	0.216369	1.04941	no_change
YALI0C06842g	-0.297389	-1.26658	-0.936939	no_change
YALI0C06853g	0.302295	0.361127	0.014515	no_change
YALI0C06864g	-0.402587	-1.19526	-0.552866	no_change
YALI0C06886g	-0.0449541	1.18613	1.11439	no_change
YALI0C06908g	0	0	0	no_change
YALI0C06930g	0.452821	-1.65948	-1.46307	no_change
YALI0C06952g	-0.174377	1.76518	1.30008	no_change
YALI0C06974g	-0.839239	-1.33244	-0.401155	no_change
YALI0C06996g	-0.602513	0.0905931	0.677408	no_change
YALI0C07018g	0.272575	-0.800408	-1.02165	no_change
YALI0C07040g	0.738132	-0.743212	-1.29587	no_change
YALI0C07084r	0	0	0	no_change
YALI0C07128g	-0.563695	0.0254676	0.546713	no_change
YALI0C07194g	-0.310877	-0.465381	-0.152023	no_change
YALI0C07216r	0	0	0	no_change
YALI0C07227r	0	0	0	no_change
YALI0C07238g	1.3823	0.705021	-0.679991	no_change
YALI0C07282g	0.966047	-0.320646	-1.08229	no_change
YALI0C07304g	0.348353	-0.33337	-0.639622	no_change
YALI0C07348g	0	0	0	no_change
YALI0C07370r	0	0	0	no_change
YALI0C07414g	1.03914	0.591194	-0.54838	no_change
YALI0C07436g	-1.18198	-0.795474	0.356871	no_change
YALI0C07458g	0	0	0	no_change
YALI0C07480g	0	0	0	no_change
YALI0C07502g	-0.140439	-0.925333	-0.698142	no_change
YALI0C07524g	0.304919	-0.0517768	-0.337824	no_change
YALI0C07546g	0	0	0	no_change
YALI0C07568g	-0.194318	-1.49884	-1.09252	no_change
YALI0C07590g	0.644177	1.13634	0.57262	no_change
YALI0C07612g	-0.687377	-0.714871	0.00435984	no_change
YALI0C07678g	-0.343804	-1.55755	-1.10093	no_change
YALI0C07722g	0	0	0	no_change
YALI0C07744g	0	0	0	no_change
YALI0C07799t	0	0	0	no_change
YALI0C07843g	-0.190847	-1.02205	-0.796075	no_change
YALI0C07865g	1.04356	0.0707476	-0.969095	no_change
YALI0C07887g	-0.0976523	1.09776	1.09197	no_change
YALI0C07909g	-0.143943	-1.59958	-1.31816	no_change
YALI0C07931g	0	0	0	no_change
YALI0C07975g	-0.264192	-2.13607	-1.37793	no_change
YALI0C08074g	0	0	0	no_change
YALI0C08118g	0.790791	0.0190329	-0.767726	no_change
YALI0C08140g	0.0887621	-0.357069	-0.368691	no_change
YALI0C08162t	0	0	0	no_change
YALI0C08184g	0.532566	0.116435	-0.413955	no_change
YALI0C08206g	0.274192	-1.22491	-1.42118	no_change
YALI0C08220g	0.414788	-1.09284	-1.31453	no_change
YALI0C08228g	0	0.32454	0.32454	no_change
YALI0C08250g	0	0	0	no_change
YALI0C08283g	0	0	0	no_change
YALI0C08305g	0.518959	-0.26058	-0.72548	no_change
YALI0C08349g	0	0	0	no_change
YALI0C08371g	-0.345768	-1.85186	-1.05941	no_change
YALI0C08393g	0	0	0	no_change
YALI0C08415g	0	0	0	no_change
YALI0C08437g	0.708697	-0.79393	-1.3364	no_change
YALI0C08459g	0.548697	0.0697156	-0.422897	no_change
YALI0C08473g	0	0	0	no_change
YALI0C08481g	0.115591	-1.67122	-1.41922	no_change
YALI0C08503r	0	0	0	no_change
YALI0C08547g	0	0	0	no_change
YALI0C08569g	0	0	0	no_change
YALI0C08591g	-0.423059	-1.58793	-1.06996	no_change
YALI0C08613g	0	0	0	no_change
YALI0C08657g	-0.672149	-1.01736	-0.373052	no_change
YALI0C08679g	0	0	0	no_change
YALI0C08701g	0.663098	-0.0165659	-0.674479	no_change
YALI0C08723g	0.507415	1.18313	0.63755	no_change
YALI0C08745g	1.18978	-0.160838	-1.31291	no_change
YALI0C08782g	0.0619094	-0.989469	-0.964274	no_change
YALI0C08833g	0	0	0	no_change
YALI0C08855g	-0.78737	-1.89674	-0.610062	no_change
YALI0C08877g	-0.742362	-0.47998	0.17737	no_change
YALI0C08899g	0	0	0	no_change
YALI0C08921g	0	0	0	no_change
YALI0C08943g	0	0	0	no_change
YALI0C08987g	0.719675	1.12999	0.412505	no_change
YALI0C08998r	0	0	0	no_change
YALI0C09009g	0	0	0	no_change
YALI0C09031g	0	0	0	no_change
YALI0C09053r	0	0	0	no_change
YALI0C09064r	0	0	0	no_change
YALI0C09075r	0	0	0	no_change
YALI0C09119g	0	0	0	no_change
YALI0C09141g	-0.68088	0.420378	1.04188	no_change
YALI0C09163g	0.274552	-0.344204	-0.587148	no_change
YALI0C09185g	-0.781342	-2.46635	-1.28082	no_change
YALI0C09218g	-1.04869	0.343415	1.26115	no_change
YALI0C09232g	1.24872	0.0302507	-0.968785	no_change
YALI0C09240g	1.51275	0.411356	-1.17446	no_change
YALI0C09262g	-0.165597	0.50497	0.65414	no_change
YALI0C09299g	0	0	0	no_change
YALI0C09328g	0.219349	0.20879	0.0015365	no_change
YALI0C09350g	-0.57452	-0.609158	0.0143207	no_change
YALI0C09372g	0	0	0	no_change
YALI0C09394g	1.30253	0.642251	-0.63397	no_change
YALI0C09405r	0	0	0	no_change
YALI0C09416r	0	0	0	no_change
YALI0C09438g	-0.0167988	-0.834788	-0.746569	no_change
YALI0C09460g	-0.951931	-2.64174	-1.38756	no_change
YALI0C09482g	0	0	0	no_change
YALI0C09504g	0.642157	-0.954552	-1.442	no_change
YALI0C09526g	-0.944672	0.0953084	0.785875	no_change
YALI0C09548g	0.204487	-0.656283	-0.851399	no_change
YALI0C09570g	0.0928793	0.725837	0.62688	no_change
YALI0C09592g	0	0	0	no_change
YALI0C09614g	0.0531226	-1.60851	-1.40214	no_change
YALI0C09702g	0	0	0	no_change
YALI0C09757g	0.145438	-1.18058	-1.18492	no_change
YALI0C09779g	-0.191572	-1.17438	-0.913078	no_change
YALI0C09801g	0.20945	0.0512474	-0.162704	no_change
YALI0C09823g	0.711212	-0.823904	-1.28479	no_change
YALI0C09845g	0.708762	-0.97687	-1.48904	no_change
YALI0C09867t	0	0	0	no_change
YALI0C09889g	0	0	0	no_change
YALI0C09904g	0.380815	-1.31908	-1.46332	no_change
YALI0C09933g	-0.501051	-0.249445	0.179149	no_change
YALI0C09966g	0	0	0	no_change
YALI0C09988g	-0.184651	0.40645	0.586874	no_change
YALI0C10010g	0.75533	-0.762966	-1.19046	no_change
YALI0C10032g	1.54807	0.180766	-1.24061	no_change
YALI0C10054g	0.386735	0.566626	0.188564	no_change
YALI0C10076g	0	0	0	no_change
YALI0C10098g	1.47637	0.328782	-1.17588	no_change
YALI0C10120g	0	0	0	no_change
YALI0C10135g	0.842045	0.969726	-0.0347543	no_change
YALI0C10164r	0	0	0	no_change
YALI0C10208g	1.17293	0.24611	-0.859891	no_change
YALI0C10219r	0	0	0	no_change
YALI0C10230g	0.374183	0.308459	-0.0564832	no_change
YALI0C10252g	0.631978	-1.00315	-1.42811	no_change
YALI0C10274g	0	0	0	no_change
YALI0C10292t	0	0	0	no_change
YALI0C10340g	0	0	0	no_change
YALI0C10362r	0	0	0	no_change
YALI0C10384r	0	0	0	no_change
YALI0C10406r	0	0	0	no_change
YALI0C10428g	0.864537	0.255184	-0.62243	no_change
YALI0C10450g	0.176264	-1.02401	-1.07965	no_change
YALI0C10472g	0.658374	0.057648	-0.580583	no_change
YALI0C10494g	0.421673	0.25197	-0.191893	no_change
YALI0C10516g	-0.454871	-1.55283	-1.05335	no_change
YALI0C10538g	0	0	0	no_change
YALI0C10560g	0	0	0	no_change
YALI0C10604g	1.12469	0.810515	-0.286336	no_change
YALI0C10637r	0	0	0	no_change
YALI0C10648g	-0.89507	-2.07909	-1.31963	no_change
YALI0C10670g	0	0	0	no_change
YALI0C10692g	-0.0184492	-1.08695	-1.00166	no_change
YALI0C10714g	0.0990559	-1.48858	-1.45822	no_change
YALI0C10736g	0.145924	-0.435887	-0.542853	no_change
YALI0C10802g	-0.0580993	0.643981	0.637003	no_change
YALI0C10824g	0.659328	-0.64699	-1.26756	no_change
YALI0C10846g	0.760286	-0.263886	-1.00923	no_change
YALI0C10868g	0	0	0	no_change
YALI0C10879g	0	0	0	no_change
YALI0C10901g	-0.366712	0.0192703	0.37244	no_change
YALI0C10923g	-0.768924	-1.30773	-0.621859	no_change
YALI0C10945g	0.680403	-0.598547	-1.15843	no_change
YALI0C10967g	0.622926	-0.560531	-1.10534	no_change
YALI0C10989g	0.540517	-0.454318	-0.956339	no_change
YALI0C11011g	-0.290144	-0.0125379	0.276372	no_change
YALI0C11033g	0.32187	0	-0.32187	no_change
YALI0C11055g	0.702178	0.662899	0.0656795	no_change
YALI0C11077g	-0.0355698	-0.863538	-0.822236	no_change
YALI0C11099g	0	0	0	no_change
YALI0C11121g	0	0	0	no_change
YALI0C11187r	0	0	0	no_change
YALI0C11198r	0	0	0	no_change
YALI0C11231g	-0.772741	-1.55516	-0.719673	no_change
YALI0C11253g	0	0	0	no_change
YALI0C11275g	0	0	0	no_change
YALI0C11297g	0	0	0	no_change
YALI0C11341g	-0.361507	-1.79153	-1.23035	no_change
YALI0C11363g	0.236576	-1.29743	-1.42571	no_change
YALI0C11385g	0.0532805	0.112866	0.0657794	no_change
YALI0C11407g	1.28042	-0.137446	-0.852334	no_change
YALI0C11429g	0.481232	1.10517	0.529663	no_change
YALI0C11451g	0	0	0	no_change
YALI0C11473g	-1.19455	-0.338307	0.690077	no_change
YALI0C11495g	0.0888685	-0.0428348	-0.128945	no_change
YALI0C11539g	0.786173	0.499645	-0.212847	no_change
YALI0C11561g	-0.119197	-0.820344	-0.680551	no_change
YALI0C11583g	-0.362112	-0.986241	-0.43975	no_change
YALI0C11605g	-0.124079	0.0375487	0.156113	no_change
YALI0C11627g	0.666385	0.739451	0.0764322	no_change
YALI0C11649g	-1.22041	-0.272671	0.842624	no_change
YALI0C11671g	1.11007	0.614322	-0.260248	no_change
YALI0C11693g	0.616646	0.163661	-0.446999	no_change
YALI0C11715g	0.348727	-0.293986	-0.602938	no_change
YALI0C11737r	0	0	0	no_change
YALI0C11781g	1.28698	0.872235	-0.0231326	no_change
YALI0C11803g	-0.0132056	-0.36219	-0.328043	no_change
YALI0C11825g	1.48536	0.181389	-0.878971	no_change
YALI0C11836g	0.571058	0.0547559	-0.416312	no_change
YALI0C11880g	1.90131	0.603038	-0.854735	no_change
YALI0C11902r	0	0	0	no_change
YALI0C11946g	0.487352	-0.419774	-0.871017	no_change
YALI0C11990r	0	0	0	no_change
YALI0C12012g	-0.583012	-1.46436	-0.817055	no_change
YALI0C12034g	1.08927	-0.46332	-1.2815	no_change
YALI0C12078r	0	0	0	no_change
YALI0C12122g	0	0	0	no_change
YALI0C12144g	-0.112636	-0.761113	-0.624833	no_change
YALI0C12188g	0	0	0	no_change
YALI0C12210g	0.232016	1.66345	1.08925	no_change
YALI0C12232g	0	0	0	no_change
YALI0C12254g	-0.796089	-0.210663	0.469342	no_change
YALI0C12276g	0.518425	0.489319	-0.000883857	no_change
YALI0C12298r	0	0	0	no_change
YALI0C12309r	0	0	0	no_change
YALI0C12320r	0	0	0	no_change
YALI0C12342g	-0.749502	-1.24192	-0.467519	no_change
YALI0C12364g	0.29553	-0.680156	-0.852392	no_change
YALI0C12386g	0.227652	-0.825123	-0.861938	no_change
YALI0C12408g	0	0	0	no_change
YALI0C12474g	0.358186	-0.768597	-1.03062	no_change
YALI0C12518g	0	0	0	no_change
YALI0C12551g	0	0	0	no_change
YALI0C12573g	0.701898	-0.554407	-1.14395	no_change
YALI0C12617g	-0.375306	-1.02443	-0.574947	no_change
YALI0C12639g	0.879126	-0.18065	-1.00765	no_change
YALI0C12661g	-0.477197	-1.74682	-0.953654	no_change
YALI0C12683r	0	0	0	no_change
YALI0C12793g	0.393711	0.0421883	-0.333317	no_change
YALI0C12815r	0	0	0	no_change
YALI0C12899t	0	0	0	no_change
YALI0C12947g	-0.63802	-1.5698	-0.805233	no_change
YALI0C12980g	0.87434	0.319738	-0.477804	no_change
YALI0C13002g	0.988401	0.735973	-0.230384	no_change
YALI0C13024g	0	0	0	no_change
YALI0C13046r	0	0	0	no_change
YALI0C13134r	0	0	0	no_change
YALI0C13200r	0	0	0	no_change
YALI0C13266r	0	0	0	no_change
YALI0C13310g	-0.152159	-1.21468	-1.04455	no_change
YALI0C13332g	0	0	0	no_change
YALI0C13354g	0.771917	0.397112	-0.3506	no_change
YALI0C13376r	0	0	0	no_change
YALI0C13420g	0.0312983	-1.16987	-1.16084	no_change
YALI0C13442g	1.36119	0.890506	-0.518468	no_change
YALI0C13552g	0.940798	0.610628	-0.177701	no_change
YALI0C13574g	0	-0.288745	-0.288745	no_change
YALI0C13618g	-0.0834039	-0.752765	-0.641418	no_change
YALI0C13640r	0	0	0	no_change
YALI0C13684r	0	0	0	no_change
YALI0C13706g	-0.567181	0.251403	0.718873	no_change
YALI0C13717r	0	0	0	no_change
YALI0C13728g	0	-0.266976	-0.266976	no_change
YALI0C13772r	0	0	0	no_change
YALI0C13794g	-0.705625	-2.40891	-1.36316	no_change
YALI0C13838g	0	0	0	no_change
YALI0C13948g	0	0	0	no_change
YALI0C13970g	0	0	0	no_change
YALI0C14014g	0.352481	-0.169458	-0.455025	no_change
YALI0C14036g	-0.368713	0.675017	0.941013	no_change
YALI0C14080r	0	0	0	no_change
YALI0C14124g	1.47059	0.0814133	-1.30611	no_change
YALI0C14146g	0	-0.727045	-0.727045	no_change
YALI0C14190g	0.313848	-0.374352	-0.606446	no_change
YALI0C14212r	0	0	0	no_change
YALI0C14234g	0	0	0	no_change
YALI0C14256g	-0.275764	-1.07192	-0.71689	no_change
YALI0C14278r	0	0	0	no_change
YALI0C14322g	1.7448	0.476949	-1.23571	no_change
YALI0C14344g	0	0	0	no_change
YALI0C14366r	0	0	0	no_change
YALI0C14410g	-0.575295	0.250837	0.785563	no_change
YALI0C14432g	0	0	0	no_change
YALI0C14476g	-1.01405	-0.0965274	0.901624	no_change
YALI0C14498g	0.47784	1.74824	1.23082	no_change
YALI0C14520g	0.355785	-0.502277	-0.823017	no_change
YALI0C14542g	-0.150433	-1.45679	-1.19878	no_change
YALI0C14564g	-0.56534	-1.91327	-1.33897	no_change
YALI0C14586g	0.801084	-0.0777512	-0.861963	no_change
YALI0C14608g	1.35435	0.667525	-0.667145	no_change
YALI0C14652g	0.754083	0.286766	-0.470618	no_change
[truncated: 5,359 more rows]

## Sheet: Tab 4 -data set iv
Gene	FC_t1	FC_t2	Z	Class	Degree
YALI0A00957g	-3.04104	-1.23827	1.02379	WT 8% Upregulated
YALI0A01001g	-1.68866	-1.12377	0.258436	WT 8% Upregulated
YALI0A02416g	-1.3338	-1.30308	-0.229593	WT 8% Upregulated
YALI0A02453g	-1.00255	-1.38735	-0.423526	WT 8% Upregulated
YALI0A02673g	-2.43713	-2.50833	-0.579829	WT 8% Upregulated
YALI0A02783g	-2.53153	-1.02099	0.648127	WT 8% Upregulated
YALI0A02871g	-1.01366	-1.68493	-0.536578	WT 8% Upregulated
YALI0A03509g	-1.06495	-1.64205	-0.869729	WT 8% Upregulated
YALI0A03817g	-3.57354	-2.70728	0.43649	WT 8% Upregulated
YALI0A04301g	-1.22848	-2.77299	-1.31388	WT 8% Upregulated
YALI0A06611g	-1.98247	-2.87255	-0.6497	WT 8% Upregulated
YALI0A06633g	-4.61237	-1.37588	0.681933	WT 8% Upregulated
YALI0A06765g	-3.62376	-1.05204	0.988889	WT 8% Upregulated
YALI0A06974g	-6.16058	-1.71487	0.943475	WT 8% Upregulated
YALI0A09383g	-6.50789	-1.83294	2.13508	WT 8% Upregulated
YALI0A09878g	-1.19436	-1.25023	-0.0691194	WT 8% Upregulated
YALI0A10615g	-2.13432	-1.61953	0.156842	WT 8% Upregulated
YALI0A12353g	-3.64709	-1.23617	0.335744	WT 8% Upregulated
YALI0A12441g	-1.84824	-1.06058	0.644968	WT 8% Upregulated
YALI0A13013g	-1.792	-1.52113	-0.726525	WT 8% Upregulated
YALI0A13057g	-1.37646	-1.76478	-0.324745	WT 8% Upregulated
YALI0A13497g	-1.26437	-1.58309	-0.703185	WT 8% Upregulated
YALI0A14388g	-1.05648	-3.21697	-1.77901	WT 8% Upregulated
YALI0A15125g	-3.47993	-3.47622	0.0288143	WT 8% Upregulated
YALI0A15400g	-1.06	-1.31965	-0.918917	WT 8% Upregulated
YALI0A16720g	-2.47419	-1.42616	1.01279	WT 8% Upregulated
YALI0A16868g	-1.08841	-1.28245	-0.286798	WT 8% Upregulated
YALI0A18403g	-1.63109	-1.40071	0.183571	WT 8% Upregulated
YALI0A19250g	-1.71612	-1.70064	0.0452395	WT 8% Upregulated
YALI0A20273g	-2.865	-1.05508	0.190281	WT 8% Upregulated
YALI0A21263g	-1.82999	-1.39737	0.105393	WT 8% Upregulated
YALI0A21351g	-4.67686	-2.1077	0.0870763	WT 8% Upregulated
YALI0A21461g	-3.12183	-1.59747	0.357287	WT 8% Upregulated
YALI0B00110g	-3.37898	-1.66931	0.0220031	WT 8% Upregulated
YALI0B00264g	-1.33526	-2.81117	-0.739278	WT 8% Upregulated
YALI0B01254g	-1.06362	-1.20259	-0.156152	WT 8% Upregulated
YALI0B01298g	-3.61838	-1.20869	1.92124	WT 8% Upregulated
YALI0B01342g	-9.40906	-2.20493	1.60132	WT 8% Upregulated
YALI0B01474g	-1.85323	-1.05447	0.688998	WT 8% Upregulated
YALI0B01694g	-2.2821	-1.00451	0.791413	WT 8% Upregulated
YALI0B02574g	-1.89253	-1.15027	0.101944	WT 8% Upregulated
YALI0B03102g	-1.44301	-1.68846	-0.0141531	WT 8% Upregulated
YALI0B05236g	-2.02967	-1.64876	0.234944	WT 8% Upregulated
YALI0B05918g	-2.30418	-1.37637	0.40402	WT 8% Upregulated
YALI0B06138g	-3.61643	-2.34917	0.749581	WT 8% Upregulated
YALI0B06688g	-1.95503	-1.54628	-0.578796	WT 8% Upregulated
YALI0B06754g	-1.32474	-1.05497	-0.179238	WT 8% Upregulated
YALI0B07645g	-2.73183	-1.28548	0.180069	WT 8% Upregulated
YALI0B08338g	-3.79035	-1.41697	1.42402	WT 8% Upregulated
YALI0B08558g	-4.29266	-1.74037	1.91562	WT 8% Upregulated
YALI0B08690g	-4.16823	-1.38838	0.528632	WT 8% Upregulated
YALI0B09427g	-2.85749	-2.5026	-0.0665096	WT 8% Upregulated
YALI0B09471g	-2.60685	-1.69833	-0.284549	WT 8% Upregulated
YALI0B10274g	-2.50853	-1.81272	-0.0783577	WT 8% Upregulated
YALI0B10384g	-1.71341	-2.0384	0.049902	WT 8% Upregulated
YALI0B11066g	-1.69392	-2.76382	-1.03243	WT 8% Upregulated
YALI0B12870g	-1.17759	-1.18349	-0.164487	WT 8% Upregulated
YALI0B13728g	-3.83146	-1.11523	0.940943	WT 8% Upregulated
YALI0B15642g	-2.01277	-1.97231	-0.327482	WT 8% Upregulated
YALI0B18238g	-1.23967	-1.59312	-0.441736	WT 8% Upregulated
YALI0B18298g	-1.99002	-1.50592	0.0754652	WT 8% Upregulated
YALI0B18678g	-1.12312	-1.27067	-0.201499	WT 8% Upregulated
YALI0B19228g	-3.99027	-2.38331	1.16837	WT 8% Upregulated
YALI0B19998g	-1.0948	-1.75905	-1.10963	WT 8% Upregulated
YALI0B20988g	-1.12404	-1.52259	-0.415007	WT 8% Upregulated
YALI0B21450g	-6.75224	-2.49411	1.73396	WT 8% Upregulated
YALI0B21582g	-5.65673	-1.38266	1.41665	WT 8% Upregulated
YALI0B21978g	-2.19751	-2.32806	-0.326263	WT 8% Upregulated
YALI0B22132g	-2.59173	-1.44187	0.5003	WT 8% Upregulated
YALI0B22484g	-1.309	-1.43263	-0.196095	WT 8% Upregulated
YALI0B22594g	-1.31459	-2.44645	-0.93433	WT 8% Upregulated
YALI0B23034g	-1.55384	-1.22955	0.155608	WT 8% Upregulated
YALI0B23474g	-3.26884	-1.81824	0.346705	WT 8% Upregulated
YALI0B23496g	-4.30925	-2.54314	-0.313486	WT 8% Upregulated
YALI0C00165g	-1.90997	-1.86235	0.0990201	WT 8% Upregulated
YALI0C00297g	-5.98721	-1.27174	1.64728	WT 8% Upregulated
YALI0C00847g	-2.28756	-1.04344	-0.241199	WT 8% Upregulated
YALI0C02321g	-1.11482	-1.59897	-0.467239	WT 8% Upregulated
YALI0C02871g	-2.07516	-2.83769	-0.74955	WT 8% Upregulated
YALI0C02893g	-1.34288	-1.01266	0.316901	WT 8% Upregulated
YALI0C03828g	-3.86153	-1.37724	2.0768	WT 8% Upregulated
YALI0C04048g	-1.90527	-1.41001	0.10971	WT 8% Upregulated
YALI0C05038g	-2.39125	-1.12567	1.40543	WT 8% Upregulated
YALI0C05104g	-3.1868	-2.80603	0.14334	WT 8% Upregulated
YALI0C05709g	-3.39132	-1.42314	1.12517	WT 8% Upregulated
YALI0C05907g	-2.09077	-2.12792	-0.49557	WT 8% Upregulated
YALI0C06732g	-3.43324	-1.36191	1.08552	WT 8% Upregulated
YALI0C07326g	-1.93843	-1.02162	0.656882	WT 8% Upregulated
YALI0C07436g	-1.16251	-1.7411	-0.368658	WT 8% Upregulated
YALI0C07612g	-4.32149	-1.65633	1.58531	WT 8% Upregulated
YALI0C08030g	-1.18335	-2.15198	-1.05907	WT 8% Upregulated
YALI0C08635g	-4.32231	-1.77387	2.32471	WT 8% Upregulated
YALI0C08833g	-1.38003	-1.54261	-0.399589	WT 8% Upregulated
YALI0C09119g	-1.59269	-2.43295	-0.730555	WT 8% Upregulated
YALI0C09350g	-1.82403	-1.12027	0.0952642	WT 8% Upregulated
YALI0C09801g	-1.61425	-1.2941	-0.125509	WT 8% Upregulated
YALI0C10135g	-1.98137	-4.32218	-2.25385	WT 8% Upregulated
YALI0C10780g	-1.08198	-1.00377	0.0942718	WT 8% Upregulated
YALI0C11165g	-11.6813	-1.78713	2.63135	WT 8% Upregulated
YALI0C11803g	-3.45522	-1.67137	1.19444	WT 8% Upregulated
YALI0C12980g	-3.17893	-1.24491	0.602425	WT 8% Upregulated
YALI0C14168g	-5.9798	-1.00032	1.94668	WT 8% Upregulated
YALI0C14344g	-3.57233	-1.02962	0.805346	WT 8% Upregulated
YALI0C14630g	-2.86743	-1.68819	0.0120387	WT 8% Upregulated
YALI0C15048g	-3.91408	-1.92951	0.123288	WT 8% Upregulated
YALI0C15246g	-1.16254	-1.8003	-0.416053	WT 8% Upregulated
YALI0C15741g	-5.72603	-1.65642	0.951106	WT 8% Upregulated
YALI0C16643g	-2.51147	-1.17574	0.501132	WT 8% Upregulated
YALI0C16731g	-1.07187	-1.07829	-0.337664	WT 8% Upregulated
YALI0C16797g	-3.85555	-1.11937	2.40678	WT 8% Upregulated
YALI0C16951g	-1.50843	-1.65625	-0.939163	WT 8% Upregulated
YALI0C16995g	-5.3261	-2.52145	1.8373	WT 8% Upregulated
YALI0C17347g	-1.34868	-1.54264	-0.21728	WT 8% Upregulated
YALI0C17391g	-2.50133	-1.73678	-0.00687015	WT 8% Upregulated
YALI0C18263g	-7.86254	-1.67145	1.87268	WT 8% Upregulated
YALI0C18425g	-1.58098	-2.18936	-0.836646	WT 8% Upregulated
YALI0C18557g	-1.07306	-1.09315	-0.307441	WT 8% Upregulated
YALI0C18733g	-1.92037	-1.76689	-0.220171	WT 8% Upregulated
YALI0C19822g	-4.85344	-1.65047	0.324205	WT 8% Upregulated
YALI0C19844g	-2.98056	-3.46893	-0.516594	WT 8% Upregulated
YALI0C20295g	-2.42005	-4.70879	-2.05154	WT 8% Upregulated
YALI0C20977g	-4.81279	-1.76089	0.484996	WT 8% Upregulated
YALI0C21912g	-3.87256	-2.21474	-0.718498	WT 8% Upregulated
YALI0C21978g	-2.66784	-1.23002	1.04454	WT 8% Upregulated
YALI0C22394g	-7.17628	-1.10213	2.22044	WT 8% Upregulated
YALI0C22528g	-1.98597	-1.01009	0.745808	WT 8% Upregulated
YALI0C22924g	-1.81657	-1.02609	0.814052	WT 8% Upregulated
YALI0C23639g	-1.83867	-1.57303	0.123935	WT 8% Upregulated
YALI0C23705g	-1.49214	-2.54197	-1.46769	WT 8% Upregulated
YALI0C24013g	-3.60912	-2.71541	1.1227	WT 8% Upregulated
YALI0D00319g	-2.31169	-1.08713	0.695513	WT 8% Upregulated
YALI0D03333g	-3.22931	-1.28652	1.55502	WT 8% Upregulated
YALI0D04224g	-2.52385	-1.1367	1.1399	WT 8% Upregulated
YALI0D04268g	-1.50127	-4.04492	-0.745543	WT 8% Upregulated
YALI0D04697g	-1.24378	-2.02053	-0.800623	WT 8% Upregulated
YALI0D04884g	-4.53809	-1.57213	0.578805	WT 8% Upregulated
YALI0D05071g	-1.04717	-2.11725	-1.05539	WT 8% Upregulated
YALI0D05269g	-2.34174	-1.16603	0.546674	WT 8% Upregulated
YALI0D05533g	-1.13469	-2.21246	-1.09289	WT 8% Upregulated
YALI0D05929g	-4.42326	-1.98106	0.63869	WT 8% Upregulated
YALI0D06391g	-3.21625	-3.43203	-1.05187	WT 8% Upregulated
YALI0D06952g	-1.06241	-1.39775	-0.275321	WT 8% Upregulated
YALI0D07546g	-5.26256	-1.58015	1.85177	WT 8% Upregulated
YALI0D08602g	-1.26226	-2.09552	-0.815187	WT 8% Upregulated
YALI0D09933g	-2.23391	-2.3967	-0.504328	WT 8% Upregulated
YALI0D10234g	-3.3582	-1.38833	-0.452269	WT 8% Upregulated
YALI0D10681g	-3.09595	-1.1081	0.160319	WT 8% Upregulated
YALI0D10747g	-1.19065	-1.90924	-0.809187	WT 8% Upregulated
YALI0D11990g	-2.11882	-3.98303	-1.28106	WT 8% Upregulated
YALI0D12078g	-4.21304	-1.70664	1.83788	WT 8% Upregulated
YALI0D12474g	-2.18672	-3.00956	-0.590096	WT 8% Upregulated
YALI0D12793g	-1.65188	-1.82156	-0.522224	WT 8% Upregulated
YALI0D14432g	-1.14617	-1.52109	-0.391221	WT 8% Upregulated
YALI0D14542g	-1.43954	-1.79531	-0.375316	WT 8% Upregulated
YALI0D15026g	-4.79735	-1.92805	0.893851	WT 8% Upregulated
YALI0D15488g	-4.55242	-1.20398	1.22734	WT 8% Upregulated
YALI0D15686g	-2.5041	-3.43513	-0.583585	WT 8% Upregulated
YALI0D15818g	-1.19974	-1.84709	-1.08097	WT 8% Upregulated
YALI0D16687g	-1.40109	-1.52361	-0.134744	WT 8% Upregulated
YALI0D18854g	-1.08325	-1.89775	-0.795994	WT 8% Upregulated
YALI0D19492g	-1.70767	-1.34552	0.404239	WT 8% Upregulated
YALI0D19514g	-2.03732	-2.84095	-0.580925	WT 8% Upregulated
YALI0D20020g	-3.77625	-2.34732	0.771632	WT 8% Upregulated
YALI0D21208g	-3.86513	-1.28586	1.3739	WT 8% Upregulated
YALI0D21406g	-4.08352	-2.04565	0.218849	WT 8% Upregulated
YALI0D23771g	-1.79849	-1.20147	0.512402	WT 8% Upregulated
YALI0D24101g	-3.53419	-1.8149	-0.530298	WT 8% Upregulated
YALI0D24519g	-2.31198	-1.29336	0.0753976	WT 8% Upregulated
YALI0D24830g	-2.15701	-2.19493	0.0160409	WT 8% Upregulated
YALI0D24926g	-1.15086	-1.0778	-0.0980401	WT 8% Upregulated
YALI0D24992g	-2.2085	-1.29623	0.339871	WT 8% Upregulated
YALI0D26147g	-1.96711	-1.09515	0.860836	WT 8% Upregulated
YALI0D26818g	-5.45505	-1.74895	2.62643	WT 8% Upregulated
YALI0D27324g	-1.08157	-1.21311	-0.129641	WT 8% Upregulated
YALI0E00484g	-1.00449	-1.03427	-0.0186425	WT 8% Upregulated
YALI0E00682g	-1.21692	-1.774	-0.721341	WT 8% Upregulated
YALI0E00902g	-1.32601	-1.13584	-0.213162	WT 8% Upregulated
YALI0E01144g	-2.24344	-1.55119	0.713321	WT 8% Upregulated
YALI0E01386g	-2.44689	-1.21958	0.749586	WT 8% Upregulated
YALI0E01738g	-2.08495	-2.82047	-0.863245	WT 8% Upregulated
YALI0E01760g	-2.53816	-3.29325	-0.407558	WT 8% Upregulated
YALI0E02002g	-1.59773	-1.07889	0.111659	WT 8% Upregulated
YALI0E02178g	-2.27028	-1.6474	0.546288	WT 8% Upregulated
YALI0E03344g	-1.73684	-1.40705	-0.133791	WT 8% Upregulated
YALI0E03366g	-1.35382	-1.73022	-0.536718	WT 8% Upregulated
YALI0E03410g	-3.87595	-1.80352	1.83185	WT 8% Upregulated
YALI0E04114g	-3.292	-1.11412	1.60762	WT 8% Upregulated
YALI0E04939g	-1.32052	-1.1644	0.0897707	WT 8% Upregulated
YALI0E05181g	-1.14426	-1.46404	-0.384142	WT 8% Upregulated
YALI0E05863g	-2.59207	-2.06157	-0.412557	WT 8% Upregulated
YALI0E06743g	-1.68813	-1.6749	-0.206768	WT 8% Upregulated
YALI0E06941g	-1.01677	-2.12369	-0.958011	WT 8% Upregulated
YALI0E07271g	-2.57144	-1.285	0.430546	WT 8% Upregulated
YALI0E07425g	-1.41994	-1.42977	-0.328947	WT 8% Upregulated
YALI0E08448g	-1.28832	-1.6513	-0.364526	WT 8% Upregulated
YALI0E09493g	-2.78216	-1.06889	1.15341	WT 8% Upregulated
YALI0E09603g	-1.16972	-1.03359	0.0451716	WT 8% Upregulated
YALI0E10065g	-2.32064	-1.785	-0.0428591	WT 8% Upregulated
YALI0E10461g	-1.35298	-1.0253	0.274106	WT 8% Upregulated
YALI0E10593g	-2.76514	-5.20553	-2.2261	WT 8% Upregulated
YALI0E10791g	-4.89053	-1.19298	1.10621	WT 8% Upregulated
YALI0E11011g	-2.29361	-1.54819	0.538451	WT 8% Upregulated
YALI0E12001g	-2.39142	-1.46093	0.206537	WT 8% Upregulated
YALI0E12199g	-1.21681	-1.83587	-0.894763	WT 8% Upregulated
YALI0E12947g	-1.25831	-2.07396	-0.906433	WT 8% Upregulated
YALI0E13442g	-1.06019	-1.03677	0.0740011	WT 8% Upregulated
YALI0E15136g	-1.1031	-1.49062	-0.161668	WT 8% Upregulated
YALI0E15268g	-2.92469	-2.46049	0.534744	WT 8% Upregulated
YALI0E15532g	-1.97907	-2.8033	-1.19227	WT 8% Upregulated
YALI0E15642g	-3.1469	-1.10832	2.1504	WT 8% Upregulated
YALI0E16016g	-2.2588	-1.7412	0.392772	WT 8% Upregulated
YALI0E16148g	-1.89201	-1.66239	-0.290714	WT 8% Upregulated
YALI0E17215g	-3.71331	-1.29711	1.16418	WT 8% Upregulated
YALI0E19745g	-6.50154	-1.00493	1.54108	WT 8% Upregulated
YALI0E19789g	-4.09467	-1.03507	1.13824	WT 8% Upregulated
YALI0E20801g	-3.66133	-1.01639	0.739923	WT 8% Upregulated
YALI0E21065g	-1.35083	-1.55749	-0.277774	WT 8% Upregulated
YALI0E21626g	-1.22486	-1.30891	-0.0642268	WT 8% Upregulated
YALI0E22066g	-1.5192	-1.01794	0.471994	WT 8% Upregulated
YALI0E23386g	-1.09962	-2.33469	-1.37513	WT 8% Upregulated
YALI0E26686g	-2.19937	-1.13502	1.07261	WT 8% Upregulated
YALI0E26807g	-2.27789	-1.75112	0.540936	WT 8% Upregulated
YALI0E26873g	-1.24724	-2.27126	-0.701248	WT 8% Upregulated
YALI0E27720g	-1.14707	-2.29481	-0.88804	WT 8% Upregulated
YALI0E28622g	-1.94791	-1.97997	-0.0775202	WT 8% Upregulated
YALI0E28644g	-1.92689	-1.49227	0.399756	WT 8% Upregulated
YALI0E29645g	-2.05231	-1.37328	0.453111	WT 8% Upregulated
YALI0E30019g	-1.0922	-1.28628	-0.403667	WT 8% Upregulated
YALI0E30217g	-1.40927	-1.41785	-0.368815	WT 8% Upregulated
YALI0E30679g	-3.64277	-2.34882	0.614027	WT 8% Upregulated
YALI0E31152g	-1.56276	-1.27879	0.331689	WT 8% Upregulated
YALI0E31669g	-1.90089	-1.37605	0.0771411	WT 8% Upregulated
YALI0E32351g	-1.57001	-1.81899	-0.558484	WT 8% Upregulated
YALI0E32483g	-1.91021	-1.91442	-0.472437	WT 8% Upregulated
YALI0E33011g	-2.15521	-1.6358	-0.0684255	WT 8% Upregulated
YALI0E33033g	-1.46581	-1.72846	-0.261158	WT 8% Upregulated
YALI0E33377g	-1.67492	-1.29995	0.257026	WT 8% Upregulated
YALI0E33407g	-3.08487	-1.57909	0.615549	WT 8% Upregulated
YALI0E33737g	-1.97728	-1.03261	0.10378	WT 8% Upregulated
YALI0E34221g	-7.9175	-1.19862	2.23267	WT 8% Upregulated
YALI0E34353g	-1.64457	-3.70302	-1.39871	WT 8% Upregulated
YALI0E34540g	-1.97846	-2.42304	-0.124639	WT 8% Upregulated
YALI0E34815g	-4.0092	-2.14092	0.948399	WT 8% Upregulated
YALI0E34881g	-3.74906	-2.16434	1.38283	WT 8% Upregulated
YALI0E34903g	-2.67373	-1.6816	0.600028	WT 8% Upregulated
YALI0F00330g	-4.50385	-1.05762	0.94884	WT 8% Upregulated
YALI0F00462g	-4.03215	-2.39597	-0.743001	WT 8% Upregulated
YALI0F01991g	-1.01073	-1.00775	-0.587091	WT 8% Upregulated
YALI0F02255g	-4.83315	-1.14127	1.27948	WT 8% Upregulated
YALI0F02299g	-1.69395	-1.93468	-0.772476	WT 8% Upregulated
YALI0F03113g	-3.33221	-1.69866	1.02327	WT 8% Upregulated
YALI0F03597g	-1.43055	-1.53902	-0.291507	WT 8% Upregulated
YALI0F04796g	-1.78833	-1.28165	0.493312	WT 8% Upregulated
YALI0F04884g	-1.81049	-3.00158	-0.963983	WT 8% Upregulated
YALI0F05698g	-3.42985	-1.36249	1.718	WT 8% Upregulated
YALI0F05786g	-1.82314	-1.38149	0.0869475	WT 8% Upregulated
YALI0F05918g	-1.13038	-1.75037	-0.748362	WT 8% Upregulated
YALI0F06259g	-2.08102	-2.99254	-0.651756	WT 8% Upregulated
YALI0F06270g	-2.04096	-1.91979	0.109604	WT 8% Upregulated
YALI0F06292g	-1.15278	-1.03046	0.110016	WT 8% Upregulated
YALI0F07194g	-6.83163	-3.68364	2.8875	WT 8% Upregulated
YALI0F07238g	-1.14514	-1.08816	0.0718539	WT 8% Upregulated
YALI0F07579g	-1.33563	-2.05291	-0.647543	WT 8% Upregulated
YALI0F07689g	-4.00075	-1.58774	0.773327	WT 8% Upregulated
YALI0F07755g	-1.3765	-2.37453	-1.4911	WT 8% Upregulated
YALI0F07953g	-2.14984	-2.84595	-0.419925	WT 8% Upregulated
YALI0F07975g	-3.89934	-2.10027	1.25321	WT 8% Upregulated
YALI0F08327g	-2.03654	-1.11296	0.543024	WT 8% Upregulated
YALI0F08459g	-1.17277	-1.37009	-0.210569	WT 8% Upregulated
YALI0F08503g	-2.48072	-3.12297	-0.669375	WT 8% Upregulated
YALI0F08833g	-3.35901	-3.78115	-0.17051	WT 8% Upregulated
YALI0F09515g	-2.67722	-2.27508	-0.110478	WT 8% Upregulated
YALI0F09812g	-3.96211	-3.082	1.04616	WT 8% Upregulated
YALI0F10054g	-1.45313	-1.83505	-0.756302	WT 8% Upregulated
YALI0F10439g	-1.62485	-1.4759	-0.0313912	WT 8% Upregulated
YALI0F10659g	-2.98845	-1.11376	1.4708	WT 8% Upregulated
YALI0F10857g	-2.42854	-1.5565	0.809343	WT 8% Upregulated
YALI0F11253g	-2.81044	-1.5739	0.711435	WT 8% Upregulated
YALI0F11539g	-1.86192	-2.11534	-0.335285	WT 8% Upregulated
YALI0F11583g	-1.73694	-1.34403	0.274324	WT 8% Upregulated
YALI0F13013g	-3.23714	-1.39989	0.851986	WT 8% Upregulated
YALI0F13761g	-1.8079	-1.01655	0.533099	WT 8% Upregulated
YALI0F13783g	-1.17159	-1.24658	-0.235289	WT 8% Upregulated
YALI0F13849g	-2.82437	-2.00621	-0.625032	WT 8% Upregulated
YALI0F15037g	-4.91046	-1.01235	2.86516	WT 8% Upregulated
YALI0F15147g	-2.86694	-2.91666	0.0642709	WT 8% Upregulated
YALI0F15235g	-1.92909	-2.77714	-0.819346	WT 8% Upregulated
YALI0F15477g	-4.02797	-2.5078	1.64168	WT 8% Upregulated
YALI0F15873g	-1.42591	-1.17227	-0.0631055	WT 8% Upregulated
YALI0F17226g	-1.72122	-1.25512	0.0386072	WT 8% Upregulated
YALI0F17820g	-1.66742	-1.2342	0.395357	WT 8% Upregulated
YALI0F18744g	-3.58369	-1.01588	1.1175	WT 8% Upregulated
YALI0F19228g	-1.61585	-1.09629	-0.0530456	WT 8% Upregulated
YALI0F19492g	-8.70088	-2.76614	1.76301	WT 8% Upregulated
YALI0F20394g	-1.84122	-1.67743	0.169981	WT 8% Upregulated
YALI0F20548g	-6.18862	-2.68289	2.3936	WT 8% Upregulated
YALI0F20614g	-1.22885	-1.08559	0.146355	WT 8% Upregulated
YALI0F21615g	-2.10988	-1.12653	0.9829	WT 8% Upregulated
YALI0F22055g	-1.26967	-1.2393	-0.141201	WT 8% Upregulated
YALI0F22077g	-1.21872	-1.19833	-0.235261	WT 8% Upregulated
YALI0F22363g	-2.34595	-1.81155	-0.0185903	WT 8% Upregulated
YALI0F22429g	-3.66545	-1.07935	0.664808	WT 8% Upregulated
YALI0F22495g	-2.53082	-1.12134	1.3315	WT 8% Upregulated
YALI0F22517g	-6.28182	-6.39063	-0.0863989	WT 8% Upregulated
YALI0F22561g	-3.05098	-1.50657	1.22822	WT 8% Upregulated
YALI0F24387g	-1.26312	-1.35323	-0.259219	WT 8% Upregulated
YALI0F24651g	-1.10039	-6.44487	-2.39447	WT 8% Upregulated
YALI0F24981g	-1.42701	-1.29829	-0.253568	WT 8% Upregulated
YALI0F25025g	-1.33134	-1.17606	-0.0484871	WT 8% Upregulated
YALI0F25069g	-2.0508	-4.15805	-1.54982	WT 8% Upregulated
YALI0F25223g	-1.02591	-1.65995	-0.657754	WT 8% Upregulated
YALI0F26675g	-1.94987	-1.7482	0.218754	WT 8% Upregulated
YALI0F27357g	-1.48924	-1.07594	0.0591291	WT 8% Upregulated
YALI0F27445g	-1.43479	-1.30723	0.493981	WT 8% Upregulated
YALI0F27995g	-2.92154	-2.95117	0.242352	WT 8% Upregulated
YALI0F28479g	-2.56991	-1.61667	1.13075	WT 8% Upregulated
YALI0F29623g	-4.4609	-1.28492	1.20121	WT 8% Upregulated
YALI0F29678g	-1.18216	-3.0501	-1.4996	WT 8% Upregulated
YALI0F29821g	-7.18013	-2.20508	1.6407	WT 8% Upregulated
YALI0F31097g	-1.27659	-3.45696	-2.11095	WT 8% Upregulated
YALI0F31251g	-2.60216	-1.0273	1.3924	WT 8% Upregulated
YALI0F31295g	-2.38321	-3.14968	-0.146254	WT 8% Upregulated
YALI0F31537g	-1.31421	-1.03002	-0.0250732	WT 8% Upregulated
YALI0F31548g	-1.65072	-1.56288	-0.423904	WT 8% Upregulated
YALI0F31559g	-1.1819	-3.26733	-1.84431	WT 8% Upregulated
YALI0F32021g	-1.05324	-1.6286	-0.657438	WT 8% Upregulated
YALI0F32065g	-5.36951	-1.9433	2.07775	WT 8% Upregulated
YALI0A00638g	0.728716	-1.2957	-1.98578	WT 8% Increasing
YALI0A01089g	0.825097	-2.15886	-1.60368	WT 8% Increasing
YALI0A01419g	0.55385	-2.65665	-2.16017	WT 8% Increasing
YALI0A02156g	-0.20525	-1.78663	-1.55997	WT 8% Increasing
YALI0A02849g	-0.16671	-2.03061	-1.63591	WT 8% Increasing
YALI0A02915g	0.657554	-3.49208	-2.7294	WT 8% Increasing
YALI0A03003g	-0.202719	-3.03589	-2.57286	WT 8% Increasing
YALI0A05423g	0.233807	-1.46321	-1.64679	WT 8% Increasing
YALI0A05555g	0.751337	-1.12845	-1.54087	WT 8% Increasing
YALI0A05951g	-0.278647	-1.74465	-1.57052	WT 8% Increasing
YALI0A06501g	0.487036	-1.60239	-1.84274	WT 8% Increasing
YALI0A07799g	-0.454216	-2.04181	-1.54254	WT 8% Increasing
YALI0A08151g	0.852733	-1.0468	-1.54053	WT 8% Increasing
YALI0A09438g	0.551076	-2.99648	-2.29583	WT 8% Increasing
YALI0A10310g	0.389179	-1.75645	-1.83703	WT 8% Increasing
YALI0A12067g	-0.398394	-2.85942	-2.22601	WT 8% Increasing
YALI0A13541g	-0.151944	-1.80252	-1.50869	WT 8% Increasing
YALI0A14784g	0.65535	-3.43165	-2.46386	WT 8% Increasing
YALI0A14806g	0.651624	-2.15718	-2.13674	WT 8% Increasing
YALI0A17314g	0.495611	-2.11461	-2.39511	WT 8% Increasing
YALI0A17941g	0.613141	-1.66576	-1.84193	WT 8% Increasing
YALI0A17946g	0.875633	-2.40582	-2.46931	WT 8% Increasing
YALI0B00792g	0.921417	-2.00372	-2.30716	WT 8% Increasing
YALI0B00836g	0.343502	-1.39156	-1.55784	WT 8% Increasing
YALI0B01540g	0.775123	-3.01377	-2.3434	WT 8% Increasing
YALI0B01826g	0.399317	-2.81068	-2.30902	WT 8% Increasing
YALI0B02222g	-0.0329426	-2.53901	-1.92594	WT 8% Increasing
YALI0B04224g	0.584564	-1.35898	-1.68965	WT 8% Increasing
YALI0B05302g	0.128525	-4.52202	-3.21242	WT 8% Increasing
YALI0B05742g	0.595179	-1.14744	-1.70402	WT 8% Increasing
YALI0B06006g	0.127207	-1.58634	-1.68035	WT 8% Increasing
YALI0B06710g	-0.668413	-2.51641	-1.88046	WT 8% Increasing
YALI0B07689g	-0.997474	-2.53515	-1.69938	WT 8% Increasing
YALI0B08074g	0.155663	-1.86926	-1.89084	WT 8% Increasing
YALI0B08360g	0.178741	-2.34322	-2.39528	WT 8% Increasing
YALI0B09075g	0.21172	-2.33356	-2.43979	WT 8% Increasing
YALI0B09119g	0.26202	-1.60935	-1.73353	WT 8% Increasing
YALI0B11000g	-0.119536	-2.09556	-1.75968	WT 8% Increasing
YALI0B11286g	0.986135	-1.1536	-1.84117	WT 8% Increasing
YALI0B12628g	0.702707	-1.31251	-1.61181	WT 8% Increasing
YALI0B14905g	0.127107	-1.50917	-1.59393	WT 8% Increasing
YALI0B16742g	-0.47421	-2.43971	-1.8404	WT 8% Increasing
YALI0B16896g	-0.194498	-1.80651	-1.53118	WT 8% Increasing
YALI0B17732g	-0.0956954	-2.11335	-1.82168	WT 8% Increasing
YALI0B17886g	0.193546	-1.54933	-1.63236	WT 8% Increasing
YALI0B18326g	-0.422347	-2.14504	-1.59998	WT 8% Increasing
YALI0B18546g	0.20034	-1.583	-1.66405	WT 8% Increasing
YALI0B20086g	0.402255	-1.74541	-1.96725	WT 8% Increasing
YALI0B20372g	0.645413	-2.96882	-2.13501	WT 8% Increasing
YALI0B20658g	0.553648	-2.61181	-2.62755	WT 8% Increasing
YALI0B21010g	-0.0595242	-1.84923	-1.79967	WT 8% Increasing
YALI0B21670g	0.891508	-1.05059	-1.59019	WT 8% Increasing
YALI0B21890g	-0.106593	-2.56512	-1.52768	WT 8% Increasing
YALI0B22836g	-0.0151676	-2.1807	-1.80261	WT 8% Increasing
YALI0C00693g	0.328262	-1.74318	-1.9329	WT 8% Increasing
YALI0C01969g	0.278225	-1.74463	-1.6734	WT 8% Increasing
YALI0C03201g	0.762489	-2.70427	-2.48732	WT 8% Increasing
YALI0C05170g	0.601298	-1.63558	-2.18426	WT 8% Increasing
YALI0C05929g	-0.156406	-3.35793	-2.17644	WT 8% Increasing
YALI0C06754g	0.592523	-1.14376	-1.6633	WT 8% Increasing
YALI0C06952g	0.233399	-2.3237	-1.82776	WT 8% Increasing
YALI0C07887g	0.375852	-2.02291	-2.16855	WT 8% Increasing
YALI0C08052g	0.740978	-1.88266	-2.11863	WT 8% Increasing
YALI0C08459g	0.225908	-1.55124	-1.75877	WT 8% Increasing
YALI0C12100g	-0.901308	-4.05566	-3.01017	WT 8% Increasing
YALI0C12881g	-0.00727601	-1.99631	-1.65356	WT 8% Increasing
YALI0C12918g	-0.493468	-3.20971	-1.74504	WT 8% Increasing
YALI0C12947g	0.454522	-1.1986	-1.51019	WT 8% Increasing
YALI0C13882g	0.688723	-1.31273	-1.64973	WT 8% Increasing
YALI0C14036g	-0.292742	-2.79091	-2.20586	WT 8% Increasing
YALI0C14498g	0.0707245	-1.93835	-1.91505	WT 8% Increasing
YALI0C14806g	0.554889	-1.83286	-1.86114	WT 8% Increasing
YALI0C15290g	0.0908538	-2.29846	-1.76456	WT 8% Increasing
YALI0C15323g	0.89311	-1.22603	-1.64873	WT 8% Increasing
YALI0C16478g	0.228927	-1.67379	-1.6902	WT 8% Increasing
YALI0C17369g	0.82615	-1.34465	-2.00521	WT 8% Increasing
YALI0C18095g	0.20644	-1.59686	-1.67803	WT 8% Increasing
YALI0C18227g	-0.0874083	-1.64363	-1.5415	WT 8% Increasing
YALI0C18777g	0.0186197	-2.5706	-2.16582	WT 8% Increasing
YALI0C19096g	0.969811	-1.2976	-1.9167	WT 8% Increasing
YALI0C20075g	-0.564661	-2.40713	-1.67886	WT 8% Increasing
YALI0C21109g	0.152016	-2.03586	-1.93963	WT 8% Increasing
YALI0C22506g	-0.661387	-3.15258	-2.23814	WT 8% Increasing
YALI0C23771g	-0.949447	-2.76479	-1.8321	WT 8% Increasing
YALI0C24277g	0.0113356	-2.08679	-1.91013	WT 8% Increasing
YALI0D00297g	-0.332732	-2.42164	-1.82609	WT 8% Increasing
YALI0D00715g	0.677835	-1.21249	-1.76197	WT 8% Increasing
YALI0D01782g	0.551716	-2.03871	-2.20951	WT 8% Increasing
YALI0D01804g	0.107175	-1.6692	-1.62439	WT 8% Increasing
YALI0D02651g	0.624549	-2.67734	-2.64504	WT 8% Increasing
YALI0D02695g	-0.0948175	-2.41333	-2.22421	WT 8% Increasing
YALI0D05489g	0.841728	-1.34221	-1.88541	WT 8% Increasing
YALI0D07326g	-0.415094	-2.18361	-1.57726	WT 8% Increasing
YALI0D07766g	0.877599	-1.42164	-1.9623	WT 8% Increasing
YALI0D08448g	0.307262	-1.51342	-1.69288	WT 8% Increasing
YALI0D09273g	0.179114	-6.88647	-2.58899	WT 8% Increasing
YALI0D09361g	0.66391	-2.34547	-2.07317	WT 8% Increasing
YALI0D10065g	0.0978975	-2.46132	-2.31618	WT 8% Increasing
YALI0D10989g	0.619729	-1.44499	-1.80097	WT 8% Increasing
YALI0D11374g	0.328777	-2.9325	-2.02649	WT 8% Increasing
YALI0D11572g	-0.334391	-2.13807	-1.6851	WT 8% Increasing
YALI0D12683g	0.124129	-1.90464	-1.96659	WT 8% Increasing
YALI0D12771g	0.815997	-1.3489	-1.97156	WT 8% Increasing
YALI0D12837g	0.374228	-1.71823	-2.04332	WT 8% Increasing
YALI0D14850g	0.559654	-1.13335	-1.53199	WT 8% Increasing
YALI0D15664g	-0.0825219	-3.38111	-3.27939	WT 8% Increasing
YALI0D15752g	-0.415223	-4.17397	-2.15979	WT 8% Increasing
YALI0D15774g	0.607822	-2.12789	-2.45421	WT 8% Increasing
YALI0D16929g	-0.451412	-4.55034	-2.87713	WT 8% Increasing
YALI0D17116g	0.534411	-1.19744	-1.55278	WT 8% Increasing
YALI0D17182g	-0.161253	-2.64159	-2.44361	WT 8% Increasing
YALI0D17600g	0.801478	-1.16065	-1.58472	WT 8% Increasing
YALI0D19118g	0.701459	-1.53036	-2.00724	WT 8% Increasing
YALI0D19338g	0.285628	-1.71095	-1.80227	WT 8% Increasing
YALI0D19624g	0.824858	-1.12135	-1.68917	WT 8% Increasing
YALI0D19954g	0.610879	-1.20588	-1.50094	WT 8% Increasing
YALI0D21098g	-0.0973267	-2.16018	-2.06112	WT 8% Increasing
YALI0D21626g	-0.00335254	-1.84216	-1.62806	WT 8% Increasing
YALI0D21934g	-0.502354	-2.26376	-1.64435	WT 8% Increasing
YALI0D22088g	-0.177405	-2.1222	-1.83057	WT 8% Increasing
YALI0D23155g	0.219773	-1.78145	-1.8661	WT 8% Increasing
YALI0D23397g	0.825693	-3.24867	-2.45802	WT 8% Increasing
YALI0D24563g	-0.795251	-3.70956	-2.64221	WT 8% Increasing
YALI0D24585g	0.633307	-1.57733	-1.63447	WT 8% Increasing
YALI0D24629g	0.710682	-1.96189	-2.22204	WT 8% Increasing
YALI0D24970g	0.423376	-1.46343	-1.54568	WT 8% Increasing
YALI0D25234g	0.324227	-1.34286	-1.5823	WT 8% Increasing
YALI0E00770g	0.343955	-2.09867	-2.18979	WT 8% Increasing
YALI0E01628g	0.565364	-1.52502	-1.81002	WT 8% Increasing
YALI0E02750g	0.264244	-1.84018	-1.64961	WT 8% Increasing
YALI0E04785g	0.649793	-1.3781	-1.72453	WT 8% Increasing
YALI0E05555g	0.410356	-1.62894	-1.76269	WT 8% Increasing
YALI0E05797g	-0.613573	-2.20931	-1.57658	WT 8% Increasing
YALI0E06215g	0.663797	-2.72599	-2.71071	WT 8% Increasing
YALI0E06237g	0.280736	-1.58063	-1.73363	WT 8% Increasing
YALI0E06897g	0.0392252	-1.56736	-1.56388	WT 8% Increasing
YALI0E08602g	0.0509033	-2.00385	-1.89249	WT 8% Increasing
YALI0E09284g	0.266689	-1.97084	-2.14393	WT 8% Increasing
YALI0E09691g	0.163019	-1.94668	-1.88654	WT 8% Increasing
YALI0E10109g	-0.291942	-1.78073	-1.5389	WT 8% Increasing
YALI0E10439g	0.533648	-1.65774	-1.98142	WT 8% Increasing
YALI0E12353g	0.049016	-2.92389	-2.6774	WT 8% Increasing
YALI0E14080g	0.5491	-1.18154	-1.70489	WT 8% Increasing
YALI0E14124g	-0.0206246	-2.20453	-2.03939	WT 8% Increasing
YALI0E14641g	0.790192	-2.31984	-2.93473	WT 8% Increasing
YALI0E15466g	-0.447291	-2.47354	-1.77946	WT 8% Increasing
YALI0E15686g	0.457837	-3.6696	-3.30355	WT 8% Increasing
YALI0E16280g	0.46844	-1.49799	-1.7575	WT 8% Increasing
YALI0E16819g	0.0887795	-1.63893	-1.68893	WT 8% Increasing
YALI0E17919g	0.609326	-2.3657	-2.7959	WT 8% Increasing
YALI0E19052g	0.022345	-2.30715	-2.21566	WT 8% Increasing
YALI0E19206g	0.459916	-2.9163	-1.95963	WT 8% Increasing
YALI0E20493g	-0.29811	-1.93591	-1.54647	WT 8% Increasing
YALI0E20603g	0.531427	-1.16051	-1.6535	WT 8% Increasing
YALI0E23199g	-0.29178	-2.15713	-1.62394	WT 8% Increasing
YALI0E23760g	0.25875	-1.94155	-2.02436	WT 8% Increasing
YALI0E23947g	0.816915	-1.03603	-1.53926	WT 8% Increasing
YALI0E24343g	0.589866	-1.2486	-1.72987	WT 8% Increasing
YALI0E24805g	0.110175	-2.16943	-2.17416	WT 8% Increasing
YALI0E25630g	0.68324	-1.2458	-1.71083	WT 8% Increasing
YALI0E26081g	0.883622	-1.34446	-1.678	WT 8% Increasing
YALI0E26939g	-0.557922	-2.10519	-1.59512	WT 8% Increasing
YALI0E27676g	0.530053	-1.51699	-1.80224	WT 8% Increasing
YALI0E28424g	0.990629	-1.12364	-1.79634	WT 8% Increasing
YALI0E29139g	0.174349	-2.34228	-2.33896	WT 8% Increasing
YALI0E29667g	0.891467	-3.38076	-2.59795	WT 8% Increasing
YALI0E30371g	0.447504	-1.30803	-1.61051	WT 8% Increasing
YALI0E30789g	0.921598	-1.08746	-1.86303	WT 8% Increasing
YALI0E31031g	0.954375	-1.62714	-1.63745	WT 8% Increasing
YALI0E31317g	-0.332072	-2.94847	-2.2826	WT 8% Increasing
YALI0E31766g	0.79297	-1.37403	-1.72956	WT 8% Increasing
YALI0E31779g	0.366091	-1.60454	-1.60995	WT 8% Increasing
YALI0E32153g	-0.0895426	-2.18162	-1.9196	WT 8% Increasing
YALI0E32747g	-0.497388	-2.16422	-1.55164	WT 8% Increasing
YALI0E34037g	0.691793	-3.22968	-2.56632	WT 8% Increasing
YALI0E34287g	0.784303	-1.49191	-1.88504	WT 8% Increasing
YALI0F02805g	0.319663	-1.75746	-1.67661	WT 8% Increasing
YALI0F03641g	-0.0931187	-1.74794	-1.60862	WT 8% Increasing
YALI0F04095g	0.317752	-1.4551	-1.64967	WT 8% Increasing
YALI0F05082g	0.686687	-1.49415	-1.9921	WT 8% Increasing
YALI0F05104g	0.765091	-1.16678	-1.56025	WT 8% Increasing
YALI0F05302g	-0.148864	-2.89948	-2.48957	WT 8% Increasing
YALI0F05500g	-0.231326	-2.76762	-2.05151	WT 8% Increasing
YALI0F05588g	0.060117	-1.7173	-1.62889	WT 8% Increasing
YALI0F06050g	0.599775	-3.98749	-2.66391	WT 8% Increasing
YALI0F06732g	0.650509	-1.95944	-2.44326	WT 8% Increasing
YALI0F08877g	0.24521	-2.14033	-2.15069	WT 8% Increasing
YALI0F09768g	-0.406287	-2.14653	-1.57244	WT 8% Increasing
YALI0F09856g	-0.207678	-1.74022	-1.57313	WT 8% Increasing
YALI0F10076g	0.366109	-1.66763	-1.91842	WT 8% Increasing
YALI0F10725g	0.0476209	-1.93995	-1.76999	WT 8% Increasing
YALI0F10945g	0.562358	-1.7693	-1.83566	WT 8% Increasing
YALI0F13101g	0.216926	-1.4916	-1.53911	WT 8% Increasing
YALI0F14377g	0.581996	-1.24293	-1.51421	WT 8% Increasing
YALI0F14729g	0.0422183	-2.25419	-1.91594	WT 8% Increasing
YALI0F16071g	0.0780318	-4.00012	-2.94832	WT 8% Increasing
YALI0F17248g	0.726666	-3.49479	-2.79834	WT 8% Increasing
YALI0F17336g	0.377827	-1.44452	-1.59361	WT 8% Increasing
YALI0F17556g	0.505008	-1.30506	-1.68063	WT 8% Increasing
YALI0F17600g	0.52149	-2.19167	-2.52221	WT 8% Increasing
YALI0F17864g	0.985582	-1.78574	-2.6161	WT 8% Increasing
YALI0F18150g	-0.219146	-2.70651	-2.06411	WT 8% Increasing
YALI0F18216g	0.822402	-1.33716	-1.97142	WT 8% Increasing
YALI0F18359g	0.984914	-2.65817	-2.49256	WT 8% Increasing
YALI0F19800g	-0.211338	-2.19753	-1.96478	WT 8% Increasing
YALI0F19910g	0.84407	-1.38717	-1.85354	WT 8% Increasing
YALI0F20196g	0.63902	-2.02464	-2.04143	WT 8% Increasing
YALI0F20878g	0.138106	-2.2442	-2.08559	WT 8% Increasing
YALI0F21219g	0.241803	-3.60187	-1.97444	WT 8% Increasing
YALI0F22781g	0.742174	-2.4042	-2.22259	WT 8% Increasing
YALI0F22803g	-0.0961401	-2.80697	-1.70784	WT 8% Increasing
YALI0F22847g	0.725513	-1.64528	-1.91739	WT 8% Increasing
YALI0F22935g	-0.707743	-2.83724	-2.07738	WT 8% Increasing
YALI0F23727g	-0.615467	-2.71601	-2.05342	WT 8% Increasing
YALI0F24277g	-0.357207	-2.88427	-1.965	WT 8% Increasing
YALI0F24365g	-0.485199	-2.53796	-1.98089	WT 8% Increasing
YALI0F25047g	0.920368	-1.98775	-2.5211	WT 8% Increasing
YALI0F25113g	0.43141	-2.53703	-1.94713	WT 8% Increasing
YALI0F26059g	0.724187	-1.02769	-1.62612	WT 8% Increasing
YALI0F26213g	0.323006	-4.00416	-2.32671	WT 8% Increasing
YALI0F29183g	0.0490097	-1.87021	-1.8382	WT 8% Increasing
YALI0F29931g	-0.509523	-2.62221	-2.12532	WT 8% Increasing
YALI0F30987g	0.80253	-1.99034	-2.10375	WT 8% Increasing
RPR1_1	0	0	0	no_change
RPR1_2	0	0	0	no_change
SCR1	0	0	0	no_change
SNR14	0	0	0	no_change
SNR17_1	0	0	0	no_change
SNR17_2	0	0	0	no_change
SNR17_3	0	0	0	no_change
SNR20	0	0	0	no_change
SNR6	0	0	0	no_change
SNR7	0	0	0	no_change
SRN19_1	0	0	0	no_change
SRN19_2	0	0	0	no_change
YALI0A00110g	0	0	0	no_change
YALI0A00132g	1.46393	-0.248583	-1.28626	no_change
YALI0A00176g	0	0.564364	0.564364	no_change
YALI0A00198g	0	0	0	no_change
YALI0A00220r	0	0	0	no_change
YALI0A00264g	-0.123447	-0.729402	-0.612306	no_change
YALI0A00286g	0.267327	0.159174	-0.076988	no_change
YALI0A00297g	0	0	0	no_change
YALI0A00308t	0	0	0	no_change
YALI0A00330g	-0.525744	-0.200446	0.318389	no_change
YALI0A00352g	0.250909	0.0392553	-0.179843	no_change
YALI0A00369g	0	0	0	no_change
YALI0A00374g	0	0	0	no_change
YALI0A00396g	-0.0978426	0.256073	0.291769	no_change
YALI0A00418g	-1.5885	-0.599223	0.62008	no_change
YALI0A00440g	-0.610293	0.445414	0.810988	no_change
YALI0A00462r	0	0	0	no_change
YALI0A00528g	0	0	0	no_change
YALI0A00550g	0	0	0	no_change
YALI0A00572g	0	0	0	no_change
YALI0A00594g	1.07345	-0.0727104	-0.961531	no_change
YALI0A00660g	0.0896365	0.596855	0.536874	no_change
YALI0A00715r	0	0	0	no_change
YALI0A00759g	-1.11371	-0.00499514	0.899034	no_change
YALI0A00781g	0.457892	0.344619	-0.141761	no_change
YALI0A00792r	0	0	0	no_change
YALI0A00803g	-1.03705	-0.186475	0.669135	no_change
YALI0A00825g	0.48281	-0.0107306	-0.485779	no_change
YALI0A00847g	0.684888	1.29071	0.580632	no_change
YALI0A00869g	0	0	0	no_change
YALI0A00891g	-0.383292	0.938447	1.21747	no_change
YALI0A00913g	-0.7713	0.563219	1.26526	no_change
YALI0A00935g	0	0	0	no_change
YALI0A01045g	0.505118	0.91689	0.580221	no_change
YALI0A01067g	-0.0850791	0.184382	0.219029	no_change
YALI0A01111g	0.146949	0.0816075	-0.0343871	no_change
YALI0A01177r	0	0	0	no_change
YALI0A01221r	0	0	0	no_change
YALI0A01265g	0	0	0	no_change
YALI0A01287r	0	0	0	no_change
YALI0A01331g	1.5184	0.87894	-0.0858367	no_change
YALI0A01441g	0.995224	0	-0.995224	no_change
YALI0A01463g	-0.835728	0.688347	1.29935	no_change
YALI0A01485g	-2.27119	0.0573605	1.03318	no_change
YALI0A01507g	0	0	0	no_change
YALI0A01540g	0	0	0	no_change
YALI0A01562g	0	0	0	no_change
YALI0A01584g	0	0	0	no_change
YALI0A01602g	0	0	0	no_change
YALI0A01626t	0	0	0	no_change
YALI0A01672r	0	0	0	no_change
YALI0A01716g	0	0	0	no_change
YALI0A01738g	0.415689	-0.488254	-0.861465	no_change
YALI0A01760g	0.254188	-1.23978	-1.05717	no_change
YALI0A01782g	0.0890135	1.04234	0.935418	no_change
YALI0A01804r	0	0	0	no_change
YALI0A01826g	-0.665694	0.853067	1.35038	no_change
YALI0A01848g	0	0	0	no_change
YALI0A01870g	0	0	0	no_change
YALI0A01892g	0.773197	-0.535225	-1.14111	no_change
YALI0A01914r	0	0	0	no_change
YALI0A01958g	0	0	0	no_change
YALI0A01980g	0	0	0	no_change
YALI0A02002g	0	0	0	no_change
YALI0A02024g	-0.530189	0	0.530189	no_change
YALI0A02068g	0.90559	-0.0446282	-0.707428	no_change
YALI0A02090g	0.779543	0.623798	-0.203725	no_change
YALI0A02112g	-0.657639	-0.389803	0.0853874	no_change
YALI0A02134g	-0.627438	0.566178	1.15441	no_change
YALI0A02178g	0.669851	-0.1345	-0.796512	no_change
YALI0A02222g	-0.074355	1.10463	1.0626	no_change
YALI0A02244g	-0.0527932	0.607281	0.62563	no_change
YALI0A02266g	-0.0308856	0.233736	0.242978	no_change
YALI0A02310g	-0.422585	0.511979	0.889039	no_change
YALI0A02332g	-2.14755	-0.758256	0.89007	no_change
YALI0A02365g	0	0	0	no_change
YALI0A02409g	-1.55458	0.11244	1.06583	no_change
YALI0A02431g	0.926582	2.3661	1.33728	no_change
YALI0A02475g	0	0	0	no_change
YALI0A02497g	0.272502	1.64023	1.33999	no_change
YALI0A02541g	-0.264973	-0.617694	-0.387776	no_change
YALI0A02563g	0.044902	-0.338846	-0.360857	no_change
YALI0A02585g	-1.53062	-0.986407	0.160524	no_change
YALI0A02607g	-0.37609	-0.865672	-0.678147	no_change
YALI0A02629g	0	0	0	no_change
YALI0A02695g	-0.0551877	-0.353093	-0.302576	no_change
YALI0A02739r	0	0	0	no_change
YALI0A02805r	0	0	0	no_change
YALI0A02893g	-1.27282	-0.12924	0.605532	no_change
YALI0A02937g	0.439844	0.859021	0.397108	no_change
YALI0A02981g	0.960178	1.82394	0.86766	no_change
YALI0A03025g	0.158743	1.36037	1.08403	no_change
YALI0A03047r	0	0	0	no_change
YALI0A03069g	0	0	0	no_change
YALI0A03091g	0	0	0	no_change
YALI0A03113g	-1.77695	-0.124119	1.21864	no_change
YALI0A03135g	0	0	0	no_change
YALI0A03157r	0	0	0	no_change
YALI0A03179g	0	0	0	no_change
YALI0A03201g	0	0	0	no_change
YALI0A03223g	0	0	0	no_change
YALI0A03245g	-1.03904	0.553527	1.25461	no_change
YALI0A03267r	0	0	0	no_change
YALI0A03311r	0	0	0	no_change
YALI0A03355r	0	0	0	no_change
YALI0A03399g	-1.08861	0.367518	1.37397	no_change
YALI0A03421g	-1.13179	0.268615	1.16975	no_change
YALI0A03443g	-1.08119	0.536264	1.47901	no_change
YALI0A03465r	0	0	0	no_change
YALI0A03531g	0.3338	1.22781	0.840507	no_change
YALI0A03575g	0.0958683	0.406297	0.311274	no_change
YALI0A03597g	0.368038	1.06684	0.591154	no_change
YALI0A03663g	-1.23369	-0.0156415	1.14991	no_change
YALI0A03685g	-0.459097	-0.102983	0.320922	no_change
YALI0A03707r	0	0	0	no_change
YALI0A03751g	0.0765557	-0.0309192	-0.102106	no_change
YALI0A03773g	0.0515945	-1.32333	-1.29274	no_change
YALI0A03795t	0	0	0	no_change
YALI0A03839g	-0.109202	-0.254822	-0.152362	no_change
YALI0A03861g	-0.791805	-0.274859	0.517588	no_change
YALI0A03883g	-0.0974386	-0.27208	-0.161962	no_change
YALI0A03905g	0.403156	-0.940098	-1.12402	no_change
YALI0A03916r	0	0	0	no_change
YALI0A03949g	0	0	0	no_change
YALI0A03993g	-0.482933	-0.846855	-0.466957	no_change
YALI0A04015r	0	0	0	no_change
YALI0A04059g	-0.947486	0	0.947486	no_change
YALI0A04081r	0	0	0	no_change
YALI0A04125g	0	0	0	no_change
YALI0A04147r	0	0	0	no_change
YALI0A04202r	0	0	0	no_change
YALI0A04213r	0	0	0	no_change
YALI0A04235r	0	0	0	no_change
YALI0A04279g	0	0	0	no_change
YALI0A04323g	0	-0.487701	-0.487701	no_change
YALI0A04345g	1.0325	-0.23372	-1.16788	no_change
YALI0A04367g	-0.598796	0.293319	0.740786	no_change
YALI0A04389r	0	0	0	no_change
YALI0A04433r	0	0	0	no_change
YALI0A04455g	1.81417	0.333856	-0.698866	no_change
YALI0A04477r	0	0	0	no_change
YALI0A04499g	0	0	0	no_change
YALI0A04521g	0	0	0	no_change
YALI0A04543r	0	0	0	no_change
YALI0A04565r	0	0	0	no_change
YALI0A04576r	0	0	0	no_change
YALI0A04609g	-0.110361	0.476603	0.553102	no_change
YALI0A04631g	0	0	0	no_change
YALI0A04653g	0.693962	0.956174	0.191347	no_change
YALI0A04675g	-0.48451	-1.20211	-0.675563	no_change
YALI0A04697g	-1.11536	0.197609	0.929082	no_change
YALI0A04719g	0	0	0	no_change
YALI0A04741g	0.575355	0.770209	0.0999298	no_change
YALI0A04763r	0	0	0	no_change
YALI0A04785g	-4.57413	-0.896018	1.23131	no_change
YALI0A04807g	0	0	0	no_change
YALI0A04829r	0	0	0	no_change
YALI0A04939g	-0.636788	-1.06176	-0.56411	no_change
YALI0A04961g	1.06036	0.432493	-0.638144	no_change
YALI0A05005g	0	0	0	no_change
YALI0A05027g	-0.672575	-0.226709	0.135758	no_change
YALI0A05049r	0	0	0	no_change
YALI0A05093r	0	0	0	no_change
YALI0A05115g	0.78857	0.32616	-0.467887	no_change
YALI0A05137g	-2.4051	-0.936055	0.606221	no_change
YALI0A05159g	0.685507	0.0126993	-0.573206	no_change
YALI0A05181g	-0.469396	-1.5526	-1.22073	no_change
YALI0A05203g	-2.41872	-0.566312	0.587311	no_change
YALI0A05225g	0	0	0	no_change
YALI0A05269t	0	0	0	no_change
YALI0A05291g	0	0	0	no_change
YALI0A05313g	0	0	0	no_change
YALI0A05357g	0.0327129	-0.145399	-0.160127	no_change
YALI0A05379g	-0.696458	-1.26905	-0.627519	no_change
YALI0A05401g	0.750742	1.02278	0.118945	no_change
YALI0A05445r	0	0	0	no_change
YALI0A05489r	0	0	0	no_change
YALI0A05533g	-1.34897	0.434535	1.22903	no_change
YALI0A05577g	-0.933107	-0.481277	0.366157	no_change
YALI0A05599r	0	0	0	no_change
YALI0A05621r	0	0	0	no_change
YALI0A05665g	0	-0.150143	-0.150143	no_change
YALI0A05687r	0	0	0	no_change
YALI0A05731r	0	0	0	no_change
YALI0A05775g	0.650023	-0.088977	-0.407189	no_change
YALI0A05797g	0	0	0	no_change
YALI0A05819r	0	0	0	no_change
YALI0A05863r	0	0	0	no_change
YALI0A05885g	0.194501	-3.16286	-1.26888	no_change
YALI0A05907r	0	0	0	no_change
YALI0A05973g	0	0.856396	0.856396	no_change
YALI0A06017g	0	0	0	no_change
YALI0A06039g	0	0	0	no_change
YALI0A06061g	-0.300381	0.462554	0.62003	no_change
YALI0A06105g	0	0	0	no_change
YALI0A06127r	0	0	0	no_change
YALI0A06171g	0	0	0	no_change
YALI0A06193r	0	0	0	no_change
YALI0A06215g	0	0	0	no_change
YALI0A06226r	0	0	0	no_change
YALI0A06237r	0	0	0	no_change
YALI0A06259r	0	0	0	no_change
YALI0A06303r	0	0	0	no_change
YALI0A06347g	-1.07832	0.191017	0.915628	no_change
YALI0A06369g	0.170335	0.542332	0.309075	no_change
YALI0A06391r	0	0	0	no_change
YALI0A06457g	0	0	0	no_change
YALI0A06479g	0.132394	-1.37155	-1.43159	no_change
YALI0A06523g	0.0185677	-0.711201	-0.72249	no_change
YALI0A06545r	0	0	0	no_change
YALI0A06589g	-0.674129	0.739044	1.07813	no_change
YALI0A06644r	0	0	0	no_change
YALI0A06655g	0.144616	0.403354	0.246372	no_change
YALI0A06721g	-0.263763	0	0.263763	no_change
YALI0A06743g	-0.27951	1.17476	1.25312	no_change
YALI0A06754r	0	0	0	no_change
YALI0A06809g	-0.0205275	0.240719	0.257107	no_change
YALI0A06831g	-0.247701	-0.589546	-0.374991	no_change
YALI0A06886g	0.714659	0.267274	-0.462085	no_change
YALI0A06908g	1.41958	0.362357	-0.893019	no_change
YALI0A06930g	-0.139371	-0.576455	-0.452909	no_change
YALI0A06952g	-1.00568	-0.887055	-0.415297	no_change
YALI0A07040r	0	0	0	no_change
YALI0A07062g	1.14057	-0.191392	-1.22778	no_change
YALI0A07084g	0.287401	-0.572803	-0.80927	no_change
YALI0A07128g	-1.28069	-0.422317	0.771913	no_change
YALI0A07142g	0	0	0	no_change
YALI0A07150r	0	0	0	no_change
YALI0A07194r	0	0	0	no_change
YALI0A07238g	-0.463055	0.535791	0.838347	no_change
YALI0A07249g	0	0	0	no_change
YALI0A07260r	0	0	0	no_change
YALI0A07271r	0	0	0	no_change
YALI0A07293r	0	0	0	no_change
YALI0A07315r	0	0	0	no_change
YALI0A07359r	0	0	0	no_change
YALI0A07403g	0.444859	1.21809	0.648572	no_change
YALI0A07425g	-0.262388	0	0.262388	no_change
YALI0A07447g	0	0	0	no_change
YALI0A07469r	0	0	0	no_change
YALI0A07513r	0	0	0	no_change
YALI0A07557g	0	0	0	no_change
YALI0A07579g	0	0	0	no_change
YALI0A07601g	0	0	0	no_change
YALI0A07623g	-0.649099	1.12624	1.49122	no_change
YALI0A07645g	0	0	0	no_change
YALI0A07667g	-0.291552	-0.205622	0.083192	no_change
YALI0A07689g	0.321249	1.62345	1.0184	no_change
YALI0A07711g	0	0	0	no_change
YALI0A07733g	-0.0282022	1.3398	1.18186	no_change
YALI0A07755g	0	0	0	no_change
YALI0A07777g	0	0	0	no_change
YALI0A07821g	1.42164	0.845241	-0.570258	no_change
YALI0A07843g	0.516942	0.822082	0.42742	no_change
YALI0A07865g	0.469482	-0.320491	-0.677366	no_change
YALI0A07909r	0	0	0	no_change
YALI0A07953r	0	0	0	no_change
YALI0A07997g	0.128211	1.44663	1.32153	no_change
YALI0A08019g	-1.67716	-0.168765	1.24986	no_change
YALI0A08063g	-0.744638	0.554187	1.00231	no_change
YALI0A08077g	-1.02788	0.382609	1.34152	no_change
YALI0A08107g	0.10057	0.79061	0.641095	no_change
YALI0A08129g	0.0958329	-0.152148	-0.231941	no_change
YALI0A08195g	0	0	0	no_change
YALI0A08206r	0	0	0	no_change
YALI0A08217g	0	0	0	no_change
YALI0A08239g	-1.80783	-0.598276	1.02329	no_change
YALI0A08283r	0	0	0	no_change
YALI0A08327g	0	0	0	no_change
YALI0A08338g	0	0	0	no_change
YALI0A08360g	-2.11882	-0.745533	0.798941	no_change
YALI0A08371g	0	0	0	no_change
YALI0A08382g	0	0	0	no_change
YALI0A08404g	-0.158142	-0.71557	-0.64782	no_change
YALI0A08426g	-1.01314	0.242632	1.12491	no_change
YALI0A08470g	0	0	0	no_change
YALI0A08492r	0	0	0	no_change
YALI0A08558g	0	0	0	no_change
YALI0A08580g	-0.341525	-0.0932765	0.219071	no_change
YALI0A08602r	0	0	0	no_change
YALI0A08624g	0	0	0	no_change
YALI0A08668g	0.199461	0.368108	0.164786	no_change
YALI0A08690r	0	0	0	no_change
YALI0A08756r	0	0	0	no_change
YALI0A08800g	0	0	0	no_change
YALI0A08822r	0	0	0	no_change
YALI0A08866g	0	0	0	no_change
YALI0A08888g	0	0	0	no_change
YALI0A08902r	0	0	0	no_change
YALI0A08917t	0	0	0	no_change
YALI0A08932g	0	0	0	no_change
YALI0A08946t	0	0	0	no_change
YALI0A08961r	0	0	0	no_change
YALI0A08976r	0	0	0	no_change
YALI0A08998g	0	0	0	no_change
YALI0A09042g	-0.684902	0.619027	1.19627	no_change
YALI0A09086g	0.745164	3.00219	1.03211	no_change
YALI0A09130r	0	0	0	no_change
YALI0A09152r	0	0	0	no_change
YALI0A09196g	0	0	0	no_change
YALI0A09218r	0	0	0	no_change
YALI0A09262g	0	0	0	no_change
YALI0A09284g	0.851674	1.59645	0.493978	no_change
YALI0A09300t	0	0	0	no_change
YALI0A09317g	0	0	0	no_change
YALI0A09350t	0	0	0	no_change
YALI0A09361g	0	0	0	no_change
YALI0A09427g	-0.0517035	-1.55966	-1.38613	no_change
YALI0A09443g	0	0	0	no_change
YALI0A09471g	0	0	0	no_change
YALI0A09515g	0	0	0	no_change
YALI0A09592g	0.155599	0.191998	0.0650726	no_change
YALI0A09614g	0	0	0	no_change
YALI0A09680g	-1.16159	-0.983688	0.132494	no_change
YALI0A09702g	0.388161	1.11628	0.705447	no_change
YALI0A09724g	0.263133	0.546467	0.289945	no_change
YALI0A09746g	0.626889	0.676699	0.187461	no_change
YALI0A09768g	0	0	0	no_change
YALI0A09790g	0.329724	0.730874	0.448653	no_change
YALI0A09834g	-1.5276	-0.765064	0.32543	no_change
YALI0A09845g	0.279745	1.92066	1.42604	no_change
YALI0A09922g	1.69989	-0.209054	-1.42725	no_change
YALI0A09933g	-0.156857	-0.993759	-0.775623	no_change
YALI0A09951s	0	0	0	no_change
YALI0A09969t	0	0	0	no_change
YALI0A09988g	0.0210577	-1.07092	-1.06462	no_change
YALI0A10032g	-0.505267	1.12293	1.44242	no_change
YALI0A10054t	0	0	0	no_change
YALI0A10098g	-0.124551	1.22832	1.24288	no_change
YALI0A10120g	-2.45112	-0.0813744	1.46402	no_change
YALI0A10142g	-0.123931	-0.171411	-0.0537417	no_change
YALI0A10164g	-0.241241	-0.0178666	0.213589	no_change
YALI0A10186g	0.122221	1.75637	1.46648	no_change
YALI0A10208g	0	0	0	no_change
YALI0A10230g	0.172625	0.547786	0.408063	no_change
YALI0A10252g	-0.257527	-1.07732	-0.913883	no_change
YALI0A10274g	0.147434	1.66424	1.37229	no_change
YALI0A10318g	0.196471	0.619004	0.400891	no_change
YALI0A10340r	0	0	0	no_change
YALI0A10362g	-0.632485	-0.0496887	0.467585	no_change
YALI0A10378t	0	0	0	no_change
YALI0A10395g	0	0	0	no_change
YALI0A10417t	0	0	0	no_change
YALI0A10439g	0	0	0	no_change
YALI0A10461g	0	0	0	no_change
YALI0A10483g	0	0	0	no_change
YALI0A10505r	0	0	0	no_change
YALI0A10516g	0	0	0	no_change
YALI0A10527g	0	0	0	no_change
YALI0A10549g	0.253018	1.89547	1.30365	no_change
YALI0A10593g	0	0	0	no_change
YALI0A10703g	0.623623	1.14385	0.393971	no_change
YALI0A10747g	0.889129	1.97882	1.41876	no_change
YALI0A10769g	0	0	0	no_change
YALI0A10813g	1.67583	-0.0196356	-1.47835	no_change
YALI0A10835r	0	0	0	no_change
YALI0A10879g	-0.961719	-0.126558	0.79793	no_change
YALI0A10890r	0	0	0	no_change
YALI0A10901g	0	0	0	no_change
YALI0A10945g	0	0	0	no_change
YALI0A10967g	-3.7072	-0.890543	0.911435	no_change
YALI0A10989g	0.247836	1.25097	1.00882	no_change
YALI0A11011g	0	0	0	no_change
YALI0A11022g	0	0	0	no_change
YALI0A11033r	0	0	0	no_change
YALI0A11077g	0	0	0	no_change
YALI0A11099g	0.196939	0.539879	0.336846	no_change
YALI0A11121g	-0.824952	-1.44599	-0.609432	no_change
YALI0A11143g	0.367655	1.41789	0.966769	no_change
YALI0A11157g	0.423821	0.94012	0.468611	no_change
YALI0A11198g	-0.85488	-0.646641	0.144846	no_change
YALI0A11220g	-1.19499	-0.724654	0.530326	no_change
YALI0A11242r	0	0	0	no_change
YALI0A11286g	0	0	0	no_change
YALI0A11363r	0	0	0	no_change
YALI0A11429r	0	0	0	no_change
YALI0A11473g	0	0	0	no_change
YALI0A11495r	0	0	0	no_change
YALI0A11539g	-1.10347	0.551975	1.35759	no_change
YALI0A11550g	0	0	0	no_change
YALI0A11561g	-1.54615	-0.0605593	1.4924	no_change
YALI0A11583t	0	0	0	no_change
YALI0A11605g	0	-0.122314	-0.122314	no_change
YALI0A11627g	0	0	0	no_change
YALI0A11638g	0	0	0	no_change
YALI0A11649g	0	0	0	no_change
YALI0A11693r	0	0	0	no_change
YALI0A11737g	0	0	0	no_change
YALI0A11759g	0	0	0	no_change
YALI0A11781g	0	0	0	no_change
YALI0A11803g	0	0	0	no_change
YALI0A11847g	0	0	0	no_change
YALI0A11869g	-0.464736	0.0823089	0.527674	no_change
YALI0A11891g	-0.0445019	0	0.0445019	no_change
YALI0A11913t	0	0	0	no_change
YALI0A11935g	-0.382284	-0.65228	-0.293382	no_change
YALI0A11957r	0	0	0	no_change
YALI0A12001g	-2.06663	-0.54846	1.28613	no_change
YALI0A12023g	-0.579087	-0.22696	0.118985	no_change
YALI0A12045g	0.691651	0.635557	-0.0137019	no_change
YALI0A12089g	0	0	0	no_change
YALI0A12111g	-0.648034	-1.25185	-0.495968	no_change
YALI0A12133g	0.0101126	-1.0258	-1.00623	no_change
YALI0A12155g	-0.742883	-1.74054	-1.18876	no_change
YALI0A12177g	-0.179123	0.55105	0.620704	no_change
YALI0A12199g	0	0.101968	0.101968	no_change
YALI0A12221g	0	0	0	no_change
YALI0A12243g	0	0	0	no_change
YALI0A12265g	0	0	0	no_change
YALI0A12287g	1.12667	0.183206	-0.905683	no_change
YALI0A12309r	0	0	0	no_change
YALI0A12375r	0	0	0	no_change
YALI0A12419g	0	0	0	no_change
YALI0A12452r	0	0	0	no_change
YALI0A12463r	0	0	0	no_change
YALI0A12507g	0.167467	0.894468	0.712241	no_change
YALI0A12529r	0	0	0	no_change
YALI0A12573g	0	0	0	no_change
YALI0A12595g	0	0	0	no_change
YALI0A12617g	-0.414836	1.09538	1.43808	no_change
YALI0A12639r	0	0	0	no_change
YALI0A12683g	-0.719207	-0.876362	-0.483715	no_change
YALI0A12705g	0	0	0	no_change
YALI0A12727r	0	0	0	no_change
YALI0A12771r	0	0	0	no_change
YALI0A12782r	0	0	0	no_change
YALI0A12793r	0	0	0	no_change
YALI0A12815g	0	0	0	no_change
YALI0A12837g	0	0	0	no_change
YALI0A12859r	0	0	0	no_change
YALI0A12892t	0	0	0	no_change
YALI0A12925g	0	0	0	no_change
YALI0A12947r	0	0	0	no_change
YALI0A12991r	0	0	0	no_change
YALI0A13002r	0	0	0	no_change
YALI0A13035g	-0.524889	-1.17628	-0.687286	no_change
YALI0A13079g	0	0	0	no_change
YALI0A13101g	0.415069	0.89436	0.456438	no_change
YALI0A13123r	0	0	0	no_change
YALI0A13167g	0	0	0	no_change
YALI0A13189r	0	0	0	no_change
YALI0A13255g	0	0	0	no_change
YALI0A13299g	1.87441	0.289617	-1.33898	no_change
YALI0A13321g	-1.30803	-0.349867	0.886082	no_change
YALI0A13343r	0	0	0	no_change
YALI0A13387g	-0.0822167	-0.358354	-0.27672	no_change
YALI0A13409r	0	0	0	no_change
YALI0A13431r	0	0	0	no_change
YALI0A13453r	0	0	0	no_change
YALI0A13563g	0	-0.639121	-0.639121	no_change
YALI0A13585g	-0.236996	-0.352838	-0.110208	no_change
YALI0A13607g	0	0	0	no_change
YALI0A13629r	0	0	0	no_change
YALI0A13695g	0	0.559076	0.559076	no_change
YALI0A13717r	0	0	0	no_change
YALI0A13761r	0	0	0	no_change
YALI0A13805r	0	0	0	no_change
YALI0A13849g	0	0	0	no_change
YALI0A13871r	0	0	0	no_change
YALI0A13915g	0	0	0	no_change
YALI0A13937g	0	0	0	no_change
YALI0A13959r	0	0	0	no_change
YALI0A14003r	0	0	0	no_change
YALI0A14025r	0	0	0	no_change
YALI0A14069g	0	0	0	no_change
YALI0A14091r	0	0	0	no_change
YALI0A14113r	0	0	0	no_change
YALI0A14157g	0.310938	0.766928	0.485664	no_change
YALI0A14168r	0	0	0	no_change
YALI0A14212g	-0.899037	-1.02545	-0.208985	no_change
YALI0A14234g	0	0	0	no_change
YALI0A14256g	-0.323827	0.242815	0.547805	no_change
YALI0A14278r	0	0	0	no_change
YALI0A14344r	0	0	0	no_change
YALI0A14410r	0	0	0	no_change
YALI0A14498g	0.862816	0.360816	-0.416408	no_change
YALI0A14520g	1.38508	-0.511092	-1.47888	no_change
YALI0A14542g	-0.24032	1.22212	1.29997	no_change
YALI0A14564g	-2.20135	-0.894506	0.161225	no_change
YALI0A14586g	-0.36611	-0.535918	-0.182441	no_change
YALI0A14652r	0	0	0	no_change
YALI0A14674g	0	0	0	no_change
YALI0A14762g	1.47939	0.820667	-0.631169	no_change
YALI0A14839g	0.14386	1.16402	1.01013	no_change
YALI0A14861g	-0.788734	0.62934	1.20503	no_change
YALI0A14894r	0	0	0	no_change
YALI0A14905g	0	0	0	no_change
YALI0A14927g	0	0	0	no_change
YALI0A14949g	0	0	0	no_change
YALI0A14971g	0	0	0	no_change
YALI0A15026g	0	0	0	no_change
YALI0A15059g	-1.48276	-0.169979	0.787373	no_change
YALI0A15103g	0	-0.777086	-0.777086	no_change
YALI0A15169g	0	0	0	no_change
YALI0A15191r	0	0	0	no_change
YALI0A15213r	0	0	0	no_change
YALI0A15279r	0	0	0	no_change
YALI0A15323r	0	0	0	no_change
YALI0A15334r	0	0	0	no_change
YALI0A15378g	0	0	0	no_change
YALI0A15422g	-0.0638161	-0.97103	-0.874843	no_change
YALI0A15444g	0.333492	0.451281	0.144526	no_change
YALI0A15466g	-2.01746	0.418512	1.36024	no_change
YALI0A15488g	0	0.756232	0.756232	no_change
YALI0A15510r	0	0	0	no_change
YALI0A15554g	-0.0123457	0.646082	0.64947	no_change
YALI0A15576g	0.730354	-0.14561	-0.863951	no_change
YALI0A15598g	0	0	0	no_change
YALI0A15642g	0	0	0	no_change
YALI0A15664r	0	0	0	no_change
YALI0A15686g	0.658815	0.38618	-0.28473	no_change
YALI0A15708g	1.73998	-0.315901	-1.48642	no_change
YALI0A15730r	0	0	0	no_change
YALI0A15752g	0	0	0	no_change
YALI0A15796g	0	0	0	no_change
YALI0A15818r	0	0	0	no_change
YALI0A15862r	0	0	0	no_change
YALI0A15884g	0.824461	0.56707	-0.0958668	no_change
YALI0A15906g	1.83236	0.687235	-0.066862	no_change
YALI0A15928r	0	0	0	no_change
YALI0A15950g	1.19527	-0.31738	-1.43148	no_change
YALI0A15972g	-0.877172	0.481826	1.15103	no_change
YALI0A15994r	0	0	0	no_change
YALI0A16016g	0	0	0	no_change
YALI0A16038g	0.524602	0.973128	0.529405	no_change
YALI0A16060g	-0.424351	0.811813	1.02935	no_change
YALI0A16082g	-0.863522	-1.44065	-0.526506	no_change
YALI0A16104r	0	0	0	no_change
YALI0A16126r	0	0	0	no_change
YALI0A16148g	-1.45162	0	1.45162	no_change
YALI0A16170g	-0.249467	0.463032	0.594056	no_change
YALI0A16192g	0	0	0	no_change
YALI0A16207g	0	0	0	no_change
YALI0A16214g	-0.869037	0.624229	1.30859	no_change
YALI0A16247g	0	0	0	no_change
YALI0A16291g	-1.546	-0.185135	0.687017	no_change
YALI0A16313g	0	0	0	no_change
YALI0A16335r	0	0	0	no_change
YALI0A16379g	0.792025	0.879846	0.269523	no_change
YALI0A16401g	0	0	0	no_change
YALI0A16423g	0	0	0	no_change
YALI0A16445g	0	0	0	no_change
YALI0A16467g	0.0831061	0.379447	0.30864	no_change
YALI0A16489g	-0.383551	-0.729402	-0.417775	no_change
YALI0A16511g	0	0	0	no_change
YALI0A16566g	0.0626706	0.00614974	-0.0404256	no_change
YALI0A16588g	-0.491059	0.445652	0.871359	no_change
YALI0A16599r	0	0	0	no_change
YALI0A16610g	0	0	0	no_change
YALI0A16632r	0	0	0	no_change
YALI0A16676r	0	0	0	no_change
YALI0A16698g	0.432507	0.134218	-0.296508	no_change
YALI0A16753g	0	0	0	no_change
YALI0A16775g	-0.178899	-0.602186	-0.429293	no_change
YALI0A16797g	-1.31092	0.47823	1.4263	no_change
YALI0A16819g	-1.99754	0.117679	1.19834	no_change
YALI0A16841g	-0.439063	0	0.439063	no_change
YALI0A16863g	-0.443312	-1.02265	-0.494779	no_change
YALI0A16887t	0	0	0	no_change
YALI0A16907r	0	0	0	no_change
YALI0A16951r	0	0	0	no_change
YALI0A16973r	0	0	0	no_change
YALI0A17039g	-0.240672	0.521711	0.647357	no_change
YALI0A17061g	-0.672739	0.514984	1.07746	no_change
YALI0A17083r	0	0	0	no_change
YALI0A17149g	0	0	0	no_change
YALI0A17171g	-0.61412	0.66889	1.11346	no_change
YALI0A17237g	0	-0.669954	-0.669954	no_change
YALI0A17259g	0	0	0	no_change
YALI0A17281g	-3.49605	-0.0437581	1.27618	no_change
YALI0A17292g	0.587681	-0.964721	-1.33459	no_change
YALI0A17336g	0.436584	0.910004	0.396355	no_change
YALI0A17358g	0.678892	-0.142904	-0.786115	no_change
YALI0A17380g	0.359579	-0.862478	-1.19429	no_change
YALI0A17402r	0	0	0	no_change
YALI0A17424g	0.776356	0.518177	-0.212344	no_change
YALI0A17446g	0	0.0919163	0.0919163	no_change
YALI0A17490g	-0.142174	0.466976	0.560786	no_change
YALI0A17512g	0.124645	1.2874	0.955533	no_change
YALI0A17534g	0	0	0	no_change
YALI0A17556g	0	0	0	no_change
YALI0A17578g	0.201754	0.402313	0.192906	no_change
YALI0A17600g	0.310349	1.61321	0.920145	no_change
YALI0A17622r	0	0	0	no_change
YALI0A17666g	0	0	0	no_change
YALI0A17688r	0	0	0	no_change
YALI0A17710r	0	0	0	no_change
YALI0A17754r	0	0	0	no_change
YALI0A17776g	-3.42782	-0.262169	1.33427	no_change
YALI0A17802g	0	0	0	no_change
YALI0A17809g	1.20756	0.52681	-0.642432	no_change
YALI0A17831g	-0.904447	0.0723286	0.743961	no_change
YALI0A17853g	-0.123473	0.0802544	0.183528	no_change
YALI0A17875g	0	0	0	no_change
YALI0A17897g	0	0	0	no_change
YALI0A17919g	0.194016	1.67453	1.23076	no_change
YALI0A17963g	0	0	0	no_change
YALI0A17974r	0	0	0	no_change
YALI0A17985g	0.701606	1.19913	0.394015	no_change
YALI0A18007g	1.15739	-0.262124	-1.19811	no_change
YALI0A18029g	-1.08854	0.531119	1.45788	no_change
YALI0A18040g	0	-0.0767018	-0.0767018	no_change
YALI0A18073r	0	0	0	no_change
YALI0A18084r	0	0	0	no_change
YALI0A18139g	0.728787	0.888442	0.152128	no_change
YALI0A18183g	-0.626724	0.68181	1.07315	no_change
YALI0A18205g	1.5267	0.208812	-1.15032	no_change
YALI0A18249g	-1.67817	-0.904145	0.566226	no_change
YALI0A18271g	-3.92699	-0.926328	1.47745	no_change
YALI0A18315g	0.0411556	0.467213	0.37436	no_change
YALI0A18337g	1.2416	-0.120783	-1.27285	no_change
YALI0A18359g	0.0847389	0.506493	0.394893	no_change
YALI0A18425g	0	-0.234515	-0.234515	no_change
YALI0A18447g	0	0	0	no_change
YALI0A18469g	-3.28055	-0.890314	0.711848	no_change
YALI0A18524g	0	0	0	no_change
YALI0A18546g	0	0	0	no_change
YALI0A18568g	0.31363	-0.0625347	-0.32027	no_change
YALI0A18590g	0.430234	1.20408	0.609288	no_change
YALI0A18612g	-1.00703	0.0603102	0.937271	no_change
YALI0A18634g	0.00913926	1.38703	1.30026	no_change
YALI0A18656g	0.340109	1.54098	1.02933	no_change
YALI0A18678g	-0.831193	0.00314655	0.745775	no_change
YALI0A18700g	-1.51344	0.182831	1.37619	no_change
YALI0A18832g	0.0105421	0.314556	0.304016	no_change
YALI0A18854r	0	0	0	no_change
YALI0A18898g	-1.2982	0.0918932	0.985419	no_change
YALI0A18920g	0	0	0	no_change
YALI0A18942g	0.792084	-0.10936	-0.846241	no_change
YALI0A18964g	0.606652	0.0034768	-0.591943	no_change
YALI0A18986g	-1.00585	0.876107	1.47356	no_change
YALI0A19030g	-0.559533	-1.53402	-1.00909	no_change
YALI0A19052g	-0.394631	1.12542	1.41327	no_change
YALI0A19118g	0	0	0	no_change
YALI0A19140g	0.158573	-0.957072	-1.02083	no_change
YALI0A19162g	-1.21029	0.0438439	1.17201	no_change
YALI0A19206g	0.7195	1.92546	1.30429	no_change
YALI0A19228g	0	0	0	no_change
YALI0A19272g	0.576333	-0.471709	-0.955644	no_change
YALI0A19316g	0	0	0	no_change
YALI0A19338g	0	-0.0623908	-0.0623908	no_change
YALI0A19404g	-0.21215	-0.104626	0.0920871	no_change
YALI0A19448g	0.934578	0.982795	0.358755	no_change
YALI0A19492g	-0.295591	1.31852	1.42665	no_change
YALI0A19514g	-0.895923	0.46407	1.12042	no_change
YALI0A19558g	0	0	0	no_change
YALI0A19602g	-0.812142	0.895729	1.34827	no_change
YALI0A19624g	-2.02302	0.200855	1.27308	no_change
YALI0A19668g	-0.311671	0.44034	0.686869	no_change
YALI0A19690g	0.0440946	0.701454	0.667169	no_change
YALI0A19712g	1.81528	0.883057	-0.762642	no_change
YALI0A19756g	0.924913	-0.363506	-1.13894	no_change
YALI0A19778g	0.142323	0.680743	0.394521	no_change
YALI0A19800g	-0.801481	-0.545419	0.0666227	no_change
YALI0A19822g	-0.309175	-0.523106	-0.246987	no_change
YALI0A19866g	0	0	0	no_change
YALI0A19910g	-0.556507	0	0.556507	no_change
YALI0A19976g	0.206343	-1.44869	-1.45252	no_change
YALI0A19998g	-0.427469	0.00817288	0.409586	no_change
YALI0A20020g	0	0	0	no_change
YALI0A20086g	-0.456452	1.16699	1.43283	no_change
YALI0A20108g	-1.39618	0.268195	1.2665	no_change
YALI0A20130g	0	0	0	no_change
YALI0A20152g	0	0	0	no_change
YALI0A20174g	-1.34184	0.355887	1.07897	no_change
YALI0A20207g	-0.465011	-1.06073	-0.668868	no_change
YALI0A20229r	0	0	0	no_change
YALI0A20295g	-0.414532	-0.151759	0.15754	no_change
YALI0A20328g	0.417949	-0.60018	-0.855391	no_change
YALI0A20372g	-0.301468	0.589315	0.816859	no_change
YALI0A20394g	-0.155513	-1.73951	-1.31046	no_change
YALI0A20416g	-0.395862	1.28401	1.49735	no_change
YALI0A20460g	0	0	0	no_change
YALI0A20482g	0.454207	2.09743	1.39267	no_change
YALI0A20504g	0.513007	1.02137	0.481231	no_change
YALI0A20518g	1.32936	0.484931	-0.872366	no_change
YALI0A20526g	-0.20169	-1.3976	-1.10172	no_change
YALI0A20548g	0	0	0	no_change
YALI0A20614g	1.09661	-0.816483	-1.35096	no_change
YALI0A20636g	-0.437033	0.967493	1.23454	no_change
YALI0A20702g	0.736318	-0.403481	-0.952518	no_change
YALI0A20724g	-0.107529	0.234447	0.331293	no_change
YALI0A20768g	-0.247914	0.385815	0.567133	no_change
YALI0A20790g	0.206224	-0.543696	-0.615956	no_change
YALI0A20812g	0	0	0	no_change
YALI0A20834g	0	0.0766008	0.0766008	no_change
YALI0A20867g	0.300382	1.33361	0.995938	no_change
YALI0A20900g	0.812085	0.807729	-0.0740315	no_change
YALI0A20944g	-0.140099	-0.200852	-0.0596967	no_change
YALI0A20966g	-0.5654	0.198591	0.654293	no_change
YALI0A21010g	0.406816	1.66928	1.16064	no_change
YALI0A21032g	0	0	0	no_change
YALI0A21076g	-1.4931	0.39027	1.428	no_change
YALI0A21098g	-1.00528	-0.236319	0.763955	no_change
YALI0A21120g	0	0	0	no_change
YALI0A21153g	0.551774	1.41211	0.888198	no_change
YALI0A21197g	0.161134	-0.968458	-1.00035	no_change
YALI0A21219t	0	0	0	no_change
YALI0A21241g	-1.44745	0.0435837	0.941083	no_change
YALI0A21330g	0	0	0	no_change
YALI0A21373g	-0.272795	0.48221	0.583163	no_change
YALI0A21395g	0	0	0	no_change
YALI0A21439g	1.2985	0.510757	-0.614827	no_change
YALI0A21483t	0	0	0	no_change
YALI0B00132g	0	0	0	no_change
YALI0B00154g	0	-0.30328	-0.30328	no_change
YALI0B00176r	0	0	0	no_change
YALI0B00198g	-0.115688	-0.505104	-0.377819	no_change
YALI0B00220g	0.475871	-0.138891	-0.511103	no_change
YALI0B00242t	0	0	0	no_change
YALI0B00330r	0	0	0	no_change
YALI0B00352r	0	0	0	no_change
YALI0B00374g	0	0	0	no_change
YALI0B00396g	0	0	0	no_change
YALI0B00418g	0	0	0	no_change
YALI0B00440g	0	0	0	no_change
YALI0B00462g	0.597291	0.323628	-0.219139	no_change
YALI0B00484r	0	0	0	no_change
YALI0B00528g	-0.743998	0.0198339	0.567633	no_change
YALI0B00550g	0.541235	0.364302	-0.177298	no_change
YALI0B00572g	0.938165	1.59364	0.533828	no_change
YALI0B00594g	0.939084	0.26562	-0.442946	no_change
YALI0B00605g	0	0	0	no_change
YALI0B00616g	0.447179	0.974389	0.593455	no_change
YALI0B00660g	-0.137391	0	0.137391	no_change
YALI0B00682g	0	0	0	no_change
YALI0B00704g	0.708328	-0.0093973	-0.691127	no_change
YALI0B00726g	0.274601	-1.16296	-1.37063	no_change
YALI0B00748g	-0.209747	0.34098	0.531934	no_change
YALI0B00814g	-0.255953	-0.683797	-0.481692	no_change
YALI0B00858g	-0.418009	-0.218257	0.206206	no_change
YALI0B00880g	-1.82298	-0.0903628	0.900892	no_change
YALI0B00902g	0.795091	0.63465	-0.0724963	no_change
YALI0B00946g	0.396859	-1.03201	-1.30359	no_change
YALI0B00968g	0.26904	0.0617264	-0.194944	no_change
YALI0B00990g	-0.322555	-0.80493	-0.601667	no_change
YALI0B01056g	-0.98022	0.364038	1.11763	no_change
YALI0B01078g	-0.500049	-1.14432	-0.789988	no_change
YALI0B01100g	0	0	0	no_change
YALI0B01144g	-0.969626	0.258962	0.959479	no_change
YALI0B01188g	-0.079298	0.308639	0.359358	no_change
YALI0B01210g	0	0	0	no_change
YALI0B01224g	0.0926453	0.567941	0.470688	no_change
YALI0B01276g	0.947069	0.396052	-0.186219	no_change
YALI0B01320g	-1.09636	-0.570307	0.483675	no_change
YALI0B01386g	-0.939975	0.0503219	0.668564	no_change
YALI0B01452g	0.8141	-0.306338	-0.898756	no_change
YALI0B01496r	0	0	0	no_change
YALI0B01562g	-0.306801	-1.15525	-0.748929	no_change
YALI0B01584g	0.75554	0.320633	-0.459046	no_change
YALI0B01606g	1.22021	0.78595	-0.315071	no_change
YALI0B01650g	-3.34787	-0.87936	0.826773	no_change
YALI0B01672g	-1.20999	-0.306482	0.890317	no_change
YALI0B01716g	1.44981	0.723203	-0.722302	no_change
YALI0B01760g	1.18613	0.32407	-0.437525	no_change
YALI0B01771g	0	0	0	no_change
YALI0B01782g	1.32337	-0.350784	-1.48407	no_change
YALI0B01848g	-0.94101	-0.346599	0.213982	no_change
YALI0B01870g	-0.304734	0.859273	1.0906	no_change
YALI0B01892g	-0.36381	-1.75343	-1.32843	no_change
YALI0B01914g	0	0	0	no_change
YALI0B01936r	0	0	0	no_change
YALI0B01980g	-0.836329	-2.20778	-1.37633	no_change
YALI0B02002g	0.0254084	1.59572	1.36511	no_change
YALI0B02024g	0	0	0	no_change
YALI0B02046g	0.742115	0.685694	-0.0141735	no_change
YALI0B02068g	0.821868	1.1877	0.348757	no_change
YALI0B02090g	0	0	0	no_change
YALI0B02112g	0	0	0	no_change
YALI0B02134g	0	0	0	no_change
YALI0B02156g	-1.46792	-0.171057	0.864741	no_change
YALI0B02178g	-1.38003	0.407807	1.47203	no_change
YALI0B02200g	0	0	0	no_change
YALI0B02244g	-1.27492	0.263578	1.11423	no_change
YALI0B02266g	-1.53438	-0.951548	0.33386	no_change
YALI0B02310g	0	0	0	no_change
YALI0B02354r	0	0	0	no_change
YALI0B02376g	0.346241	1.02057	0.512535	no_change
YALI0B02398g	0	0	0	no_change
YALI0B02442g	0	0	0	no_change
YALI0B02486r	0	0	0	no_change
YALI0B02544g	-2.05567	-0.841936	0.288887	no_change
YALI0B02552g	-0.0128364	1.1286	1.09795	no_change
YALI0B02596g	0	0	0	no_change
YALI0B02618r	0	0	0	no_change
YALI0B02706g	0.49426	-0.0834731	-0.572405	no_change
YALI0B02750g	-0.433453	0.757157	1.08252	no_change
YALI0B02772g	0.15201	1.00871	0.823122	no_change
YALI0B02816g	-0.444803	0.288363	0.659232	no_change
YALI0B02852g	0.291115	0.478977	0.316395	no_change
YALI0B02860g	-1.12707	0.257978	1.2084	no_change
YALI0B02882g	0.173776	0.217649	0.051802	no_change
YALI0B02904g	0	0	0	no_change
YALI0B02948g	0.882101	0.234992	-0.297938	no_change
YALI0B02970g	-0.826706	-1.34301	-0.767598	no_change
YALI0B02992g	-0.125038	-0.0386308	0.045271	no_change
YALI0B03014g	0.241089	0.907222	0.630981	no_change
YALI0B03036g	-1.71546	-0.49067	0.833937	no_change
YALI0B03058g	-0.857841	0.313216	0.981648	no_change
YALI0B03146g	-1.11082	0	1.11082	no_change
YALI0B03190g	-1.74449	-0.311495	0.659107	no_change
YALI0B03212g	-0.0139022	1.1562	1.06708	no_change
YALI0B03234g	-1.37723	-0.443874	0.573333	no_change
YALI0B03278g	-0.283922	-1.44831	-1.1103	no_change
YALI0B03300g	-2.49749	-0.856223	1.44522	no_change
YALI0B03344g	0.468144	-0.517507	-0.79631	no_change
YALI0B03388g	0.903012	-0.466292	-1.01673	no_change
YALI0B03410g	0.863977	0.223907	-0.567498	no_change
YALI0B03432r	0	0	0	no_change
YALI0B03498g	0	0.403613	0.403613	no_change
YALI0B03520g	-1.39451	0.236921	1.45357	no_change
YALI0B03564g	0.371728	1.01214	0.635296	no_change
YALI0B03575g	1.07213	-0.159895	-0.914659	no_change
YALI0B03586r	0	0	0	no_change
YALI0B03652g	-0.0246555	0.631442	0.598597	no_change
YALI0B03674r	0	0	0	no_change
YALI0B03740r	0	0	0	no_change
YALI0B03784g	0.331581	-0.545369	-0.689498	no_change
YALI0B03806r	0	0	0	no_change
YALI0B03872r	0	0	0	no_change
YALI0B03916g	0.380093	0.25893	-0.0284415	no_change
YALI0B03938g	-0.948434	0.848353	1.46576	no_change
YALI0B03960g	0.0435364	1.84212	1.47106	no_change
YALI0B03982g	0.367781	1.2631	0.705522	no_change
YALI0B04070g	-1.03253	0.242459	1.08577	no_change
YALI0B04092g	1.70404	0.728471	-0.992794	no_change
YALI0B04136g	0.496025	-0.793978	-1.14851	no_change
YALI0B04158g	-0.355708	0.747341	0.981882	no_change
YALI0B04180g	-0.716901	0.12049	0.771621	no_change
YALI0B04202g	0	-1.09102	-1.09102	no_change
YALI0B04246g	0.756356	1.48637	0.619078	no_change
YALI0B04268g	0.402892	1.98155	1.26972	no_change
YALI0B04334g	-0.826653	-1.19842	-0.560888	no_change
YALI0B04356g	0.298348	-0.306803	-0.596362	no_change
YALI0B04422g	2.26528	0.697396	-0.9816	no_change
YALI0B04444g	-0.367981	-0.25268	0.0124005	no_change
YALI0B04510g	0.0215204	0.697993	0.668877	no_change
YALI0B04532g	-0.392086	-3.04397	-1.39302	no_change
YALI0B04554g	-0.00176002	-0.638133	-0.636777	no_change
YALI0B04598g	-1.45143	-0.59129	0.396844	no_change
YALI0B04642g	-0.425848	0.555269	0.858484	no_change
YALI0B04664r	0	0	0	no_change
YALI0B04686r	0	0	0	no_change
YALI0B04730r	0	0	0	no_change
YALI0B04752g	0.309857	-0.6357	-0.863396	no_change
YALI0B04796g	-1.89236	-0.550523	0.753729	no_change
YALI0B04818r	0	0	0	no_change
YALI0B04840g	0.129042	1.6992	1.48764	no_change
YALI0B04851g	-0.867974	-1.96734	-0.900924	no_change
YALI0B04862g	-0.346013	-1.00476	-0.748349	no_change
YALI0B04884g	0	0	0	no_change
YALI0B04906g	-0.745521	-0.453163	0.311194	no_change
YALI0B04928g	-0.633254	0.237553	0.763083	no_change
YALI0B04950g	-1.29864	0.0756937	1.11194	no_change
YALI0B04994g	-1.68637	-0.419325	0.525404	no_change
YALI0B05016r	0	0	0	no_change
YALI0B05038g	1.53578	0.744615	-0.635675	no_change
YALI0B05060g	0	0	0	no_change
YALI0B05126g	0.290086	1.27141	1.11607	no_change
YALI0B05148g	-0.954623	-0.273988	0.616343	no_change
YALI0B05170g	-1.14322	-0.24432	0.669716	no_change
YALI0B05192s	0	0	0	no_change
YALI0B05324t	0	0	0	no_change
YALI0B05368g	-0.60055	-0.369019	0.116988	no_change
YALI0B05390g	-0.526153	0.522586	0.967795	no_change
YALI0B05412g	0.552563	0.491552	0.010542	no_change
YALI0B05434g	-3.98295	-0.319691	1.3202	no_change
YALI0B05478g	-0.631674	0.190806	0.458166	no_change
YALI0B05500g	0.141299	0.813125	0.55339	no_change
YALI0B05544g	-0.805479	0.351332	1.08581	no_change
YALI0B05632g	0.649	-0.551567	-1.06388	no_change
YALI0B05654g	-0.495826	0	0.495826	no_change
YALI0B05698g	-0.909308	-1.61463	-0.755459	no_change
YALI0B05720g	0.454901	0.0541059	-0.323229	no_change
YALI0B05786g	-0.264444	1.10987	1.22359	no_change
YALI0B05808g	0.0944157	1.23793	1.06673	no_change
YALI0B05896g	2.37707	0.0130318	-1.49911	no_change
YALI0B05962g	0.544643	1.02777	0.48273	no_change
YALI0B05984r	0	0	0	no_change
YALI0B06028g	-0.792327	-1.71392	-1.32314	no_change
YALI0B06050r	0	0	0	no_change
YALI0B06094g	-0.230753	0.820063	0.926204	no_change
YALI0B06105g	0.532619	0.633843	0.258041	no_change
YALI0B06116g	-0.170641	-1.16041	-0.95694	no_change
YALI0B06160g	-1.64592	-0.810298	-0.083015	no_change
YALI0B06182r	0	0	0	no_change
YALI0B06248g	0	0	0	no_change
YALI0B06270g	0	0	0	no_change
YALI0B06285g	0	0	0	no_change
YALI0B06294t	0	0	0	no_change
YALI0B06303g	0	0	0	no_change
YALI0B06325t	0	0	0	no_change
YALI0B06347g	0.117491	1.39383	1.01406	no_change
YALI0B06369g	0.00830251	0.834746	0.760124	no_change
YALI0B06391g	0	0	0	no_change
YALI0B06429t	0	0	0	no_change
YALI0B06446g	0	0	0	no_change
YALI0B06468t	0	0	0	no_change
YALI0B06490g	-0.276852	0	0.276852	no_change
YALI0B06534g	1.07607	0.356702	-0.440618	no_change
YALI0B06556g	-1.14288	-0.417115	0.558762	no_change
YALI0B06578g	-0.479119	-2.05509	-1.41261	no_change
YALI0B06622r	0	0	0	no_change
YALI0B06666g	0	0	0	no_change
YALI0B06732g	0.0845006	1.31885	1.02809	no_change
YALI0B06776g	-0.0119364	-0.398678	-0.388644	no_change
YALI0B06787g	0.0151117	-0.342926	-0.350869	no_change
YALI0B06809g	0.468539	0.381014	-0.0923745	no_change
YALI0B06831g	0.149202	1.03153	0.831157	no_change
YALI0B06853g	-2.16255	-0.540591	1.04338	no_change
YALI0B06875g	-0.442723	-0.740734	-0.449484	no_change
YALI0B06897g	0.220487	0.211291	0.0187912	no_change
YALI0B06919g	0	0	0	no_change
YALI0B06941g	0.138591	0.61681	0.4198	no_change
YALI0B06963g	1.83748	-0.264949	-1.43974	no_change
YALI0B07007g	-0.209732	0.858381	0.932706	no_change
YALI0B07029g	0	0	0	no_change
YALI0B07051g	0	0	0	no_change
YALI0B07095g	0.226877	0.133447	-0.0632005	no_change
YALI0B07128r	0	0	0	no_change
YALI0B07139r	0	0	0	no_change
YALI0B07161g	-0.670161	-2.07476	-1.33526	no_change
YALI0B07183g	-0.409353	0.270652	0.524097	no_change
YALI0B07205g	-0.93476	0.490894	1.25454	no_change
YALI0B07227g	-0.159381	-0.681399	-0.52096	no_change
YALI0B07249g	-1.31252	0.461009	1.30299	no_change
YALI0B07271g	0.263222	-1.11661	-1.16654	no_change
YALI0B07293g	0.671082	-0.295722	-0.828241	no_change
YALI0B07315r	0	0	0	no_change
YALI0B07359g	-0.890307	0.613383	1.35247	no_change
YALI0B07381g	0.692859	0.921396	0.1462	no_change
YALI0B07403g	-0.0814179	-0.812754	-0.609067	no_change
YALI0B07425g	-0.358384	0.100727	0.448614	no_change
YALI0B07447g	0.0508209	-1.56162	-1.48583	no_change
YALI0B07469r	0	0	0	no_change
YALI0B07557g	-0.755191	0.695517	1.35341	no_change
YALI0B07579g	0.382663	1.19879	0.773714	no_change
YALI0B07601g	1.36855	0.992266	-0.331776	no_change
YALI0B07623g	2.10567	0.999495	-0.744175	no_change
YALI0B07667g	-1.3379	-0.852699	0.391612	no_change
YALI0B07711g	1.12062	0.220558	-0.293219	no_change
YALI0B07733g	0	0	0	no_change
YALI0B07766g	0	0	0	no_change
YALI0B07777g	0	0	0	no_change
YALI0B07876g	0	0	0	no_change
YALI0B07898g	0	0	0	no_change
YALI0B07920g	0	0	0	no_change
YALI0B07942g	0	0	0	no_change
YALI0B08008g	-0.600961	0.516277	0.870785	no_change
YALI0B08030g	-1.2359	0.185074	1.2577	no_change
YALI0B08052g	0	0	0	no_change
YALI0B08162g	0	0	0	no_change
YALI0B08184g	1.72736	0.194267	-1.04096	no_change
YALI0B08206g	-0.656724	0.446747	0.748238	no_change
YALI0B08228g	-0.183263	-0.385427	-0.235598	no_change
YALI0B08250g	-0.0879928	0.0622334	0.143063	no_change
YALI0B08294g	0.600383	0.702689	0.268572	no_change
YALI0B08316g	-0.452708	-0.0370702	0.385567	no_change
YALI0B08349r	0	0	0	no_change
YALI0B08382g	-0.436026	-0.0688855	0.36845	no_change
YALI0B08404g	-0.719541	0.710581	1.11399	no_change
YALI0B08426g	0	0	0	no_change
YALI0B08470g	0.411746	1.00403	0.44887	no_change
YALI0B08492g	-0.590651	0.561154	1.09006	no_change
YALI0B08514g	0.218356	-0.384725	-0.515214	no_change
YALI0B08580r	0	0	0	no_change
YALI0B08624g	-0.127439	-1.04033	-0.870142	no_change
YALI0B08646r	0	0	0	no_change
YALI0B08734g	1.09887	-0.324128	-0.994519	no_change
YALI0B08748g	-0.382976	-1.73439	-1.07275	no_change
YALI0B08756g	0.232324	-0.782799	-0.89324	no_change
YALI0B08844g	1.30789	0.517863	-0.681967	no_change
YALI0B08866g	1.75288	0.773386	-0.850151	no_change
YALI0B08921g	0.0272656	0.439633	0.417251	no_change
YALI0B08943g	0.436589	0.281398	-0.127082	no_change
YALI0B08965g	1.19053	0.119565	-1.05291	no_change
YALI0B08987g	-0.731263	0.548415	1.23997	no_change
YALI0B09009g	-0.075522	0.404261	0.462078	no_change
YALI0B09053g	-0.287103	0.57051	0.766851	no_change
YALI0B09097r	0	0	0	no_change
YALI0B09108r	0	0	0	no_change
YALI0B09141g	-1.11702	0.400459	1.23956	no_change
YALI0B09163g	0	0	0	no_change
YALI0B09185r	0	0	0	no_change
YALI0B09229g	0.752196	1.94707	1.06927	no_change
YALI0B09251g	-4.32529	-0.669337	0.755391	no_change
YALI0B09295g	-0.759252	-1.13649	-0.551781	no_change
YALI0B09317g	-0.975445	0.310035	1.2599	no_change
YALI0B09339g	-1.68966	-0.317932	0.886223	no_change
YALI0B09361g	0.0355933	0.235885	0.202045	no_change
YALI0B09405r	0	0	0	no_change
YALI0B09449g	-1.74595	-0.420024	0.987297	no_change
YALI0B09493g	0	0	0	no_change
YALI0B09515g	0.278143	0.772542	0.433067	no_change
YALI0B09559g	-0.525697	0.239594	0.673211	no_change
YALI0B09625g	-0.812302	-0.7093	-0.16174	no_change
YALI0B09647g	-0.311779	0.877097	1.07468	no_change
YALI0B09669g	0.0589631	-1.48989	-1.40802	no_change
YALI0B09691t	0	0	0	no_change
YALI0B09713g	0.37675	0.892498	0.433225	no_change
YALI0B09735g	-0.955771	0.515554	1.09266	no_change
YALI0B09757g	-0.264668	0.560152	0.788199	no_change
YALI0B09779g	0.220851	-1.24623	-1.3185	no_change
YALI0B09801r	0	0	0	no_change
YALI0B09812g	-0.640329	-1.61236	-1.10152	no_change
YALI0B09845g	-0.327958	0.796681	1.02332	no_change
YALI0B09867g	-0.187244	1.18162	1.291	no_change
YALI0B09889g	0.690372	0.0887262	-0.564143	no_change
YALI0B09911r	0	0	0	no_change
YALI0B09955g	0	0	0	no_change
YALI0B09977g	-0.583879	0.683551	1.06663	no_change
YALI0B09984r	0	0	0	no_change
YALI0B10021g	0.431775	-0.347697	-0.731892	no_change
YALI0B10065g	-0.274529	-1.18479	-0.890828	no_change
YALI0B10087g	-0.0812304	0	0.0812304	no_change
YALI0B10109g	-1.02255	0.668483	1.03026	no_change
YALI0B10131g	-0.823126	-0.192075	0.375561	no_change
YALI0B10175g	-0.0394576	0	0.0394576	no_change
YALI0B10197g	0.0694678	1.10038	1.01629	no_change
YALI0B10219g	-1.15873	-0.23718	0.590926	no_change
YALI0B10263g	0.2543	-0.603698	-0.780234	no_change
YALI0B10318g	0.794455	1.11732	0.319004	no_change
YALI0B10340g	0.0645857	-0.00982765	-0.0727141	no_change
YALI0B10362g	0.0586239	-1.47697	-1.41459	no_change
YALI0B10406g	0.346056	1.0097	0.594016	no_change
YALI0B10450g	0.389808	1.53063	1.22128	no_change
YALI0B10472g	0.171122	0.999128	0.759856	no_change
YALI0B10494g	0.966547	-0.366199	-1.18474	no_change
YALI0B10538g	0.010721	0.653192	0.583212	no_change
YALI0B10560g	-0.406346	-0.98365	-0.699821	no_change
YALI0B10582g	0.842628	-0.768464	-1.19032	no_change
YALI0B10604g	0	0	0	no_change
YALI0B10626g	0	0	0	no_change
YALI0B10648r	0	0	0	no_change
YALI0B10714g	0.625748	0.34166	-0.180178	no_change
YALI0B10736g	-0.898771	1.0333	1.44542	no_change
YALI0B10780g	0.462517	0.16887	-0.286571	no_change
YALI0B10824g	-0.837484	-0.0397939	0.515926	no_change
YALI0B10868r	0	0	0	no_change
YALI0B10912g	0.537352	0.510945	-0.00420834	no_change
YALI0B10934g	0.720977	0.683541	-0.0535878	no_change
YALI0B10956g	-0.350635	-0.355858	-0.126001	no_change
YALI0B10978g	0.180878	0.247735	0.0546719	no_change
YALI0B11022g	-0.00669661	-0.915635	-0.866225	no_change
YALI0B11044g	0.800216	1.01272	0.153703	no_change
YALI0B11110r	0	0	0	no_change
YALI0B11132g	0.90246	0.380795	-0.526381	no_change
YALI0B11176g	-1.40903	-0.857666	0.502147	no_change
YALI0B11198g	0.444085	-0.319686	-0.663763	no_change
YALI0B11220g	-0.28042	0.559075	0.712374	no_change
YALI0B11242g	0.419722	1.70499	1.3488	no_change
YALI0B11264g	0	0	0	no_change
YALI0B11308g	-0.425681	-1.12251	-0.680957	no_change
YALI0B11330g	0.823215	-0.194612	-0.871205	no_change
YALI0B11352g	1.00575	0.553405	-0.234441	no_change
YALI0B11374g	-1.75514	-0.0748195	1.46414	no_change
YALI0B11396g	-0.40234	0.872507	1.15925	no_change
YALI0B11484g	0.40201	0.0850237	-0.182918	no_change
YALI0B11506g	0.144196	-0.0780988	-0.184674	no_change
YALI0B11528g	-0.425606	0.58775	0.918684	no_change
YALI0B11550g	-0.03892	1.3729	1.28714	no_change
YALI0B11572g	-0.793474	0.563639	1.1548	no_change
YALI0B11594g	-1.56165	-0.872073	0.57086	no_change
YALI0B11616g	0	0	0	no_change
YALI0B11660g	0.0499258	0.583249	0.515991	no_change
YALI0B11682g	0.566914	1.34631	0.721379	no_change
YALI0B11704g	0.388615	-0.125831	-0.41598	no_change
YALI0B11726g	-1.04407	0.0606058	1.06291	no_change
YALI0B11748g	-2.05397	-0.0668964	1.46638	no_change
YALI0B11770g	0.520808	-0.575406	-0.837633	no_change
YALI0B11814g	1.45804	0.139412	-1.28474	no_change
YALI0B11836g	1.40789	0.888889	-0.387663	no_change
YALI0B11858g	0	0	0	no_change
YALI0B11880g	0.0155636	-1.16236	-1.12407	no_change
YALI0B11902g	0	0	0	no_change
YALI0B11913g	0.472558	1.10279	0.677075	no_change
YALI0B11924g	0.980371	1.28117	0.308446	no_change
YALI0B11946g	-0.022121	0.514746	0.51595	no_change
YALI0B11968g	-0.0273697	-0.710691	-0.626004	no_change
YALI0B11990r	0	0	0	no_change
YALI0B12034g	0.0721568	0.289603	0.214324	no_change
YALI0B12056g	-1.00429	-0.704684	0.26296	no_change
YALI0B12078g	0.41443	-0.450916	-0.677183	no_change
YALI0B12122g	-1.0813	0.225585	0.938046	no_change
YALI0B12166g	1.2994	-0.276866	-1.41697	no_change
YALI0B12210g	0.0104846	-0.509779	-0.512929	no_change
YALI0B12254g	-0.606407	0	0.606407	no_change
YALI0B12276g	-0.800551	-1.25625	-0.753121	no_change
YALI0B12298g	-0.445445	-1.3372	-0.920644	no_change
YALI0B12342g	-0.574885	0.46181	0.672798	no_change
YALI0B12364g	0.557719	0.325403	-0.197709	no_change
YALI0B12386g	0.0791536	1.45882	1.15475	no_change
YALI0B12408g	0.219903	1.58802	1.10463	no_change
YALI0B12430g	-2.12841	-0.88977	0.956438	no_change
YALI0B12452g	1.14251	0.516726	-0.608171	no_change
YALI0B12474g	0.0944435	-1.20047	-1.25123	no_change
YALI0B12496g	0.474998	0.3258	-0.13997	no_change
YALI0B12518g	-0.378951	1.12558	1.32519	no_change
YALI0B12562g	0.728856	-0.398849	-1.00397	no_change
YALI0B12584g	-1.05584	0.341631	1.27414	no_change
YALI0B12606g	0.143834	-0.174964	-0.293835	no_change
YALI0B12650r	0	0	0	no_change
YALI0B12782g	-0.224195	0.867796	0.95215	no_change
YALI0B12826g	1.51114	0.057921	-1.19535	no_change
YALI0B12848g	2.19267	0.0200356	-1.42349	no_change
YALI0B12936g	0.544465	-0.0249359	-0.495455	no_change
YALI0B12958g	0.734152	-0.560809	-1.17402	no_change
YALI0B12980g	-0.125303	0	0.125303	no_change
YALI0B13002t	0	0	0	no_change
YALI0B13024r	0	0	0	no_change
YALI0B13035r	0	0	0	no_change
YALI0B13046g	0	0	0	no_change
YALI0B13068g	0	0	0	no_change
YALI0B13090g	0	0	0	no_change
YALI0B13112g	0	0	0	no_change
YALI0B13134g	-0.0861315	0	0.0861315	no_change
YALI0B13156g	0.251679	1.57713	1.15215	no_change
YALI0B13178g	1.30673	0.633459	-0.603562	no_change
YALI0B13222g	-0.892133	-2.28141	-1.09378	no_change
YALI0B13244r	0	0	0	no_change
YALI0B13332g	-0.695397	-0.19071	0.504507	no_change
YALI0B13376g	-1.02609	-0.810784	0.283584	no_change
YALI0B13398g	0.331147	-0.163037	-0.476577	no_change
YALI0B13442g	-0.213463	-1.22692	-1.02458	no_change
YALI0B13464g	0.706276	1.89728	0.931929	no_change
YALI0B13486g	-0.318454	-1.54513	-1.21736	no_change
YALI0B13508g	-0.804902	0.27949	1.0328	no_change
YALI0B13552g	1.49538	-0.286638	-1.30032	no_change
YALI0B13574r	0	0	0	no_change
YALI0B13684g	-1.05064	0.170377	1.06404	no_change
YALI0B13706g	0.418917	-0.316663	-0.622319	no_change
YALI0B13750g	0.699417	0.202196	-0.282618	no_change
YALI0B13772g	0.0773648	0.417437	0.33211	no_change
YALI0B13794g	0	0	0	no_change
YALI0B13838g	0	0	0	no_change
YALI0B13860g	0.104661	-0.527364	-0.610791	no_change
YALI0B13882g	0.662546	1.71152	0.751673	no_change
YALI0B13926g	0.200253	0.572652	0.380053	no_change
YALI0B13970g	0.00126726	-0.321779	-0.305534	no_change
YALI0B13992g	0.245156	0.473829	0.234934	no_change
YALI0B14014g	1.51198	0.667453	-0.467921	no_change
YALI0B14036g	-0.121566	0.373086	0.448379	no_change
YALI0B14058g	-0.753793	-1.85146	-1.04074	no_change
YALI0B14080g	-1.49361	-0.328686	1.17843	no_change
YALI0B14124g	-0.200538	0.0535088	0.202156	no_change
YALI0B14179g	-0.263338	-0.546413	-0.41593	no_change
YALI0B14223g	0.256922	0.156336	-0.0463309	no_change
YALI0B14245g	0.63872	-0.178627	-0.771202	no_change
YALI0B14267g	-1.57091	0.167244	1.30687	no_change
YALI0B14311g	-0.925425	-0.934453	0.333577	no_change
YALI0B14333g	-0.3299	-0.60276	-0.362589	no_change
YALI0B14355g	-0.921795	-0.344246	0.52905	no_change
YALI0B14399g	-0.28452	0.971346	1.16444	no_change
YALI0B14421g	-0.0151742	0	0.0151742	no_change
YALI0B14465g	-0.446052	-0.966123	-0.678946	no_change
YALI0B14487g	-0.909594	0.209918	0.973715	no_change
YALI0B14509g	0.931704	1.90731	0.820805	no_change
YALI0B14553g	-0.858613	0.453518	1.28404	no_change
YALI0B14575g	1.44272	0.675213	-0.891255	no_change
YALI0B14619g	2.10018	-0.682463	-1.47547	no_change
YALI0B14663g	1.34046	0.569615	-0.617306	no_change
YALI0B14685g	0	-0.298251	-0.298251	no_change
YALI0B14707g	0.429864	0.968951	0.542948	no_change
YALI0B14729g	-1.5073	0.414312	1.29389	no_change
YALI0B14751g	-0.290137	-0.891649	-0.715703	no_change
YALI0B14773g	-0.958843	-1.35424	-0.367772	no_change
YALI0B14839g	-1.71674	-0.87058	0.0616671	no_change
YALI0B14883g	0.285369	-0.16219	-0.409968	no_change
YALI0B14927g	1.5904	0.540521	-0.841953	no_change
YALI0B14938r	0	0	0	no_change
YALI0B14949g	-1.26927	0.173482	1.16597	no_change
YALI0B14971g	-0.336882	0.71975	0.87321	no_change
YALI0B14993g	-0.221703	-1.21591	-0.968703	no_change
YALI0B15015g	-0.0596029	0.335208	0.35839	no_change
YALI0B15037g	-0.840538	-1.31354	-0.602886	no_change
YALI0B15059g	-1.20636	0.529319	1.13957	no_change
YALI0B15081g	0.0563157	-0.424173	-0.473153	no_change
YALI0B15103g	1.76248	-0.117431	-1.33119	no_change
YALI0B15125g	-0.871429	1.00908	1.48483	no_change
YALI0B15147g	0.182998	0.220932	0.0585551	no_change
YALI0B15202g	-1.66308	0.12447	1.36272	no_change
YALI0B15224g	-1.44083	-0.437228	0.62053	no_change
YALI0B15246g	0.0416128	0.946617	0.873254	no_change
YALI0B15268g	-0.610051	0.384974	0.760941	no_change
YALI0B15290g	0.908121	1.3349	0.479529	no_change
YALI0B15304g	0.908083	0.0827754	-0.697208	no_change
YALI0B15312g	0.873532	-0.915844	-1.43612	no_change
YALI0B15356g	1.88064	0.783728	-1.01205	no_change
YALI0B15400g	0.469183	-1.15385	-1.44468	no_change
YALI0B15422g	-0.0804578	0.58177	0.616304	no_change
YALI0B15444g	1.41343	0.416849	-0.933604	no_change
YALI0B15466g	0	0	0	no_change
YALI0B15488g	0	0	0	no_change
YALI0B15532g	0	-0.449805	-0.449805	no_change
YALI0B15554g	0	0	0	no_change
YALI0B15576g	-1.03176	0.0627013	1.08341	no_change
YALI0B15620g	-1.37894	-0.276319	1.10441	no_change
YALI0B15664g	-0.849536	-0.764498	-0.109683	no_change
YALI0B15686g	0.116832	1.49644	1.27791	no_change
YALI0B15708g	-0.00873637	-0.975309	-0.917868	no_change
YALI0B15752g	0.728194	1.0192	0.114988	no_change
YALI0B15774g	-0.510182	-0.0554922	0.404026	no_change
YALI0B15796g	0	0	0	no_change
YALI0B15840g	1.10757	0.239488	-0.519754	no_change
YALI0B15862g	-0.205212	0.536166	0.6759	no_change
YALI0B15884g	0.131419	-0.225756	-0.340284	no_change
YALI0B15906g	0.525824	0.924167	0.306881	no_change
YALI0B15928r	0	0	0	no_change
YALI0B15950g	0.473756	1.67319	1.07601	no_change
YALI0B15994g	0	0	0	no_change
YALI0B16016g	-0.246108	-1.58575	-1.30109	no_change
YALI0B16038g	0.608156	0.0786002	-0.462286	no_change
YALI0B16104g	-0.073343	-1.0467	-0.976809	no_change
YALI0B16126g	0.954361	1.35591	0.260091	no_change
YALI0B16148g	-1.4514	-0.557151	0.649001	no_change
YALI0B16170g	-0.282105	0	0.282105	no_change
YALI0B16214g	-0.455186	-1.4196	-1.19146	no_change
YALI0B16258g	-0.0527732	-0.475167	-0.423215	no_change
YALI0B16302g	0.0207139	1.07502	0.968021	no_change
YALI0B16346r	0	0	0	no_change
YALI0B16368g	-1.40494	0.111198	1.42055	no_change
YALI0B16390g	0.492268	1.17989	0.75581	no_change
YALI0B16412g	0	-0.915474	-0.915474	no_change
YALI0B16434g	-0.369177	1.41251	1.45066	no_change
YALI0B16456g	0.200185	0.661853	0.504823	no_change
YALI0B16478g	-0.927841	0.0661384	0.723925	no_change
YALI0B16522g	-2.46346	-0.488798	0.415189	no_change
YALI0B16588g	-0.443202	1.40313	1.43368	no_change
YALI0B16610g	0.0916701	0.00209019	-0.0757766	no_change
YALI0B16654g	0.328947	-1.19308	-1.36699	no_change
YALI0B16676g	1.90502	0.948031	-0.275056	no_change
YALI0B16698g	-0.28209	1.37102	1.45313	no_change
YALI0B16720g	-1.26386	-0.0513462	0.839232	no_change
YALI0B16764g	0.711616	1.28486	0.689389	no_change
YALI0B16786g	1.60744	0.553062	-0.861725	no_change
YALI0B16808g	0.914113	0.291206	-0.476623	no_change
YALI0B16852g	0	0	0	no_change
YALI0B16874g	0.121173	-0.642521	-0.720683	no_change
YALI0B16962g	-1.03274	-0.798099	0.119555	no_change
YALI0B16984g	0.246885	1.09671	0.763339	no_change
YALI0B17028g	0	0	0	no_change
YALI0B17061g	-0.336046	0.585395	0.836483	no_change
YALI0B17094r	0	0	0	no_change
YALI0B17138g	0	0	0	no_change
YALI0B17160g	-0.457253	0.537813	0.891157	no_change
YALI0B17248g	-0.207096	-0.132643	0.0377319	no_change
YALI0B17270g	0	0	0	no_change
YALI0B17292g	-1.67609	0.0517563	1.20643	no_change
YALI0B17303g	-0.993007	-0.0702161	0.864586	no_change
YALI0B17314g	0.103804	-0.530326	-0.60059	no_change
YALI0B17358g	-0.692954	-0.320144	0.296231	no_change
YALI0B17380g	0.338832	0.690667	0.419943	no_change
YALI0B17424g	-0.259159	-0.485805	-0.228619	no_change
YALI0B17468g	0.948707	0.482559	-0.41249	no_change
YALI0B17512g	0.0963978	0.960001	0.746503	no_change
YALI0B17534g	0.358687	0.870255	0.537239	no_change
YALI0B17556g	-0.857906	-0.425791	0.459692	no_change
YALI0B17567r	0	0	0	no_change
YALI0B17578r	0	0	0	no_change
YALI0B17666g	0.888096	0.705471	-0.172787	no_change
YALI0B17688g	-0.223775	0.567485	0.716691	no_change
YALI0B17710g	0.505057	-0.487784	-0.937977	no_change
YALI0B17754g	-0.231179	-0.853454	-0.621685	no_change
YALI0B17776g	0.398245	0.85365	0.402611	no_change
YALI0B17798g	0.204513	0.888347	0.522188	no_change
YALI0B17820g	1.07576	0.628329	0.178334	no_change
YALI0B17842g	-0.682324	0.756991	1.2773	no_change
YALI0B17864g	0.770277	0.0577585	-0.447022	no_change
YALI0B17930g	-0.466361	1.17095	1.40487	no_change
YALI0B17952r	0	0	0	no_change
YALI0B17996g	0.447181	1.9891	1.26042	no_change
YALI0B18018g	0.945445	0.0953526	-0.648544	no_change
YALI0B18040g	-0.488422	0.316662	0.763554	no_change
YALI0B18062g	0.543324	0.83525	0.261639	no_change
YALI0B18084g	-0.243919	0.608629	0.766164	no_change
YALI0B18106r	0	0	0	no_change
YALI0B18128g	-0.684455	0.175906	0.749416	no_change
YALI0B18172g	-0.832766	0.588807	1.07238	no_change
YALI0B18194g	-0.415068	0.376589	0.518859	no_change
YALI0B18260g	-2.24929	-0.847564	1.05047	no_change
YALI0B18282g	0.231221	0.958652	0.596113	no_change
YALI0B18304g	0.74964	-0.805635	-1.27487	no_change
YALI0B18348g	0.255532	0.817198	0.397313	no_change
YALI0B18370g	0	0	0	no_change
YALI0B18436g	-1.00862	-0.900447	-0.204109	no_change
YALI0B18458g	-0.150829	1.14183	1.10536	no_change
YALI0B18524g	0.720005	-0.29079	-0.977584	no_change
YALI0B18590g	-0.348643	-1.17355	-0.865012	no_change
YALI0B18612g	-0.804277	-1.13231	-0.338962	no_change
YALI0B18634g	0.23405	0.937737	0.640411	no_change
YALI0B18656g	0.283295	0.673777	0.358943	no_change
YALI0B18700g	0.821678	0.13018	-0.546947	no_change
YALI0B18722g	0.263454	1.54142	1.15906	no_change
YALI0B18744g	0.549456	0.75956	-0.0130334	no_change
YALI0B18788g	-1.32637	-0.824235	0.392102	no_change
YALI0B18810g	-0.298461	-1.21807	-0.862966	no_change
YALI0B18821r	0	0	0	no_change
YALI0B18832r	0	0	0	no_change
YALI0B18876g	0.608923	-0.830264	-1.31841	no_change
YALI0B18898g	-1.19782	-0.285842	0.417279	no_change
YALI0B18920g	0.281876	1.18806	0.81458	no_change
YALI0B18942g	0	0	0	no_change
YALI0B18964g	0.548058	0.958422	0.29743	no_change
YALI0B19008g	0	0	0	no_change
YALI0B19030g	0	0	0	no_change
YALI0B19052g	0.528985	1.75038	0.82734	no_change
YALI0B19074g	-0.623348	-0.0140355	0.604035	no_change
YALI0B19140r	0	0	0	no_change
YALI0B19184g	0.0196797	0.948788	0.76629	no_change
YALI0B19272r	0	0	0	no_change
YALI0B19316g	-0.954698	-0.522852	0.368102	no_change
YALI0B19338g	0.826887	0.554969	0.0884217	no_change
YALI0B19360g	-0.391336	0.905537	1.13244	no_change
YALI0B19382g	-0.90996	0.720274	1.11714	no_change
YALI0B19404r	0	0	0	no_change
YALI0B19448g	-1.02013	-0.867237	0.15998	no_change
YALI0B19470g	0	0	0	no_change
YALI0B19492g	0	-0.963487	-0.963487	no_change
YALI0B19514r	0	0	0	no_change
YALI0B19558g	0.137079	-1.20273	-1.21498	no_change
YALI0B19580g	0.0706803	0.30272	0.222502	no_change
YALI0B19602g	0	0	0	no_change
YALI0B19624g	0.356489	2.16767	1.46893	no_change
YALI0B19646g	-0.520091	-1.35322	-0.836243	no_change
YALI0B19712g	-0.0625894	-0.85712	-0.732934	no_change
YALI0B19734g	0.121467	0.519943	0.361955	no_change
YALI0B19756g	-0.239945	0.341801	0.494414	no_change
YALI0B19778g	-0.698471	-0.67002	-0.30867	no_change
YALI0B19800g	0.310822	-0.996839	-1.11006	no_change
YALI0B19844g	0	0	0	no_change
YALI0B19866g	-0.123287	-0.0255731	0.097869	no_change
YALI0B19888g	-1.46266	-0.233566	1.09204	no_change
YALI0B19910g	0.898786	0.204456	-0.316881	no_change
YALI0B19932r	0	0	0	no_change
YALI0B19976g	-0.358675	-0.0790057	0.283919	no_change
YALI0B19987r	0	0	0	no_change
YALI0B20020g	-0.00562066	-1.69476	-1.47267	no_change
YALI0B20042g	0	0	0	no_change
YALI0B20064g	0.0631595	-0.362667	-0.390782	no_change
YALI0B20130r	0	0	0	no_change
YALI0B20174g	0	0	0	no_change
YALI0B20196g	0.136095	1.2472	1.00725	no_change
YALI0B20240g	0.0570023	1.14943	1.01312	no_change
YALI0B20284g	0	0	0	no_change
YALI0B20306g	2.10532	0.432589	-0.947028	no_change
YALI0B20328g	0	-0.642344	-0.642344	no_change
YALI0B20350g	0	0	0	no_change
YALI0B20394g	-0.114035	0.0173128	0.10401	no_change
YALI0B20438g	-0.182254	-0.909561	-0.736473	no_change
YALI0B20482g	-2.77866	-0.79648	1.10978	no_change
YALI0B20515r	0	0	0	no_change
YALI0B20526g	0	-0.468667	-0.468667	no_change
YALI0B20548g	0	0	0	no_change
YALI0B20570g	0.421523	0.450975	0.15097	no_change
YALI0B20592g	0.297496	0.276588	-0.0481716	no_change
YALI0B20636g	-0.223996	-0.381211	-0.0568518	no_change
YALI0B20680g	1.07442	0.104107	-0.840132	no_change
YALI0B20702g	0	0	0	no_change
YALI0B20724g	0.984716	0.257793	-0.32734	no_change
YALI0B20768g	-0.0186097	0	0.0186097	no_change
YALI0B20790g	-0.595363	0.691251	1.2261	no_change
YALI0B20812g	0	0	0	no_change
YALI0B20834g	-0.31302	0.72025	0.945202	no_change
YALI0B20856g	-0.863796	-0.910029	-0.18158	no_change
YALI0B20900g	-0.843712	-1.39078	-0.527724	no_change
YALI0B20911g	-0.181087	0.405751	0.547616	no_change
YALI0B20922g	-0.341751	-0.282444	0.0241525	no_change
YALI0B21032g	0.595884	-0.587981	-1.02542	no_change
YALI0B21076g	2.09302	0.407613	-1.23072	no_change
YALI0B21120g	-0.78316	0.479505	1.02773	no_change
YALI0B21208g	0.00296083	-1.11274	-1.11431	no_change
YALI0B21252g	1.82891	0.164715	-1.25746	no_change
YALI0B21296g	0.53307	1.54101	1.02179	no_change
YALI0B21340g	0.290671	1.51276	1.14503	no_change
YALI0B21362g	0.104465	0.931112	0.623915	no_change
YALI0B21384g	1.56985	0.15213	-1.15744	no_change
YALI0B21428g	-0.162396	1.25962	1.29359	no_change
YALI0B21527g	1.01355	0.403951	-0.608958	no_change
YALI0B21538g	0.0511168	-1.50578	-1.4409	no_change
YALI0B21604g	-1.99709	-0.493872	1.33657	no_change
YALI0B21626g	0.507768	1.22859	0.859863	no_change
YALI0B21648r	0	0	0	no_change
YALI0B21714g	-0.62948	-0.50743	0.0645197	no_change
YALI0B21725r	0	0	0	no_change
YALI0B21736r	0	0	0	no_change
YALI0B21780g	0.768558	0.973964	0.654786	no_change
YALI0B21802r	0	0	0	no_change
YALI0B21846g	-1.04155	-0.35786	0.0808501	no_change
YALI0B21868g	-1.58413	-0.567895	-0.0637837	no_change
YALI0B21912g	-0.503559	0.153197	0.426821	no_change
YALI0B21925g	0	0	0	no_change
YALI0B22000g	0.901619	0.106254	-0.789715	no_change
YALI0B22022r	0	0	0	no_change
YALI0B22044r	0	0	0	no_change
YALI0B22088g	-0.438746	0.0899493	0.442326	no_change
YALI0B22110g	0.615123	1.08541	0.692156	no_change
YALI0B22125g	-0.0405578	-1.44353	-1.22877	no_change
YALI0B22154g	-0.833115	-0.749395	0.0816769	no_change
YALI0B22176g	-0.899535	0.453475	1.2781	no_change
YALI0B22220g	1.44896	0.245261	-1.14788	no_change
YALI0B22264g	0	0	0	no_change
YALI0B22286g	-1.42123	-0.249765	0.753201	no_change
YALI0B22330g	0.269653	0.597265	0.35001	no_change
YALI0B22352r	0	0	0	no_change
YALI0B22374g	0.501465	0.335447	-0.176625	no_change
YALI0B22418g	-2.27816	-0.157733	1.43036	no_change
YALI0B22440g	0.174174	-1.21844	-1.27401	no_change
YALI0B22462g	-1.14157	0.434773	1.09898	no_change
YALI0B22506g	-1.22276	-0.357835	0.0720586	no_change
YALI0B22528g	-0.00361401	0.40525	0.403841	no_change
YALI0B22572g	1.07887	-0.937217	-1.45443	no_change
YALI0B22616g	0.779999	0.210662	-0.436998	no_change
YALI0B22682g	-1.10923	0.177951	1.04054	no_change
YALI0B22748g	0	-0.351398	-0.351398	no_change
YALI0B22770g	-0.898363	-1.2412	-0.537768	no_change
YALI0B22792g	0.960567	0.499134	-0.120057	no_change
YALI0B22880g	0	0	0	no_change
YALI0B22902g	-0.284497	-0.701701	-0.423997	no_change
YALI0B22924g	-0.319648	0.133712	0.446673	no_change
YALI0B22946g	-0.902138	-2.10494	-1.15821	no_change
YALI0B22968g	0.202709	0.264798	0.0534128	no_change
YALI0B22990g	0	0	0	no_change
YALI0B23012g	-0.285418	0.780688	0.865339	no_change
YALI0B23078g	-0.319198	1.26025	1.34567	no_change
YALI0B23100g	0.415512	0.649923	0.242283	no_change
YALI0B23111g	-3.67966	-0.397015	0.785821	no_change
YALI0B23122g	-2.22584	0.339219	1.36602	no_change
YALI0B23144g	-0.394862	1.15111	1.37838	no_change
YALI0B23188g	0.0756417	0.748176	0.629697	no_change
YALI0B23232g	-0.644885	0.432826	0.87861	no_change
YALI0B23254g	-0.977653	0.385132	1.17211	no_change
YALI0B23276g	-1.35523	-0.549405	0.52291	no_change
YALI0B23320g	0.546174	0.935661	0.464874	no_change
YALI0B23342g	-0.337909	-1.168	-0.885545	no_change
YALI0B23364g	-0.730425	-1.46516	-0.755232	no_change
YALI0B23408g	-0.91922	0.200524	1.07961	no_change
YALI0B23430g	-0.456617	0.61111	0.85684	no_change
[truncated: 5,361 more rows]
