# Supplementary material for: Gene Coexpression Connectivity Predicts Gene Targets Underlying High Ionic-Liquid Tolerance in Yarrowia lipolytica
Source: mSystems. 2022 Jul 12;7(4):e00348-22. doi: 10.1128/msystems.00348-22 (PMC9426553; doi:10.1128/msystems.00348-22)
Supplement: TABLE S1 [file msystems.00348-22-s0001.xlsx]

## Sheet: Table S1
Table S1: Gene target locus tag, accession, average fold change, degree, category of selection, and ortholog of Saccharomyces cerevisiae.
Gene	Locus tag	Accession	Average fold change	Degree	Category	S. cerevisiae Orthologue
1	YALI0E10417g	Q6C6D3	3.14	33	Overlap by fold change	N/A
2	YALI0C21758g	Q6CB57	3.11	29	Overlap by fold change	KIN4
3	YALI0B16324g	Q6CEE3	3.04	35	Overlap by fold change	CHS2
4	YALI0D08118g	Q6C9V3	2.99	24	Overlap by fold change	N/A
5	YALI0E00792g	Q6C7H5	2.86	34	Overlap by fold change	KAR9
6	YALI0F06402g	Q6C2N4	2.84	56	Overlap by degree	YCS4
7	YALI0E07491g	Q6C6P8	2.17	47	Overlap by degree	KIP3
8	YALI0B22396g	Q6CDP3	2.36	45	Overlap by degree	TRS23
9	YALI0B15180g	Q6CEJ4	2.76	44	Overlap by degree	CLB5
10	YALI0F02673g	Q6C348	2.64	43	Overlap by degree	KIP1/CIN8
11	YALI0C03377g	Q6CD67	3.5	13	Fold Change (FC)	CDC20
12	YALI0E12419g	Q6C650	3.32	1	Fold Change (FC)	N/A
13	YALI0E21549g	Q6C529	3.1	0	Fold Change (FC)	BIO3
14	YALI0E17545g	Q6C5J6	3.05	1	Fold Change (FC)	N/A
15	YALI0C21296g	Q6CB77	2.8	17	Fold Change (FC)	N/A
16	YALI0A18722g	F2Z6B2	1.7	49	Degree	VPS28
17	YALI0B03476g	Q6CFV1	1.76	46	Degree	BRN1
18	YALI0D16247g	Q6C8X0	2.08	45	Degree	OYE2
19	YALI0E34852g	Q6C3H2	1.48	38	Degree	EMP24
20	YALI0F27423g	Q6C066	1.59	38	Degree	N/A
21	YALI0D12232g	Q6C9C8	2.79	41	GO Term	N/A
22	YALI0C08096g	Q6CCM9	2.8	26	GO Term	N/A
23	YALI0B12738g	Q6CEV0	2.16	34	GO Term	N/A
24	YALI0C18183g	Q6CBJ7	2.16	17	GO Term	N/A
25	YALI0D19470g	Q6C8H9	2.55	42	GO Term	SPS1
26	YALI0C21802g	Q6CB55	2.52	13	GO Term	SEC27
27	YALI0B09273g	Q6CF88	2.26	1	GO Term	VCX1
28	YALI0F13343g	Q6C1U3	2.18	24	GO Term	MYO1
29	YALI0E29557g	Q6C455	2.13	39	GO Term	HOF1
