# Supplementary material for: Gene Coexpression Connectivity Predicts Gene Targets Underlying High Ionic-Liquid Tolerance in Yarrowia lipolytica
Source: mSystems. 2022 Jul 12;7(4):e00348-22. doi: 10.1128/msystems.00348-22 (PMC9426553; doi:10.1128/msystems.00348-22)
Supplement: TABLE S2 [file msystems.00348-22-s0002.xlsx]

## Sheet: Table S2
Table S2: Primers used for constructing IL gene overexpression plasmids.
Gene ID	Locus Tag	Primer	Sequence
pSR001	N/A	2	TTTGAATGATTCTTATACTCAGAAG
		3	TCATGTAATTAGTTATGTCACGCTTAC
#1	YALI0E10417g	79	ccttctgagtataagaatcattcaaaATGCGCGCCATTGAGGGCCTGGGC
		91	gcgtgacataactaattacatgaTTAGAAACCGGTGAAGCCCGACTGCATGGAG
#2	YALI0C21758g	80	ccttctgagtataagaatcattcaaaATGTCTCGACAAAAAAAATCGCGAGAAATCCGG
		92	gcgtgacataactaattacatgaTTAAGATGCAGAAACTCTTGACCGTCGTCGG
#3	YALI0B16324g	81	ccttctgagtataagaatcattcaaaATGTCGAACAAGCCTCGAGACCTGCCCGAGCC
		93	gcgtgacataactaattacatgaTTACTGTTGGCCAGTGAGCCCCTGGTGTCTTTTGAGG
#4	YALI0D08118g	82	ccttctgagtataagaatcattcaaaATGCCAATATTTGGGTATTACCGCTTTGGG
		94	gcgtgacataactaattacatgaTTACAATCTCTCAACAGGCCCCTCGAAATCAGCCTC
#5	YALI0E00792g	83	ccttctgagtataagaatcattcaaaATGCTATCCACGTGTGCTTCCAATCTCGAGAAGC
		95	gcgtgacataactaattacatgaCTACCGGACCACTGGTTTGGCGATACGCACG
#6	YALI0F06402g	84	ccttctgagtataagaatcattcaaaATGTCGGAATTCATTCTCAACGAGGTGTACACAG
		96	gcgtgacataactaattacatgaTTAGACCTTACCCACCACCTTGAAACCCTCGGC
#7	YALI0E07491g	85	ccttctgagtataagaatcattcaaaATGGAGTCTTCTATTTCAGTGGCCGTCAGAGTAC
		97	gcgtgacataactaattacatgaCTACTGTGTCACCCTCTGGGGCATCCCCAGC
#8	YALI0B22396g	86	ccttctgagtataagaatcattcaaaATGACCGTGTATGCACTCTACATTCTCAACAAAG
		98	gcgtgacataactaattacatgaCTAGCTCACCGACTCGAGGTACTTGTTGAGATGCAGG
#9	YALI0B15180g	87	ccttctgagtataagaatcattcaaaATGAACTTTCCAGTGAGTACTAATGACCCGGAC
		99	gcgtgacataactaattacatgaTTAGATAAATAGGTTAGTTTCGTAAGAATTGACACC
#10	YALI0F02673g	88	ccttctgagtataagaatcattcaaaATGTCTTCGCGCCACAACAGTTTGGGAATGAGG
		100	gcgtgacataactaattacatgaCTACTGCTTTCTATACTTCCTCGGAGGCACCAACCTG
#11	YALI0C03377g	89	ccttctgagtataagaatcattcaaaATGTCGACAAAATCGCCTGTCACTCCTCGATACG
		101	gcgtgacataactaattacatgaCTATCTAATACCCACAGTGGAAATCTCCTTGCTCTGG
#12	YALI0E12419g	90	ccttctgagtataagaatcattcaaaATGACACAGATTATCCATAACGCCACCATCCCC
		102	gcgtgacataactaattacatgaTTACAGCTTGGCCTTGTTGAGACCCAGAACAACATCG
#13	YALI0E21549g	103	ccttctgagtataagaatcattcaaaATGAAAATCGGCGGTCTGTGGAAAAAATTCCCCG
		115	gcgtgacataactaattacatgaTTACTGAAAGTAAGTTCTCACTCTCTGTTGAATGGC
#14	YALI0E17545g	104	ccttctgagtataagaatcattcaaaATGCTCAAGCAACTGGAAAATATTCTTGAGTCGC
		116	gcgtgacataactaattacatgaCTACAACCGCCCTCTCATCTCCTTCTGAGAATGCC
#15	YALI0C21296g	105	ccttctgagtataagaatcattcaaaATGGACACTCCGACCCGTCCCCGAGCCGATCTG
		117	gcgtgacataactaattacatgaCTACACCTTCAGTTTGGCCTCAAGCTTCATAAAATCC
#16	YALI0A18722g	106	ccttctgagtataagaatcattcaaaATGTCACTTCCATACGCCCCACTAACCCATATGC
		118	gcgtgacataactaattacatgaCTAATCTAGTTCTGCAAAGAAACCCTTGTAAG
#17	YALI0B03476g	107	ccttctgagtataagaatcattcaaaATGGCAAGACCAGCTCGACGACGGTCTTCCGG
		119	gcgtgacataactaattacatgaTTATGCTCCCAGCTGATCCAGGCGAACATTCATATCC
#18	YALI0D16247g	108	ccttctgagtataagaatcattcaaaATGACACAAACGCACAATCTGTTTTCGCCAATC
		120	gcgtgacataactaattacatgaTTACATCTTGTACGCAGGGTAATCAGTGTAGCCC
#19	YALI0E34852g	109	ccttctgagtataagaatcattcaaaATGAAGTTCCTCGTTTGTCTTCTGGTTCTGGCGC
		121	gcgtgacataactaattacatgaTTAAACCAAAGTCTTGACCTCAAAGAATCGC
#20	YALI0F27423g	110	ccttctgagtataagaatcattcaaaATGTTTGGCATCTTTTCGCGCATTCCCGTGGAGC
		122	gcgtgacataactaattacatgaCTAACTGCTCGTAGTGGCCACCTCAACAGGCTCG
#21	YALI0D12232g	111	ccttctgagtataagaatcattcaaaATGATCATCAGCCTGACTGTGACCGTTAAAACG
		123	gcgtgacataactaattacatgaTCAAACAACCTCTTCTCGGACAAAGCCCCGGC
#22	YALI0C08096g	112	ccttctgagtataagaatcattcaaaATGGAGCACTTCACTGCGCACGATGGGTCGTTCC
		124	gcgtgacataactaattacatgaTTACATAATAACACAATCGTCGGCCTCCTTGGTCACC
#23	YALI0B12738g	113	ccttctgagtataagaatcattcaaaATGGACACGAAACGAAGCCTTTCAGGGGCTCCCC
		125	gcgtgacataactaattacatgaCTACCTCGTCAGACCAACTCCTAATCCTACCG
#24	YALI0C18183g	114	ccttctgagtataagaatcattcaaaATGTTGCCACGAGCCCTGAGTCGCCACGTGG
		126	gcgtgacataactaattacatgaCTACTTATAGTCTGCGACTTCTTCAACGTCACCAGGG
#25	YALI0D19470g	127	ccttctgagtataagaatcattcaaaATGGCATCGGCAAGCTCAGAACTATCACGGCTGG
		132	gacataactaattacatgaCTAGTAACGATCGTACTCTTCGAACTCCTCGATCCACCG
#26	YALI0C21802g	128	ccttctgagtataagaatcattcaaaATGAAGCTCGAAATCAAGGTGAGTAATTGAGCG
		133	gcgtgacataactaattacatgaTTACAAGGTGTTGGCAGCCTCATCAACCTCCTCC
#27	YALI0B09273g	129	ccttctgagtataagaatcattcaaaATGCCTTCCGAATCCACCCCTCTCATTGGCCGAC
		134	gcgtgacataactaattacatgaTTACATATCCGAGGGATAGTAGAAGAAGGCAATGGCG
#28	YALI0F13343g	130	ccttctgagtataagaatcattcaaaATGTGCGTGATGATGTTTTGTTTCAGCTGGATTG
		135	gcgtgacataactaattacatgaTTAAACAAAGGAGGGCTCAAAGTTGGAGTTGTTGTTG
#29	YALI0E29557g	131	ccttctgagtataagaatcattcaaaATGTCGGAACATTCGTTTGCCAACAACTTTTGGG
		136	gcgtgacataactaattacatgaCTAAATGTCAGCCAAAAAGTTGCTGGGAGCTAGACC
