# Supplementary material for: Gene Coexpression Connectivity Predicts Gene Targets Underlying High Ionic-Liquid Tolerance in Yarrowia lipolytica
Source: mSystems. 2022 Jul 12;7(4):e00348-22. doi: 10.1128/msystems.00348-22 (PMC9426553; doi:10.1128/msystems.00348-22)
Supplement: TABLE S3 [file msystems.00348-22-s0003.xlsx]

## Sheet: Table S3
Table S3: Strains and plasmids used for single- and dual-gene overexpression experiments. Strain #i is the strain carrying the gene #i whose gene name, locus tag, and accession number are presented in Table S1.
Strain	Plasmid(s)	Source
Control (single gene overexpression)	pSR001	Ryu et al., 2015
#1	#1::pSR001	This study
#2	#2::pSR001	This study
#3	#3::pSR001	This study
#4	#4::pSR001	This study
#5	#5::pSR001	This study
#6	#6::pSR001	This study
#7	#7::pSR001	This study
#8	#8::pSR001	This study
#9	#9::pSR001	This study
#10	#10::pSR001	This study
#11	#11::pSR001	This study
#12	#12::pSR001	This study
#13	#13::pSR001	This study
#14	#14::pSR001	This study
#15	#15::pSR001	This study
#16	#16::pSR001	This study
#17	#17::pSR001	This study
#18	#18::pSR001	This study
#19	#19::pSR001	This study
#20	#20::pSR001	This study
#21	#21::pSR001	This study
#22	#22::pSR001	This study
#23	#23::pSR001	This study
#24	#24::pSR001	This study
#25	#25::pSR001	This study
#26	#26::pSR001	This study
#27	#27::pSR001	This study
#28	#28::pSR001	This study
#29	#29::pSR001	This study
Control (dual-gene overexpression)	pSR001+pSR008	This study
#18+#12	#18::pSR001+#12::pSR008	This study
#15+#12	#15::pSR001+#12::pSR008	This study
#18+#16	#18::pSR001+#16::pSR008	This study
#6+#17	#6::pSR001+#17::pSR008	This study
#18+#24	#18::pSR001+#24::pSR008	This study
#1+#1	#1::pSR001+#1::pSR008	This study
#18+#17	#18::pSR001+#17::pSR008	This study
#23+#23	#23::pSR001+#23::pSR008	This study
#16+#17	#16::pSR001+#17::pSR008	This study
#17+#17	#17::pSR001+#17::pSR008	This study
#21+#14	#21::pSR001+#14::pSR008	This study
Reference: Ryu S, Labbé N, Trinh CT. Simultaneous saccharification and fermentation of cellulose in ionic liquid for efficient production of α-ketoglutaric acid by Yarrowia lipolytica. Applied Microbiology and Biotechnology. 2015;99:4237-4244. DOI: 10.1007/s00253-015-6521-5
