# Supplementary material for: Gene Coexpression Connectivity Predicts Gene Targets Underlying High Ionic-Liquid Tolerance in Yarrowia lipolytica
Source: mSystems. 2022 Jul 12;7(4):e00348-22. doi: 10.1128/msystems.00348-22 (PMC9426553; doi:10.1128/msystems.00348-22)
Supplement: TABLE S4 [file msystems.00348-22-s0004.xlsx]

## Sheet: Table S4
Table S4: TPM values for both WT and MT Y. lipolytica strains growing in 0% and 8% IL. Abbreviation: TPM, Transcript per million.
Gene	WT 0% early rep1	WT 0% early rep2	WT 0% mid rep1	WT 0% mid rep2	WT 8% early rep1	WT 8% early rep2	WT 8% early rep3	WT 8% mid rep1	WT 8% mid rep2	MT 0% early rep1	MT 0% early rep2	MT 0% early rep3	MT 0% mid rep1	MT 0% mid rep2	MT 8% early rep1	MT 8% early rep2	MT 8% mid rep1	MT 8% mid rep2
atp6	0	0	0	0	0	0	0	0	0	0	0	0	0	0	0	0	0	0
atp8	0	0	0	0	0	0	0	0	0	0	0	0	0	0	0	0	0	0
atp9	0	0	0	0	0	0	0	0	0	0	0	0	0	0	0	0	0	0
cob	0	0	0	0	0	0	0	0	0	0	0	0	0	0	0	0	0	0
cob-i1	0	0	0	0	0	0	0	0	0	0	0	0	0	0	0	0	0	0
cob-i2	0	0	0	0	0	0	0	0	0	0	0	0	0	0	0	0	0	0
cob-i3	0	0	0	0	0	0	0	0	0	0	0	0	0	0	0	0	0	0
cob-i4	0	0	0	0	0	0	0	0	0	0	0	0	0	0	0	0	0	0
cox1	0	0	0	0	0	0	0	0	0	0	0	0	0	0	0	0	0	0
cox1-i1	0	0	0	0	0	0	0	0	0	0	0	0	0	0	0	0	0	0
cox1-i2	0	0	0	0	0	0	0	0	0	0	0	0	0	0	0	0	0	0
cox1-i3	0	0	0	0	0	0	0	0	0	0	0	0	0	0	0	0	0	0
cox1-i4	0	0	0	0	0	0	0	0	0	0	0	0	0	0	0	0	0	0
cox1-i5	0	0	0	0	0	0	0	0	0	0	0	0	0	0	0	0	0	0
cox1-i6	0	0	0	0	0	0	0	0	0	0	0	0	0	0	0	0	0	0
cox1-i7	0	0	0	0	0	0	0	0	0	0	0	0	0	0	0	0	0	0
cox1-i9	0	0	0	0	0	0	0	0	0	0	0	0	0	0	0	0	0	0
cox2	0	0	0	0	0	0	0	0	0	0	0	0	0	0	0	0	0	0
cox3	0	0	0	0	0	0	0	0	0	0	0	0	0	0	0	0	0	0
cox3-i3	0	0	0	0	0	0	0	0	0	0	0	0	0	0	0	0	0	0
nd1	0	0	0	0	0	0	0	0	0	0	0	0	0	0	0	0	0	0
nd1-i2	0	0	0	0	0	0	0	0	0	0	0	0	0	0	0	0	0	0
nd2	0	0	0	0	0	0	0	0	0	0	0	0	0	0	0	0	0	0
nd3	0	0	0	0	0	0	0	0	0	0	0	0	0	0	0	0	0	0
nd4	0	0	0	0	0	0	0	0	0	0	0	0	0	0	0	0	0	0
nd4L	0	0	0	0	0	0	0	0	0	0	0	0	0	0	0	0	0	0
nd5	0	0	0	0	0	0	0	0	0	0	0	0	0	0	0	0	0	0
nd5-i1	0	0	0	0	0	0	0	0	0	0	0	0	0	0	0	0	0	0
nd6	0	0	0	0	0	0	0	0	0	0	0	0	0	0	0	0	0	0
RPR1_1	0	0	0	0	0	0	0	0	0	0	0	0	0	0	0	0	0	0
RPR1_2	0	0	0	0	0	0	0	0	0	0	0	0	0	0	0	0	0	0
SCR1	0	0	0	0	0	0	0	0	0	0	0	0	0	0	0	0	0	0
SNR14	0	0	0	0	0	0	0	0	0	0	0	0	0	0	0	0	0	0
SNR17_1	0	0	0	0	0	0	0	0	0	0	0	0	0	0	0	0	0	0
SNR17_2	0	0	0	0	0	0	0	0	0	0	0	0	0	0	0	0	0	0
SNR17_3	0	0	0	0	0	0	0	0	0	0	0	0	0	0	0	0	0	0
SNR20	0	0	0	0	0	0	0	0	0	0	0	0	0	0	0	0	0	0
SNR6	0	0	0	0	0	0	0	0	0	0	0	0	0	0	0	0	0	0
SNR7	0	0	0	0	0	0	0	0	0	0	0	0	0	0	0	0	0	0
SRN19_1	0	0	0	0	0	0	0	0	0	0	0	0	0	0	0	0	0	0
SRN19_2	0	0	0	0	0	0	0	0	0	0	0	0	0	0	0	0	0	0
YALI0A00110g	0.03	0.03	0.05	0.09	0.05	0	0.06	0.47	0.23	0.13	0.38	1.27	0.38	0.22	0	0.05	0	0
YALI0A00132g	832.58	871.26	987.46	855.89	638.32	698.65	779.74	563.64	1002.11	842.34	699.49	811.47	683.97	847.57	1200.02	1154.6	810.17	545.95
YALI0A00154g	99.75	93.39	602.93	640.03	4406.1	4480.25	6323.81	1037.7	193.49	30.59	29.61	7.95	38.88	34.94	128.69	1851.11	2408.31	4538.07
YALI0A00176g	1.87	1.67	2.6	1.8	1.14	2.93	1.94	0.97	0.19	0.3	0.22	0.34	0.88	0.3	0.5	2.73	4	8.03
YALI0A00198g	0.86	0.98	1.45	1.24	1.01	0	0.2	2.75	0.31	2.12	2.09	2.3	3.02	2.35	0.31	0	0	0.56
YALI0A00212g	5.82	7.38	7.18	7.08	20.72	13.24	17.42	7.16	8.32	8.57	8.88	8.08	8	7.88	1.77	3.26	6.32	16.08
YALI0A00220r	0	0	0	0	0	0	0	0	0	0	0	0	0	0	0	0	0	0
YALI0A00264g	346.85	364.45	372.9	330.95	271.25	311.1	319.89	255.99	346.85	255.77	275.96	278.6	231.45	280.46	297.52	277.28	251.1	198.35
YALI0A00286g	223.5	220.28	183.85	170.64	212.5	214	258	181.05	265.62	263.67	313.05	273.99	254.52	269.88	270.47	231.53	253.85	215.47
YALI0A00297g	0	0	0	0	0	0	0	0	0	0	0	0	0	0	0	0	0	0
YALI0A00308t	0	0	0	0	0	0	0	0	0	0	0	0	0	0	0	0	0	0
YALI0A00330g	18.74	14.45	17.47	14.86	50.69	52.52	49.62	51.94	43.72	23.43	32.76	35.12	23.72	29.64	46.54	38.12	43.99	44.74
YALI0A00352g	1176.95	1228.23	1505.19	1264.61	1365.94	1468.98	1679.39	1004.1	1278.26	1318.66	1224.44	1312.69	1100.69	1286.42	1711.1	1569.31	1350.39	980.82
YALI0A00369g	0.42	0.86	0.25	0.85	0.98	1.47	0.58	2.67	0.15	1.44	1.73	1.38	1.01	1.26	0.76	0.57	0.88	0.61
YALI0A00374g	0.64	1.02	0.42	0.28	0.5	1.75	1.44	2.57	0.83	0.18	0.09	0.24	0.31	0.23	0.28	0.12	0.92	0.38
YALI0A00396g	50.34	54.9	184.66	216.81	353.36	268.5	257.14	577.43	99.44	106.84	102.22	111.78	149.51	148.29	273.95	286.1	301.33	309.25
YALI0A00418g	4.24	6.67	6.56	5.09	7.86	10.81	9.13	9.21	2.65	3.3	5.05	5.57	3.19	3.76	5.27	5.13	5.29	4.2
YALI0A00440g	132.55	122.68	152.68	162.73	184.62	176.88	152.57	241.32	93.23	131.03	154.53	138.34	142.91	137.01	102.62	168.25	224.5	171.58
YALI0A00462r	0	0	0	0	0	0	0	0	0	0	0	0	0	0	0	0	0	0
YALI0A00506g	53.89	64.26	64.33	50.35	25.09	23.25	19.24	38.18	41	39.93	55.24	49.71	44.27	48.36	40.96	68.44	67.76	56.36
YALI0A00528g	0.05	0.05	0	0.05	0.45	0	0	0	0.9	0.04	0.05	0.1	0	0.08	0.05	0	0	0
YALI0A00550g	3.38	4.61	2.73	2.54	1.25	2.37	1.16	2.6	1.34	5.51	7.4	7.37	1.94	4.95	0.86	0.61	1.53	1.79
YALI0A00572g	1.05	1.46	1.19	1.05	1.47	2.14	2.76	1.58	1.23	1.17	1.04	1	0.41	0.39	0.17	0.25	0.37	0.77
YALI0A00594g	349.97	347.34	424.01	372.06	232.36	256.13	251.55	226.95	301.06	308.48	295.97	314.58	277.5	396.98	384.78	337.54	307.34	209.11
YALI0A00616g	31.32	27.52	36.09	32.77	56.07	55.67	52.73	22.83	32.84	25.18	33.34	33.47	31.71	29.72	25.24	30.4	36.82	40.92
YALI0A00638g	64.95	55.6	56.01	59.24	46.14	60.66	50.84	104.45	107.13	74.61	89.99	77.04	84.52	78.62	67.6	67.71	70.26	64.37
YALI0A00660g	35.82	31.3	58.16	67.35	52.32	87.97	71.89	116.94	37.51	50.82	42.29	51.64	50.01	69.16	78.47	65.37	72.03	151.29
YALI0A00682g	2.56	3.01	9.06	11.51	10.21	16.67	18.98	11.4	3.79	7.28	6.92	7.54	7.27	10.2	3.04	4.38	7.33	13.4
YALI0A00715r	0	0	0	0	0	0	0	0	0	0	0	0	0	0	0	0	0	0
YALI0A00759g	29.09	28.3	38.55	31.95	38.37	43.63	41.87	28.18	46.96	21.44	32.68	33.04	22.26	28.63	23.1	31.47	32.81	40.15
YALI0A00781g	34.08	36.27	34.77	41.35	21.67	34.64	29.86	30.02	28.47	48.13	45.31	45.2	31.66	45.72	29.13	39.48	36.87	29.79
YALI0A00792r	0	0	0	0	0	0	0	0	0	0	0	0	0	0	0	0	0	0
YALI0A00803g	98.7	101.76	123.18	112.92	153.52	167.89	181.17	88.37	136.55	107.1	111.07	112.24	99.55	112.55	121.43	110.65	113.29	90.95
YALI0A00825g	10.76	10.65	13.04	9.52	11.3	11.73	9.72	16.53	17.36	11.85	14.82	17.03	11.28	11.89	11.7	14.42	15.91	17.9
YALI0A00847g	573.7	551.01	402.77	421.14	48.23	51.96	39.62	32.9	43.63	1362.7	1277.62	1437.02	679.18	1241.29	53.88	66.08	60.01	62.98
YALI0A00869g	0.15	0.23	0.54	0.27	0.2	0.27	0.69	0	0.98	0.32	0.78	0.38	0.39	0.6	0	0.1	0.18	0.22
YALI0A00891g	187.24	197.66	224.12	238.32	160.06	169.44	179.08	141.44	98.13	161.29	156.87	162.01	147.69	176.81	125.74	170.45	173.02	167.48
YALI0A00913g	49.78	47.47	62.81	54.54	52.7	63.13	58.78	44.4	47.58	46.09	56.61	52.11	46.65	50.94	35.94	51.16	54.73	57.19
YALI0A00935g	0.23	1.06	0.51	1.12	2.22	2.03	2.41	0	0.37	0.19	1.23	0.65	0.24	0	0	0	0.14	0.84
YALI0A00957g	24.66	23.03	26.92	26.45	25.9	11.07	25.82	15.98	6.44	30.4	33.27	28.43	25.06	27.44	1.42	1.08	2.41	4.29
YALI0A00979g	25.84	28.19	67.22	65.09	46.13	53.39	58.97	35.77	27.57	22.42	33.21	35.41	25.3	26.23	18.74	19.89	18.43	37.19
YALI0A01001g	41.32	41.05	43.26	42.94	51.81	68.97	68.17	85.27	48.71	34.75	32.22	34.81	30	33.81	30.69	36.51	37.22	40.79
YALI0A01023g	0.73	0.43	0.34	0.43	52.84	40.54	54.63	16.99	6.55	0.44	0.68	0.81	0.57	0.67	2.64	8.12	16.64	76.47
YALI0A01045g	90.3	103.59	102.97	107.84	75.83	99.84	79.62	80.54	35.86	95.75	107.25	106.42	87.47	103.99	95.11	108.21	107.26	75.35
YALI0A01067g	87.48	104.68	201.18	309.09	140.07	178.58	174.55	192.82	91.25	380.52	353.08	456.65	246.2	389.57	222.44	110.32	113.93	190.66
YALI0A01089g	50.43	30.56	61.82	326.13	31.06	56.88	38.18	317.38	129.72	1075.3	1121.72	1174.32	628.03	1002.24	546.07	33.3	65.27	52.33
YALI0A01111g	47.46	38.94	30.8	36.42	42.02	46.62	41.67	60.53	34.4	55.61	71.39	60.09	60.59	58.3	48.85	42.75	48.19	46.48
YALI0A01133g	49.39	58.13	15.04	15.14	14.43	27.46	23.6	31.9	87.12	44.12	47.52	41.4	51.15	37.82	70.08	31.46	20.33	20.08
YALI0A01155g	45.48	45.26	37.62	35.04	31.82	40.28	34.03	43.39	22.37	57.09	57.65	65.37	40.74	49.15	55.62	56.16	57.9	46.33
YALI0A01177r	0	0	0	0	0	0	0	0	0	0	0	0	0	0	0	0	0	0
YALI0A01221r	0	0	0	0	0	0	0	0	0	0	0	0	0	0	0	0	0	0
YALI0A01265g	0	0	0	0	0.24	0	0	0	0.16	0.12	0	0	0.1	0	0	0	0	0
YALI0A01287r	0	0	0	0	0	0	0	0	0	0	0	0	0	0	0	0	0	0
YALI0A01331g	44.34	42.66	37.29	33.78	41.51	34.8	40.16	25.51	64.08	60.04	70.98	62.51	67.77	65.12	59.24	81.53	82.53	57.33
YALI0A01353g	26.07	25.29	24.29	19.02	34.11	34.85	42.56	20.07	23.95	14.99	17.22	18.46	15.27	17.32	15.81	27.63	31.53	27.27
YALI0A01375g	56.58	51.67	62.53	50.04	50.26	45.62	54.07	51.11	38.8	40.28	40.08	46.26	36.69	45.23	35.7	55.26	75.71	92
YALI0A01397g	26.17	27.94	23.58	20.24	50.03	52.3	56.75	35.19	24.01	23.94	28.46	26.29	24.8	22.83	17.07	28.28	38.43	44.17
YALI0A01419g	284.52	295.55	181.67	192.15	256.01	246.93	200.58	282.76	512.89	343.9	406.88	400.97	408.8	302.04	613.22	189.57	122.52	95.8
YALI0A01441g	1.03	0.96	2.65	2.36	3.21	1.65	2.11	1.49	2.18	5.48	5.25	5.19	5.06	3.95	7.97	6.45	4.35	3.14
YALI0A01452g	112.72	114.28	203.28	219.28	440.95	397.88	502.89	190.01	80.94	167.36	198.13	172.69	195.68	174.64	59.51	79.63	114.46	219.78
YALI0A01463g	8.53	9.85	11.8	7.82	19.36	21.2	16.91	17.29	9.69	9.75	15.43	15.71	11.85	11.36	10.84	16.78	18.13	17.22
YALI0A01485g	8.29	8.35	8.63	9.38	79.49	89.58	98.65	78.21	17.55	23.6	21.16	23.43	16.82	22.98	37.27	41.9	41.38	36.46
YALI0A01507g	0	0	0	0	0	0	0	0	0	0	0	0	0	0	0	0	0	0
YALI0A01540g	0	0	0	0	0	0	0	0	0	0	0	0	0	0	0	0	0	0
YALI0A01562g	0	0	0	0	0	0	0	0.03	0	0	0	0	0.01	0	0	0	0	0
YALI0A01584g	0	0	0	0	0	0	0	0	0	0	0	0	0	0	0	0	0	0
YALI0A01602g	0	0	0	0	0	0	0	0	0	0	0	0	0	0	0	0	0	0
YALI0A01626t	0	0	0	0	0	0	0	0	0	0	0	0	0	0	0	0	0	0
YALI0A01650g	4.66	5.1	6.3	6.07	8.55	7.83	5.06	5.6	2.82	4.62	6	5.41	4.96	5.64	2.17	4.41	6.87	24.47
YALI0A01672r	0	0	0	0	0	0	0	0	0	0	0	0	0	0	0	0	0	0
YALI0A01716g	0.4	0.12	0.25	0.41	0.09	0	0.1	0.45	0.53	1.89	3.08	3.47	1.05	1.77	0.56	0.36	0.33	0.48
YALI0A01738g	334.81	292.23	225.14	214.62	225.99	237.79	225.21	421.53	301.61	277.64	318.7	250.04	350.88	252.88	269.96	260.66	299.88	291.06
YALI0A01760g	9.52	9	6.24	4.41	5.66	8.29	7.8	10.61	12.78	9.42	15.2	21.41	6.03	8.41	12.63	5.39	6.31	8.3
YALI0A01782g	35.2	32.73	38.19	41.65	30.53	36.03	29.88	45.45	16.94	18.56	22.76	21.59	18.58	20.73	27.53	40.01	51.23	52.86
YALI0A01804r	0	0	0	0	0	0	0	0	0	0	0	0	0	0	0	0	0	0
YALI0A01826g	17.63	17.38	21.52	21.81	21.04	29.73	26.07	15.15	24.41	16.21	19.72	19.98	18.26	17.12	17.54	22.13	24.87	31.27
YALI0A01848g	0.3	0.12	0.23	0.4	2.81	2.44	2.9	0.89	0.24	0.5	0.44	0.32	0.15	0.16	0.73	0.78	1.95	1.09
YALI0A01870g	0	0	0	0	0	0	0	0	0	0.15	0.31	0	0.15	0.06	0.16	0	0.08	0
YALI0A01892g	31.62	35.22	29.5	24.65	28.85	38.53	33.45	65.44	45.95	38.83	54.65	60.17	48.96	51.2	57.7	36.98	37.64	51.07
YALI0A01914r	0	0	0	0	0	0	0	0	0	0	0	0	0	0	0	0	0	0
YALI0A01958g	0.05	0.09	0.08	0	0	0	0	0	0	0.29	0.15	0.46	0.48	0.2	0	0	0	0.17
YALI0A01980g	0.19	0.17	0.42	0.31	1.19	1.63	2.64	0	0	0.58	0.83	0.59	0.29	0.56	0.05	0.41	0.25	1.52
YALI0A02002g	1.27	2.31	2.14	1.91	1.82	3.57	2.73	1.19	0.89	2.29	3.4	3.15	2.07	1.82	0.21	0.11	0.46	1.74
YALI0A02024g	0.31	0.72	1.17	0.73	5.16	5.45	8.04	3.06	0.73	3.24	3.89	3.6	2.65	2.64	1.42	0.74	1.05	2.74
YALI0A02046g	6.67	6.96	5.35	5.06	7.15	7.95	3.34	10.96	33.41	11.37	13.07	13.56	13.92	10.86	19.48	20.31	19.64	11.06
YALI0A02068g	37.9	38.71	38.72	35.74	35.19	37.67	37.47	37.46	69.66	48.85	52.31	50.64	44.64	50.5	47.6	53.77	55.61	44.98
YALI0A02090g	43.47	46.49	55.85	39.87	41.2	41.99	37.38	55.14	49.42	34.76	52.75	46.28	49.39	40.52	46.03	63.74	67.68	62.55
YALI0A02112g	88.96	91.74	100.1	116.35	110.94	137.01	106.38	157.04	71.14	118.39	132.41	129.58	108.04	126.12	78.87	105.44	84.17	88.03
YALI0A02134g	37.52	39.69	41.39	34.73	46.25	60.31	59.22	48.01	42.67	26.79	34.07	34.11	25.95	27.31	41.03	46.55	52.29	58.65
YALI0A02156g	71.63	62.16	55.8	48.76	32.68	41.77	37.36	84.05	96.69	69.16	95.08	78.54	79.53	75.53	35.26	33.73	41.4	52.03
YALI0A02178g	85.64	87.12	61.98	69.35	50.82	46.68	65.97	90.71	86.33	113.91	131.96	125.82	94.07	118.77	67.25	70.19	85.54	83.37
YALI0A02200g	19.78	22.09	23.01	19.76	28.06	31.96	27.12	24.8	19.11	14.39	25.9	25.43	16.6	18.48	16.09	22.87	29.07	35.96
YALI0A02222g	74.18	84.46	87.7	79.18	72.22	96.13	79.56	79.24	54.39	70.77	80.91	84.54	71.11	79.43	67.21	94.45	99.93	103.14
YALI0A02244g	10.8	13.9	10.68	9.02	8.14	11.04	10.39	8.46	10.37	7.1	11.33	12.97	7.75	7.59	8.83	10.4	10.74	12.84
YALI0A02266g	13.46	15.13	15.87	10.66	12.56	13.9	13.38	7.42	28.39	9.79	15.06	13.61	10.72	9.98	10.99	15.63	16.42	18.29
YALI0A02288g	8.69	10.16	24.03	16.2	16.05	16.35	13.28	12.55	9.78	8.26	21.14	25.81	11.19	11.51	10	12.05	15.34	24.2
YALI0A02310g	423.24	443.49	469.6	422.33	273.2	298.69	241.38	220.81	204.12	421.87	483.8	536.13	365.05	476.03	201.46	263.33	242.01	267.13
YALI0A02332g	15.46	18.99	17.77	14.05	29.53	32.47	33.54	34.27	21.91	9.1	14.55	14.01	8.75	9.52	15.27	14.8	16.08	23.46
YALI0A02354g	83.48	89.53	140.26	127.96	177.09	215.09	227.23	149.53	47.64	69.82	82.58	87.74	58.32	91.6	78.88	104.24	97.74	113.62
YALI0A02365g	0	0	0	0	0	0	0	0	0	0	0	0	0	0	0	0	0	0
YALI0A02409g	10.94	9.79	11.07	9.9	12.86	18.44	16.43	6.64	15.87	14.36	13.73	11.47	12.34	11.23	9.29	8.57	9.23	13.02
YALI0A02416g	0.66	0.23	11.51	10.66	10.58	18.22	2.31	20.5	6.73	8.82	3.28	2.95	11.15	4.05	0.24	1.67	0.78	0.64
YALI0A02423g	0.45	0.92	11.33	6.76	9.91	17.76	12.21	6.42	5.77	2.43	0	2.05	6.25	0.78	0.24	0	0	0.98
YALI0A02431g	10.79	14.08	15.2	13.5	17.8	18.26	15.87	17.26	13.78	23.41	27.42	23.66	19.92	22.59	20.82	29.59	33.69	47.42
YALI0A02453g	16.82	18.72	24.62	23.17	27.96	33.09	30.02	46.32	35.64	19.49	27.11	25.4	16.33	20.89	20.18	22.36	23.91	24.67
YALI0A02475g	1.01	0.69	0.96	1.53	2.47	0	0.57	0	0.87	2.49	1.66	1.81	0.91	2.91	0	0.13	0	0
YALI0A02497g	350.14	403.31	413.49	433.11	340.97	447.03	337.55	275.74	120.75	557.9	492.62	545.14	519.3	538.03	343.67	502.08	414.2	478.69
YALI0A02541g	50.7	51.46	42.82	34.03	27.79	31.53	29.25	26.87	38.99	30.35	40.86	38.33	22.45	31.55	25.68	28.1	28.36	22.21
YALI0A02563g	62.81	73.02	56.57	58.12	54.63	78.93	60.48	96.95	72.71	80.3	80.02	75.88	68.74	69.13	70.22	60.11	70.29	77.59
YALI0A02585g	14.83	17.95	17.59	20.66	39.76	51.43	48.08	62.66	33.12	17.69	19.15	19.83	15.17	18.23	27.53	26.01	30.21	26.94
YALI0A02607g	23.07	31.36	21.35	14.57	3.54	6.68	5.6	3.91	18.18	42.61	56.92	58.32	25.72	43.49	2.22	2.75	4.62	5.11
YALI0A02629g	0.73	0.43	0.09	0.11	1.01	0	0.22	0	0.85	0.97	1.79	2.67	0.54	1.01	0	0.1	0.12	0.77
YALI0A02651g	204.98	250.8	161.83	146.34	248.31	221.93	218.85	247.98	342.2	360.6	357.47	440.7	344.47	358.79	718.92	297.79	158.62	157.3
YALI0A02673g	742.47	654.27	202	182.24	108.84	60.98	60.22	71.33	160.15	1515.6	1935.57	1739.37	1628.25	1504.71	30	24.39	27.92	28.27
YALI0A02695g	303.85	298.32	351.22	302.11	315.94	303.12	324.98	265.65	297.91	339.65	301.8	326.63	276.78	349.41	313.37	303.86	287.26	209.96
YALI0A02717g	32.99	38.33	47.03	49.68	56.15	58.61	58.42	32.65	37.03	32.71	40.62	37.58	41.41	42.28	21.25	34.32	34.84	41.41
YALI0A02739r	0	0	0	0	0	0	0	0	0	0	0	0	0	0	0	0	0	0
YALI0A02783g	2.72	1.05	4.92	9.07	44.25	53.3	23.96	61.31	12.57	1.94	3.64	4.25	9.56	2.88	12.52	4.02	8.99	13.88
YALI0A02805r	0	0	0	0	0	0	0	0	0	0	0	0	0	0	0	0	0	0
YALI0A02849g	189.82	211.52	191.6	176.21	199.74	208.7	226.04	271.38	263.57	226.24	228.65	223.79	236.11	208.11	236.81	165.3	138.8	123.5
YALI0A02871g	225.79	175.94	115.9	119.25	158.25	136.05	109.1	162.07	220.29	183.8	222.4	178.07	192.72	143.62	105.22	74.22	97.29	102.06
YALI0A02893g	3.29	3.68	2.08	2.95	6.89	8.6	10.09	11.28	5.22	6.56	10.27	8.14	3.94	5.18	5.12	5.47	4.86	10.02
YALI0A02915g	519.73	592.12	483.64	370.8	535.03	624.2	605.54	838.88	879.23	718.99	797.11	922.86	758.15	699.41	1415.91	535.1	268.62	217.43
YALI0A02937g	42.63	46.95	47	44	46.72	60.69	43.75	60.43	39.7	56.8	53.35	53.02	56.34	55.84	50.92	68.91	68.05	70.79
YALI0A02959g	23.39	27.64	32.06	26.92	38.72	51.97	49.49	34.1	22.92	11.01	15.49	17.03	14.5	14.34	22.52	43.62	48.09	50.27
YALI0A02981g	134.8	151.03	174.12	162.59	100.74	128.95	118.41	103.35	73.91	171.82	159.35	174.1	127.79	173.24	148.18	182.75	167.89	188.19
YALI0A03003g	228.84	213.76	247.29	225.4	201.32	252.88	235.34	604.78	515.93	210.9	197.01	204.83	214.12	234	248.99	179.6	201.2	149.88
YALI0A03025g	244.71	270.8	310.89	361.58	194.11	241.12	219.44	186.05	97.34	236.16	221.45	225.53	203.56	246.97	182.92	295.76	281.12	238.69
YALI0A03047r	0	0	0	0	0	0	0	0	0	0	0	0	0	0	0	0	0	0
YALI0A03069g	0	0	0	0	0	0	0	0	0	0	0	0	0	0	0	0	0	0
YALI0A03091g	0	0	0.3	0	0	0	0	0	0.08	0.21	0.26	0.35	0.2	0.56	0.05	0	0.03	0.11
YALI0A03113g	242.51	203.82	178.9	205.46	170.02	157.75	190.1	262.84	135.69	187.55	249.75	193.27	364.41	248.46	73.77	101.83	165.2	191.43
YALI0A03135g	1.08	0.79	2.23	1.53	0.26	0.16	0.09	0.22	0.36	1.38	2.7	1.8	1.64	1.56	0.05	0.11	0	0
YALI0A03157r	0	0	0	0	0	0	0	0	0	0	0	0	0	0	0	0	0	0
YALI0A03179g	0	0	0	0.12	0	0	0	0	0.09	0.05	0.12	0	0.69	0.1	0	0	0	0
YALI0A03201g	0.13	0.2	0.23	0.24	0	0	0.41	0.46	1.3	0.49	0.59	0.66	1.17	0.68	0	0.12	0	0.9
YALI0A03223g	0	0	0	0	0	0	0	0	0	0	0	0	0	0	0	0	0	0
YALI0A03245g	18.55	19.61	21.24	19.47	14.52	19.93	18.17	22.63	10.18	21.54	23.34	26.67	16.54	20.36	9.39	13.81	20.03	20.66
YALI0A03267r	0	0	0	0	0	0	0	0	0	0	0	0	0	0	0	0	0	0
YALI0A03311r	0	0	0	0	0	0	0	0	0	0	0	0	0	0	0	0	0	0
YALI0A03355r	0	0	0	0	0	0	0	0	0	0	0	0	0	0	0	0	0	0
YALI0A03399g	44.82	41.25	45.29	36.98	47.65	47.44	47.01	36.73	47.49	49.53	63.35	55.92	50.03	51.46	28.1	35.87	46.53	49.24
YALI0A03421g	1.27	2.05	2.21	2.53	10.55	5.65	7.91	6.46	3.33	1.78	1.44	2.86	1.99	2.18	1.16	1.62	3.62	8.21
YALI0A03443g	41.55	46.53	52.93	49.21	47.25	58.24	59.99	49.39	36.03	44.97	48.37	51.22	37.17	42.98	29.57	42.84	50.43	53.14
YALI0A03465r	0	0	0	0	0	0	0	0	0	0	0	0	0	0	0	0	0	0
YALI0A03509g	105.16	107.38	102.91	82.17	91.85	85.09	101.23	93.07	229.39	96.42	115.53	115.02	65.62	107.29	72.51	51.38	56.21	58.58
YALI0A03531g	6.43	6.76	9.18	9.53	10.3	9.58	8.57	8.85	8.57	6.73	12.24	11.03	5.9	7.47	9.67	11.8	14.29	12.62
YALI0A03553g	36.38	39.19	39.41	33.99	77.03	80.91	81.85	45.91	27.12	24.9	36.1	33.31	27.53	26.51	32.6	62.76	70.99	70.98
YALI0A03575g	62.39	66.8	35.98	42.56	77.82	79.45	77.71	92.73	73.97	95.34	97.5	90.34	86.9	83.37	76.81	85.43	99.94	92.44
YALI0A03597g	288.66	335.6	401.66	345.11	118.95	126.94	102.76	96.41	76.3	246.81	271.72	279.67	224.33	252.49	111.6	160.83	129.35	124.26
YALI0A03641g	28.74	29.08	23.13	21.98	20.66	22.21	24.09	43.76	49.3	46.48	54.52	58.32	45.87	48.7	31.32	39.38	42.82	39.42
YALI0A03663g	22.29	23.04	35.45	32.25	36.73	38.62	37.01	37.81	37.04	23.72	33.74	32.48	39.15	32.84	17.35	28.33	32.03	43.23
YALI0A03685g	6.15	5.59	3.99	4.9	13.04	15.6	12.86	15.25	14.67	2.98	5.27	4.4	5.47	4.2	10.56	12.86	12.23	16.9
YALI0A03707r	0	0	0	0	0	0	0	0	0	0	0	0	0	0	0	0	0	0
YALI0A03751g	35.1	35.4	33.15	30.82	30.01	33	37.25	35.72	46.29	43.7	48.54	48.05	30.9	39.16	32.42	36.1	40.49	39.91
YALI0A03773g	260.55	220.74	157.88	133.3	115.73	110.11	112.49	153.55	403.27	226.38	276.45	227.92	247.18	232.17	139.47	94.96	123.8	101.52
YALI0A03795t	0	0	0	0	0	0	0	0	0	0	0	0	0	0	0	0	0	0
YALI0A03817g	50.73	57.46	60.39	43.33	265.35	340	374.35	188.57	127.47	103.35	96.53	105.76	70.46	100.23	89.18	88.49	56.29	46.61
YALI0A03839g	312.28	320.6	370.19	320.98	275.35	330.22	301.33	231.48	274.68	276.21	269.5	283.62	229.39	300.53	282.46	297.98	261.69	200.06
YALI0A03861g	8.75	12.36	15.75	11.85	11.22	13.11	13.11	16.06	13.81	11.77	17.02	17.01	10.37	11.37	8.21	10.49	13.26	13.75
YALI0A03883g	51.23	51.08	40.14	34.49	56.85	62.86	62.98	89.81	82.52	36.21	50.29	44.22	38.7	35.94	51.9	66.35	84.87	71.82
YALI0A03905g	222.27	195.5	157.27	122.85	148.63	120.6	144.26	155.56	466.63	201.42	212.45	199.13	201.15	212.59	203.14	129.87	172.74	117.6
YALI0A03916r	0	0	0	0	0	0	0	0	0	0	0	0	0	0	0	0	0	0
YALI0A03927g	11.36	13.87	16.25	11.99	25.55	28.11	30.11	16.13	19.15	10.71	16.79	18.5	11.32	14.31	12.66	12.61	19.23	34.49
YALI0A03949g	0.6	1.37	0.76	0.7	0.42	1.2	0.97	0.85	0.53	1.09	1.9	1.78	0.45	0.73	0.09	0.16	0.1	0.28
YALI0A03971g	9.07	7.8	9.27	7.51	9.36	12.52	11.52	9.19	4.48	8.24	11.98	10.22	5.3	8.81	6.34	8.26	10.31	9.51
YALI0A03993g	4.13	3.85	2.92	2.63	5.83	6.27	5.66	9.6	5.52	2.26	4	0.98	2.11	1.04	1.86	4.5	2.03	4.9
YALI0A04015r	0	0	0	0	0	0	0	0	0	0	0	0	0	0	0	0	0	0
YALI0A04059g	3.07	2.94	3.89	4.63	7.28	6.04	7.79	1.77	2.92	2.3	2.24	2.29	1.6	1.31	1.39	0.76	0.48	3.53
YALI0A04081r	0	0	0	0	0	0	0	0	0	0	0	0	0	0	0	0	0	0
YALI0A04125g	0	0	0	0	0	0	0	0	0	0	0	0	0	0	0	0	0	0
YALI0A04147r	0	0	0	0	0	0	0	0	0	0	0	0	0	0	0	0	0	0
YALI0A04191g	28.02	29.9	42.9	42.2	22.97	30.8	26.29	11.27	24.44	30.19	36.88	39.69	24.17	31.84	9.48	17.96	24.72	30.78
YALI0A04202r	0	0	0	0	0	0	0	0	0	0	0	0	0	0	0	0	0	0
YALI0A04213r	0	0	0	0	0	0	0	0	0	0	0	0	0	0	0	0	0	0
YALI0A04235r	0	0	0	0	0	0	0	0	0	0	0	0	0	0	0	0	0	0
YALI0A04279g	0	0.1	0	0.05	0	0.16	0	0	0	0.18	0.07	0.03	0.05	0.08	0.03	0	0	0
YALI0A04301g	12.98	10.28	8.19	10.22	10.55	7.06	9.85	18.09	16.48	5.02	6.95	6.14	5.31	5.22	6.3	3.47	5.87	6.93
YALI0A04323g	55.74	64.07	16.99	15.57	2.68	4.37	1.19	2.5	7.36	44.15	46.3	58.37	22.82	46.06	0.85	2.15	1.08	2.16
YALI0A04345g	110.6	105.4	106.75	101.59	72.59	84.92	69.73	124.45	145.84	100.68	98.07	95.68	104.22	104.7	100.71	119.42	141.9	106.97
YALI0A04367g	29.22	28.96	46.47	50.36	55.65	85.17	79.68	107.77	57.85	31.85	38.47	30.33	38.46	35.56	39.02	74.33	89.93	91.1
YALI0A04389r	0	0	0	0	0	0	0	0	0	0	0	0	0	0	0	0	0	0
YALI0A04433r	0	0	0	0	0	0	0	0	0	0	0	0	0	0	0	0	0	0
YALI0A04455g	91.94	76.86	99.7	162.84	18.45	31.65	18.19	62.05	17.99	131.46	123.27	95.24	98.59	101.31	54.44	40.52	43.07	41.63
YALI0A04477r	0	0	0	0	0	0	0	0	0	0	0	0	0	0	0	0	0	0
YALI0A04499g	0	0	0	0	0	0	0	0	0	0	0	0	0	0	0	0	0	0
YALI0A04521g	0	0	0.09	0	0	0	0	0	0	0.04	0.05	0.21	0.31	0	0	0	0	0
YALI0A04543r	0	0	0	0	0	0	0	0	0	0	0	0	0	0	0	0	0	0
YALI0A04565r	0	0	0	0	0	0	0	0	0	0	0	0	0	0	0	0	0	0
YALI0A04576r	0	0	0	0	0	0	0	0	0	0	0	0	0	0	0	0	0	0
YALI0A04587g	110.86	107.01	84.71	89.6	192.58	236.64	241.84	192.54	61.88	62.89	67.38	60.26	53.62	64.6	45.94	50.78	64.19	78.38
YALI0A04609g	34.15	35.62	39.2	24.33	26.69	28.33	29.75	30.37	37.15	16.4	33.46	33.1	18.88	19.63	23.88	30.75	36.23	44.55
YALI0A04631g	1.05	1.24	1.1	0.68	1.67	1.02	0.94	0.25	0.17	0.77	1.57	1.17	1.09	0.97	0	0.62	1.18	1.38
YALI0A04653g	28.97	31.77	22.52	20.8	21.89	23.5	26.53	32.44	35.1	25.35	31.85	28.85	27.06	23.83	26.77	36.27	50.87	44.19
YALI0A04675g	67.22	64.48	63.02	78.81	33.05	26.89	27.97	38.75	52.38	67.29	64.63	58.12	48.13	73.91	27.72	21.36	27.44	29.67
YALI0A04697g	39.25	43.5	76.54	75.37	103.17	85.28	91.23	114.2	54.42	60.28	66.81	68.62	56.2	67.71	52.42	70.45	70.64	109.46
YALI0A04719g	0	0.15	0	0.15	0	0	0	0.68	0	0.72	0.46	0	0.59	0.38	0	0	0	0.21
YALI0A04741g	4.67	3.51	6.87	4.18	3.43	4.29	2.92	1.95	6.29	4.42	7.46	7.59	3.77	4.46	4.98	8.14	6.88	8.14
YALI0A04763r	0	0	0	0	0	0	0	0	0	0	0	0	0	0	0	0	0	0
YALI0A04785g	7.52	5.89	8.93	10.84	22.71	24.85	33.29	20.25	3.25	8.17	8.35	9.61	6.68	8.01	1.51	1.24	2.62	1.73
YALI0A04807g	0	0	0	0	0	0	0	0	0	0	0	0	0	0	0	0	0	0
YALI0A04829r	0	0	0	0	0	0	0	0	0	0	0	0	0	0	0	0	0	0
YALI0A04873g	23.41	26.49	25.76	27.13	19.76	27.48	29.89	17.29	7.88	20.61	25.21	25.43	17.51	22.87	2.32	4.3	6.14	22.09
YALI0A04895g	171.07	183.86	225	250.18	315.39	357.47	368.84	185.87	62.99	181.51	159.45	167.62	166.02	209.9	78.99	175.76	219.58	347.49
YALI0A04917g	269.25	282.19	320.49	288.07	1337.35	1357.26	1978.34	558.23	188.69	201	209.23	190.32	195.26	222.49	175.12	339.5	423.35	527.03
YALI0A04939g	62.41	58.45	42.07	30.07	49.21	48.61	55.96	41.57	103.71	33.23	54.73	56.41	30.05	44.49	48.92	31.66	36.2	35.2
YALI0A04961g	286.96	259.96	206.93	205.64	131.99	164.13	121.68	216.17	228.76	271.87	284.85	244.12	279.82	234.67	209.29	195.44	264.19	253.01
YALI0A04983g	352.77	355.06	395.08	390.26	416.56	384.43	395.27	284.16	195.16	302.34	326.2	311.31	259.23	307.79	196.16	245.05	279.54	324.08
YALI0A05005g	0.22	0.15	0.33	0.24	0.85	2.59	0.92	0.97	0.71	0.31	0.7	0.31	0.15	0.32	0	0.14	0.22	0.11
YALI0A05027g	41.22	44.15	58.47	90.44	47.86	47.5	43.4	99.83	32.75	85.58	52.41	55.65	84.62	74.62	41.99	30.33	37.61	63.14
YALI0A05049r	0	0	0	0	0	0	0	0	0	0	0	0	0	0	0	0	0	0
YALI0A05093r	0	0	0	0	0	0	0	0	0	0	0	0	0	0	0	0	0	0
YALI0A05115g	17.81	16.67	14.82	12.73	28.04	29.73	21.01	37.81	41.92	19.92	28.68	22.59	24.01	20.74	32.51	37.11	46.78	42.66
YALI0A05137g	123.15	143.45	134.51	133.32	383.26	403.9	461.4	567.14	228.35	166.3	153.7	172.74	151.21	161.45	192.16	147.42	192.44	228.03
YALI0A05159g	12.63	13.88	12.69	12.71	9.28	6.45	9.93	15.02	23.25	12.09	11.33	12.76	12.96	12.37	9.75	12.38	17.07	20.68
YALI0A05181g	129.97	113.87	106.48	87.33	82.38	51.07	59.64	63.42	259.06	100.39	130.39	121.67	102.5	127.81	64.78	40.58	41.87	33.52
YALI0A05203g	0.51	0.8	0.94	0.11	11.61	11.1	12.06	16.91	3.42	1.7	2.04	2.32	1.37	1.57	2.33	2.13	4.04	7.41
YALI0A05225g	0	0	0	0	0	0	0	0	0	0	0	0	0	0	0	0	0	0
YALI0A05247g	21.53	22.88	29.5	19.81	27.26	36.23	36.87	27.28	18.1	12.39	22.17	22.54	14.89	14.96	17.06	24.39	29.3	44.9
YALI0A05269t	0	0	0	0	0	0	0	0	0	0	0	0	0	0	0	0	0	0
YALI0A05291g	1.36	1.2	1.04	0.42	4.89	4.57	4.1	0.23	1.42	1.35	1.14	1.76	1.37	1.8	0.32	0	1.33	0.78
YALI0A05313g	0	0	0	0	0	0	0	0	0	0	0	0	0	0	0	0	0	0
YALI0A05357g	45.54	42	42.66	35.91	51.67	48.25	49.88	47.11	81.91	53.56	73.86	70.78	59.72	50.34	41.77	61.21	67.85	49.6
YALI0A05379g	40.37	45.03	36.55	34.21	59.79	79.82	75.46	62.79	91.25	26.36	38.58	40.33	26.03	29.88	61.49	48.76	52.23	36.67
YALI0A05401g	33.45	32.69	33.32	33.18	21.83	39.71	20.31	20.46	25.42	37.65	43.26	39.53	35.97	45.53	31.57	40.61	33.59	32.56
YALI0A05423g	214.55	191.23	125.15	120.33	105.99	141.09	109.74	245.34	252.88	159.91	192.82	158.17	214.38	152.52	126.13	130.44	141.38	157.15
YALI0A05445r	0	0	0	0	0	0	0	0	0	0	0	0	0	0	0	0	0	0
YALI0A05489r	0	0	0	0	0	0	0	0	0	0	0	0	0	0	0	0	0	0
YALI0A05533g	6.84	8.28	8.76	7.57	17.71	20.25	23.94	18.59	6.54	7.17	7.98	7.87	6.44	7.29	10.16	14.22	14.93	14.06
YALI0A05555g	100.89	98.66	66.55	52.32	56.41	46.14	62.51	72.21	181.13	106.43	129.54	122.01	84.55	111.79	93.23	60.08	67.88	50.3
YALI0A05577g	32.7	36.01	37.78	28.83	64.5	60.13	61.12	68.97	67.53	39.98	52.03	54.77	48.56	44.19	45.66	43.84	48.31	66.72
YALI0A05599r	0	0	0	0	0	0	0	0	0	0	0	0	0	0	0	0	0	0
YALI0A05621r	0	0	0	0	0	0	0	0	0	0	0	0	0	0	0	0	0	0
YALI0A05665g	0.44	0.2	0.07	0.29	0.62	2.48	1.66	5.56	0.56	0.23	0	0.17	0.36	0.17	0.35	0.23	0.79	0.22
YALI0A05687r	0	0	0	0	0	0	0	0	0	0	0	0	0	0	0	0	0	0
YALI0A05731r	0	0	0	0	0	0	0	0	0	0	0	0	0	0	0	0	0	0
YALI0A05775g	27.16	29.13	27.84	28.04	23.91	18.88	26.49	13.05	45.22	32.75	43.79	39.29	36.23	34.06	29.62	28.25	26.74	19.39
YALI0A05797g	0	0	0	0	0	0	0	0	0	0	0	0	0	0	0	0	0	0
YALI0A05819r	0	0	0	0	0	0	0	0	0	0	0	0	0	0	0	0	0	0
YALI0A05863r	0	0	0	0	0	0	0	0	0	0	0	0	0	0	0	0	0	0
YALI0A05885g	40.73	29.57	27.12	26.06	25.37	20.75	19.84	46.75	49.57	24.98	25.48	24.3	51.66	31.58	76.35	9.58	12.67	16.9
YALI0A05907r	0	0	0	0	0	0	0	0	0	0	0	0	0	0	0	0	0	0
YALI0A05929g	34	32.64	21.73	18.67	42.85	54.86	58.02	34.38	35.02	33.02	41.96	39.47	28.85	29.32	37.23	41.65	62.25	58.25
YALI0A05951g	10.03	9.93	5.12	4.71	5.45	5.52	5.65	8.54	20.38	15.99	19.29	15.09	9.1	11.32	5.06	1.98	3.12	1.65
YALI0A05973g	4.26	4.81	4.51	4.62	3.86	3.78	2.81	4.16	5.18	5.26	13.69	6.71	4.29	6.22	2.92	3.43	5.86	8.79
YALI0A05995g	87.83	82.27	61.82	63.75	48.9	47.74	61.12	120.19	202.93	126.05	142.94	133.32	124.19	130.39	110.63	97.19	112.66	108.7
YALI0A06017g	0	0	0	0.14	0	0	0	0	0	0	0.28	0	0	0	0	0	0	0
YALI0A06039g	0	0	0	0.1	0	0	0	0	0	0	0.1	0	0.19	0.24	0	0	0	0.13
YALI0A06061g	31.75	25.37	32.53	25.96	18.61	27.87	13.59	9.36	27.52	24.4	35.71	27.02	32.83	26.37	16.64	17.33	22.01	21.19
YALI0A06105g	0.1	0	0	0	0	0	0	0	0	0.04	0.11	0	0	0	0	0	0	0
YALI0A06127r	0	0	0	0	0	0	0	0	0	0	0	0	0	0	0	0	0	0
YALI0A06171g	0	0.03	0	0.07	0.12	0	0	0	0	0.05	0.03	0.13	0.29	0.22	0	0	0	0
YALI0A06193r	0	0	0	0	0	0	0	0	0	0	0	0	0	0	0	0	0	0
YALI0A06215g	0	0	0	0	0	0	0.06	0	0	0.1	0.25	0.38	0.25	0.26	0	0	0	0
YALI0A06226r	0	0	0	0	0	0	0	0	0	0	0	0	0	0	0	0	0	0
YALI0A06237r	0	0	0	0	0	0	0	0	0	0	0	0	0	0	0	0	0	0
YALI0A06259r	0	0	0	0	0	0	0	0	0	0	0	0	0	0	0	0	0	0
YALI0A06303r	0	0	0	0	0	0	0	0	0	0	0	0	0	0	0	0	0	0
YALI0A06347g	23.94	23.17	31.73	31.92	17.99	25.89	30.22	28.67	13.4	32.13	30.91	32.27	25.56	29.04	15.44	16.61	18.56	25.44
YALI0A06369g	43.56	42.77	50.86	47.37	42.48	53.09	42.7	73.13	61.28	43.46	45.71	43.11	45.2	40.59	40.36	59.76	74.66	89.58
YALI0A06391r	0	0	0	0	0	0	0	0	0	0	0	0	0	0	0	0	0	0
YALI0A06435g	9.96	8.2	21.28	23.11	72.47	65.03	117.4	3.62	1.93	3.82	3.78	4.2	5.4	5.01	0.77	3	5.65	30.55
YALI0A06457g	0.31	0	0	0.42	0.75	0.55	0.33	1.69	0	0.79	0.08	0.11	0.97	1.72	0.51	0	0.19	1.72
YALI0A06479g	74.57	69.35	59.54	46.38	40.73	41.26	38.96	54.06	141.1	67.84	73.72	82.73	46.68	69.75	46.64	38.32	41.91	35.3
YALI0A06501g	162.07	153.4	121.31	129.46	119.03	150.44	139.41	204.76	234.81	176.98	161.08	162.42	146.17	171.67	204.04	134.49	139.06	97.07
YALI0A06523g	64.11	56.96	38.9	37.3	44.46	41.95	42.92	52.1	47.58	38.97	43	39.22	34.57	38.96	45.28	41.56	46.08	30.03
YALI0A06545r	0	0	0	0	0	0	0	0	0	0	0	0	0	0	0	0	0	0
YALI0A06589g	11.21	10.47	60.19	57.74	56.53	88.96	67.59	90.73	29.22	16.55	18.51	19.85	18.04	20.23	51.1	57.45	69.31	107.56
YALI0A06611g	19.24	24.01	19.26	13.99	49.68	48.94	58.05	66.5	76.55	19.15	35.08	34.87	16.92	24.35	28.45	20.59	24.66	26.71
YALI0A06633g	22.19	35.33	38.94	40.37	540.89	615.93	750.38	1993.56	411.53	9.42	11.76	14.96	24.24	17.98	107.71	65.57	154.38	371.37
YALI0A06644r	0	0	0	0	0	0	0	0	0	0	0	0	0	0	0	0	0	0
YALI0A06655g	46.95	49.13	55.57	49.33	54.03	53.37	61.9	59.52	53.41	48.86	57.71	58.6	55.16	52.14	54	65.2	60.73	69.85
YALI0A06677g	5.32	4.24	8.53	7.8	13.74	12.82	11.7	10.43	5.02	10.04	8.83	9.43	7.04	7.53	6.96	7.51	9.73	8.99
YALI0A06699g	17.64	12.76	7.02	5.36	12.83	15.53	21.79	10.53	1.64	3.78	7.22	5.66	4.91	4.65	0	0	1.6	0.33
YALI0A06721g	4.81	3.61	4.06	2.46	5.59	3.72	5.9	3.36	0.57	2.43	2.06	1.74	2.28	0.92	1.05	0.75	2.39	1.16
YALI0A06743g	209	225.1	111.24	115.2	116.24	136.11	89.53	160.9	47.24	152.93	163.85	162.82	114.27	119.45	76.2	128.63	163.92	266.95
YALI0A06754r	0	0	0	0	0	0	0	0	0	0	0	0	0	0	0	0	0	0
YALI0A06765g	280.25	312.57	453.85	430.68	1200.28	1315.6	1515.2	1263.82	443.02	382.29	307.71	341.15	311.75	414.25	384.63	353.12	374.28	398.13
YALI0A06787g	64.5	69.41	145.12	138.28	118.77	146.43	139.43	90.18	36.44	43.94	45.63	45.61	46.39	50.27	56.06	106.93	104.51	159.19
YALI0A06809g	144.47	136.02	161.19	161.52	125.56	133.97	119.63	160.02	103.28	128.16	128.69	128.51	126.31	126.62	123.12	127.61	141.62	142.15
YALI0A06831g	45.4	41.89	40.92	38.48	56.81	54.27	59.88	60.38	88.24	55.07	57.02	52.79	55.13	61.58	51.07	53.42	52.55	62.88
YALI0A06886g	31.77	31.15	33.59	31.23	24.88	37.22	28.46	42.76	49.05	20.45	32.31	31.51	26.28	24.12	34.65	44.41	51.42	49.28
YALI0A06908g	177.43	114.98	60.1	69.24	98.44	77.89	59.69	100.41	132.75	235.8	303.88	232.68	360.84	209.97	140.36	124.54	158.32	113.27
YALI0A06930g	1.4	1.29	0.74	0.78	3.88	5.23	5.74	7.63	11.15	0.89	1.86	1.74	2.56	1.1	4.84	5.12	6.79	7.88
YALI0A06952g	3.15	2	1.08	1.97	6.57	7.95	6.9	18.94	3.34	1.32	0.65	1.29	1.77	1.92	1.06	0.93	0.58	2.14
YALI0A06974g	5.02	5.46	23.82	56.18	88.02	72.39	68.19	205.85	38.31	11.64	8.19	13.09	20.08	16.23	4.49	7.49	14.14	22.37
YALI0A06996g	29.33	34.54	28.38	29.19	30.91	23.61	21.72	39.27	42.96	50.27	56.74	54.42	60.17	48.33	43.29	54.29	63.92	59.06
YALI0A07018g	51.25	57.39	84.77	71.02	45.93	62.81	53.23	45.09	24.14	41.78	45.08	46.04	39.76	48.06	47.56	84.43	82.08	101.22
YALI0A07040r	0	0	0	0	0	0	0	0	0	0	0	0	0	0	0	0	0	0
YALI0A07062g	97.26	84.56	71.61	65.16	61.97	69.54	48.77	92.74	105	92.31	102.21	95.02	92.13	90.35	95.34	85.47	106.32	79.13
YALI0A07084g	293.18	296.47	438.58	415.64	349.1	449.78	413.3	588.06	390.12	360.26	301.65	353.48	296.34	378.18	457.73	432.81	361.48	398.72
YALI0A07106g	16.85	17.86	18.82	12.7	20.41	23.14	25.29	20.04	19.46	10.58	14.89	14.03	11.17	12.13	13.38	20.61	26.29	29.43
YALI0A07128g	2.61	2.49	1.95	2.37	7.66	6.62	10.16	6.91	1.93	5.93	7.29	5.82	4.92	6.49	1.57	0.36	0.76	1.88
YALI0A07142g	0	0	0.03	0	0.06	0	0	0.16	0	0.19	0.33	0.35	0.34	0.4	0.11	0.03	0	0.14
YALI0A07150r	0	0	0	0	0	0	0	0	0	0	0	0	0	0	0	0	0	0
YALI0A07194r	0	0	0	0	0	0	0	0	0	0	0	0	0	0	0	0	0	0
YALI0A07238g	3.18	7.61	5.58	2.75	9.44	9.04	7.78	12.15	11.49	9.79	11.6	11.5	6.94	6	6.98	7.84	10.54	23.3
YALI0A07249g	0.53	0.58	0.18	0.24	1.62	3.98	1.88	2.8	1.8	0.19	0.4	0.51	0.18	0.45	0.17	0.03	0.31	0.4
YALI0A07260r	0	0	0	0	0	0	0	0	0	0	0	0	0	0	0	0	0	0
YALI0A07271r	0	0	0	0	0	0	0	0	0	0	0	0	0	0	0	0	0	0
YALI0A07293r	0	0	0	0	0	0	0	0	0	0	0	0	0	0	0	0	0	0
YALI0A07315r	0	0	0	0	0	0	0	0	0	0	0	0	0	0	0	0	0	0
YALI0A07359r	0	0	0	0	0	0	0	0	0	0	0	0	0	0	0	0	0	0
YALI0A07403g	303.64	291.86	299.42	316.79	191.85	233.42	230.87	220.07	197.9	341.55	362.38	336.45	402.16	335.62	218.43	307.94	343.85	301.94
YALI0A07425g	5.04	4.81	0.66	1.32	4.21	5.9	5.58	3.91	1.02	3.1	4.76	4.87	1.51	2.23	0.3	0.28	0.42	0.83
YALI0A07447g	0.76	0.57	0.68	0.67	1.23	2.65	0.48	1.23	1.99	0.74	1.05	1.37	1.02	1.3	0.52	0.43	0.98	2.29
YALI0A07469r	0	0	0	0	0	0	0	0	0	0	0	0	0	0	0	0	0	0
YALI0A07513r	0	0	0	0	0	0	0	0	0	0	0	0	0	0	0	0	0	0
YALI0A07557g	3.36	4.34	1.44	1.38	1.02	0.86	1.5	0.09	0.43	2.33	3.51	4.78	1.93	2.56	0.33	0.14	0.07	0.77
YALI0A07579g	0	0	0	0.05	0	0.25	0	0	0	0	0	0	0	0.04	0.1	0	0	0
YALI0A07601g	1.57	1.67	3.95	2.27	4.25	2.93	4.02	2.7	3.64	0.89	1.31	1.63	1.63	2.01	0.99	1.61	1.6	2.53
YALI0A07623g	5.5	6.31	7.87	7.91	10.86	11.02	18.49	13.48	9.52	5.22	7.05	8.17	5.86	5.94	9.63	10.6	14.13	33.76
YALI0A07645g	0	0	0	0	0	0	0	0	0	0	0	0	0	0	0	0	0.33	0
YALI0A07667g	4.04	3.76	3.13	1.57	6.23	5.46	4.63	5.78	1.2	4.49	6.86	6.18	3.87	5.24	1.28	1.49	1.01	1.77
YALI0A07689g	45.18	43.82	46.09	46.56	39.83	60.32	46.74	45.31	38.46	38.15	49.75	44.56	37.13	38.74	44.51	68.78	72.01	77.37
YALI0A07711g	0	0	0	0	0	0	1.43	0	0	0	0	0	0	0	0.37	0	0	0
YALI0A07733g	70.22	80.27	116.79	124.73	85.18	97.37	84.24	76.96	58.98	122.61	114.5	124.06	98.48	103.25	70.87	108.56	111.18	110.4
YALI0A07755g	5.35	5.22	2.69	1.9	1.79	0.52	0.72	2.22	2.76	22.95	22.85	22.48	43.28	27.7	0.64	0.19	0.4	1.14
YALI0A07777g	0.45	2.4	0	2.23	0	0.16	0.57	1.72	3.33	3.08	1.34	1.46	2.23	3.78	0.2	0.17	0.43	2.1
YALI0A07799g	372.03	284.96	271	271.76	359.75	362.08	339.58	606.9	669.86	326.04	331.73	304.79	386.48	299.77	328.32	275.12	332.96	279.98
YALI0A07821g	15.03	14.26	40.44	35.07	33.45	35.38	24.59	38.19	30.59	39.1	49.75	53.18	26.35	43.43	56.42	48.38	45.79	47.22
YALI0A07843g	7.07	9.4	11.76	12.32	9.61	11.8	11.41	14.46	6.16	11.39	15.43	15.78	9.4	13.32	11.03	16.33	13.04	17.38
YALI0A07865g	12.89	14.87	25.93	25.33	18.13	16.74	22.61	40.59	25.3	14.87	17.57	24.82	18.49	18.27	21.13	24.06	23.33	32.9
YALI0A07887g	18.94	16.19	13.18	13.57	14.2	13.74	18.47	24.36	34.49	44.75	46.71	40.81	37.5	47.61	36.92	21.09	22.16	14.61
YALI0A07909r	0	0	0	0	0	0	0	0	0	0	0	0	0	0	0	0	0	0
YALI0A07953r	0	0	0	0	0	0	0	0	0	0	0	0	0	0	0	0	0	0
YALI0A07997g	9.78	11.9	15.1	12.01	40.68	36.22	30.02	33.57	23.77	15.32	21.18	23.46	17.67	17.17	36.36	37.7	42.86	70.46
YALI0A08019g	51.05	48.18	36.23	36.39	67.18	79.16	73.84	55.67	34.46	23.56	25.81	27.73	24.86	29.36	33.76	44.8	42.57	39.06
YALI0A08041g	80.82	88.97	119.6	129.02	180.6	173.41	207.35	140.86	137.77	105.26	95.24	100.23	100.05	104.56	110.79	110.56	126.43	235.23
YALI0A08063g	31.23	36.72	59.61	48.38	56.18	57.09	48.58	60.54	24.79	27.89	29.43	35.99	28.59	34.54	35.03	46.95	45.95	62.52
YALI0A08077g	588.78	604.73	625.34	558.08	649.63	669.59	693.32	541.31	553.11	718.55	662.87	678.1	581.93	624.72	418.73	511.19	557.04	712.24
YALI0A08107g	54.56	45.83	65.6	57.79	52.86	58.93	60.49	65.63	42.63	45.26	51.77	48.03	51.53	52.71	50.46	70.4	73.08	73
YALI0A08129g	264.32	244.36	309.84	275.88	144.91	195.01	194.37	250.87	218.47	215.95	193.92	207.34	179.97	235.36	161.34	207.59	237.07	207.21
YALI0A08151g	123.45	115.71	73.87	76.54	34.89	44.28	33.67	62.39	158.95	110.74	126.01	107.4	101.92	116.1	63.2	43.75	49.78	58.26
YALI0A08165g	10.83	11.34	16.08	9.89	40.86	37.31	36.45	31.3	17.13	8.32	11.44	11.51	9.19	9.69	14.58	21.35	24.25	42.16
YALI0A08195g	0.23	0.55	1.35	0.82	0.88	2.28	0.8	4	1.1	0.32	0.24	1.61	2.6	0.6	0.33	0.36	0.27	0.44
YALI0A08206r	0	0	0	0	0	0	0	0	0	0	0	0	0	0	0	0	0	0
YALI0A08217g	0	0.07	0.12	0.3	0.07	0.37	0.44	0.67	0.45	1.65	0.6	0.92	1.49	1.17	0	0.17	0.33	0.62
YALI0A08239g	65.26	67.05	83.58	71.95	54.69	67.28	70.9	43.46	29.14	59.87	54.13	60.94	46.34	67.17	29.1	36.44	27.14	28.87
YALI0A08261g	31.07	34.22	48.76	35.58	52.68	60.6	53.68	45.94	30.02	40.1	43.54	45.14	33.79	45.58	27.63	39.69	44.3	77.32
YALI0A08283r	0	0	0	0	0	0	0	0	0	0	0	0	0	0	0	0	0	0
YALI0A08327g	0	0	0	0.67	0	0	0	0	0	0	0.22	0	0	0	0	0	0	0
YALI0A08338g	0	0	0	0	0	0	0	0	0	0	0	0	0	0	0	0	0	0
YALI0A08360g	2.94	3.36	3.07	2.46	7.99	14.02	13.35	10.86	1.19	0.94	0.71	1.03	1.07	0.97	0.63	0.92	0.6	1.04
YALI0A08371g	0	0	0	0	0	0	0	0	0	0	0	0	0	0	0	0	0	0
YALI0A08382g	0	0	0	0	0	0	0	0	0	0	0	0	0	0	0	0	0	0
YALI0A08404g	0.39	0.52	0.12	0.05	4.58	1.54	5.91	22.28	3.66	0.55	0.49	0.6	1.49	0.8	0.1	0.04	1.76	6.73
YALI0A08426g	21.16	21.01	22.93	17.93	38.79	38.76	41.03	25.48	33.59	15.8	23.13	19.48	19.34	19.1	22.36	31.75	27.98	37.13
YALI0A08448g	146.37	153.75	166.23	205.35	317.68	372.22	322.81	285.5	80.89	81.06	72.07	72.35	61.78	72.04	155.84	249.11	297.26	570.04
YALI0A08470g	0	0	0	0	0	0	0	0	0	0	0	0	0	0	0	0	0	0
YALI0A08492r	0	0	0	0	0	0	0	0	0	0	0	0	0	0	0	0	0	0
YALI0A08536g	39.72	43.91	51.95	48.35	44.91	51.47	54.49	33.44	20.3	31.49	38.64	37.91	26.64	33.09	22.76	42.93	50.64	60.53
YALI0A08558g	5.45	4.77	3.77	5.69	1.91	1.33	1.33	0.38	0.26	1	0.85	0.78	0.82	0.94	0.39	0.38	0.28	0.52
YALI0A08580g	17.36	16.49	16.31	16.73	19.24	19.13	21.7	16.21	24.39	21.6	20.53	24.2	18.94	22.68	14.5	21.03	19.18	19.13
YALI0A08602r	0	0	0	0	0	0	0	0	0	0	0	0	0	0	0	0	0	0
YALI0A08624g	0.37	0.57	0	0	0.71	0.98	3.88	0	0	1.01	1.08	0.59	0.48	0.89	0	0.09	0.55	0.95
YALI0A08646g	88.53	86.69	111.3	104.66	115.19	132.75	129.18	69.97	62.06	113.32	114.06	110.79	89.08	100.74	64.85	97.43	100.08	111.94
YALI0A08668g	47.25	54.15	42.38	43.05	39.1	37.06	36.95	46.27	37.02	53.11	51.45	47.5	46.66	44.62	36.53	44.93	49.71	45.15
YALI0A08690r	0	0	0	0	0	0	0	0	0	0	0	0	0	0	0	0	0	0
YALI0A08734g	101.49	107.48	25.77	39.57	25.61	38.53	20.65	34.94	32.8	108.26	107.58	102.05	70.82	92.59	59.09	59.41	61.08	54.14
YALI0A08756r	0	0	0	0	0	0	0	0	0	0	0	0	0	0	0	0	0	0
YALI0A08800g	0.07	0	0	0	0	0	0.28	0.16	0	0	0.14	0.05	0.14	0	0	0	0	0
YALI0A08822r	0	0	0	0	0	0	0	0	0	0	0	0	0	0	0	0	0	0
YALI0A08866g	0	0	0.13	0	0	0	0	0	0	0.5	0.16	0	0.15	0.26	0.48	0	0	0.87
YALI0A08888g	0	0	0	0	0.76	0	0	0	0	0	0	0.07	0.41	0.17	0	0	0	0.15
YALI0A08902r	0	0	0	0	0	0	0	0	0	0	0	0	0	0	0	0	0	0
YALI0A08917t	0	0	0	0	0	0	0	0	0	0	0	0	0	0	0	0	0	0
YALI0A08932g	0	0	0	0	0	0	0	0	0	0	0	0	0	0	0	0	0	0
YALI0A08946t	0	0	0	0	0	0	0	0	0	0	0	0	0	0	0	0	0	0
YALI0A08961r	0	0	0	0	0	0	0	0	0	0	0	0	0	0	0	0	0	0
YALI0A08976r	0	0	0	0	0	0	0	0	0	0	0	0	0	0	0	0	0	0
YALI0A08998g	0.04	0	0.09	0.05	0.62	0	1.08	0.51	0.28	0	0.18	0.09	0.09	0.04	0.05	0.16	0.15	0.34
YALI0A09020g	44.39	47.27	60.09	49.53	53.28	65.82	61.92	49.24	25.95	34.99	47.71	48.59	30.85	38.72	36.08	52.86	55.56	96.07
YALI0A09042g	75.19	78.22	87.17	76.52	110.18	115.71	131.27	82.16	56.56	99.65	93.04	95.03	70.81	96.4	81.71	103.85	90.87	83.5
YALI0A09064g	66.75	71.23	95.41	89.46	218.09	240.03	295.39	110.93	42.48	58.58	65.32	60.88	52	61.79	34.77	74.06	96.89	162.17
YALI0A09086g	36.66	56	54.71	44.09	14.95	21.27	17.85	21.33	13.85	17.2	27.55	30.5	27.62	25.27	16.65	52.54	55.55	64.08
YALI0A09108g	20.09	21.26	20.21	17.97	28.81	33.49	29.71	24.05	15.34	12.69	17.6	16.53	12.44	16.33	14.88	25.92	28.03	35.48
YALI0A09130r	0	0	0	0	0	0	0	0	0	0	0	0	0	0	0	0	0	0
YALI0A09152r	0	0	0	0	0	0	0	0	0	0	0	0	0	0	0	0	0	0
YALI0A09196g	0	0.19	0.16	0.2	0.35	0	0	0	1.48	0.15	1.17	0.39	0.19	0.16	0	0.17	0	0
YALI0A09218r	0	0	0	0	0	0	0	0	0	0	0	0	0	0	0	0	0	0
YALI0A09262g	0.04	0	0	0	0.09	0	0	0	0	0.11	0.1	0.16	0.05	0.08	0.05	0	0	0.07
YALI0A09284g	63.3	64.8	63.46	62.85	26.99	34.03	29.66	35.59	31.11	74.3	90.92	81.23	63.7	79.1	34.21	54.28	62.82	55.4
YALI0A09300t	0	0	0	0	0	0	0	0	0	0	0	0	0	0	0	0	0	0
YALI0A09317g	0	0	0	0	0	0	0	0	0	0	0	0	0	0	0	0	0	0
YALI0A09350t	0	0	0	0	0	0	0	0	0	0	0	0	0	0	0	0	0	0
YALI0A09361g	0	0	0	0	0	0	0	0	0	0	0	0	0	0	0	0	0	0
YALI0A09383g	35.22	30.18	40.4	25.68	331.09	122	103.43	31.06	79.09	63.23	74.42	96.22	31.95	45.7	5.99	6.25	7.03	19.94
YALI0A09405g	7.66	6.75	7.75	5.21	11.28	14.94	12.82	8.63	7.61	5.82	9.39	7.34	3.41	3.94	3.47	6.75	7.84	14.66
YALI0A09427g	14.31	15.38	12.84	11.17	34.27	45.06	44.77	68.8	39.18	14.77	17.06	17.79	14.06	16.21	49.76	32.42	30.12	17.67
YALI0A09438g	62.89	75.6	41.09	35.94	68.4	66.25	47.34	84	141.63	100.66	125.14	119.3	101.39	77.56	158.02	48.68	31.73	26.03
YALI0A09443g	0	0	0	0	0	0	0	0	0	0	0	0	0	0	0	0	0	0
YALI0A09449g	3.31	3.79	8.81	12.71	10.4	8.06	9.91	9.44	6.53	11.51	11.18	11.33	11.23	10.06	11.66	16.42	21.34	34.59
YALI0A09471g	0.25	0	0	0	0.65	0	0	0.4	0.14	0	0	0	0	0	0	0	0	0.12
YALI0A09515g	0	0	0	0	0	0	0	0	0	0	0	0.14	0	0	0	0	0	0
YALI0A09537g	4.5	5.01	6.86	4.89	25.84	28.86	34.54	30.78	13.32	3.14	7.03	7.75	3.58	4.27	8.71	9.11	11.52	22.73
YALI0A09559g	12.03	15.87	26.11	29.47	184.87	112.19	151.98	40.09	9.16	17.82	20.11	26.28	12.87	20.43	9.72	8	15.55	43.01
YALI0A09592g	111	117.79	84.79	75.73	54.26	60.07	57	63.97	102.29	68.56	82.78	82.23	65.94	58.7	58.71	61.82	80.13	96.27
YALI0A09614g	0.7	1.31	0.8	0.18	2.85	2.9	3.28	1.77	1.33	3.3	1.84	1.57	1.36	2.02	0.94	0.59	3.12	2.47
YALI0A09636g	107.94	108.44	115.42	91.83	90.06	93.48	110.64	169.38	148.87	136.27	126.32	130.38	106.71	118.77	151.01	142.3	128.28	81.83
YALI0A09658g	65.3	59.24	77.19	67.26	71.6	80.63	92.5	47.23	56.51	46.12	51.31	52.76	49.3	44.87	36.9	53.02	70.21	90.21
YALI0A09680g	34.06	37.36	40.05	29.11	50.27	55.66	59.84	60.56	69.15	32.33	42.25	36.36	28.72	28.92	37.37	35.99	41.26	49.55
YALI0A09702g	59.67	61.07	43.56	38.06	45.73	63.4	54.64	73.7	43.97	43.32	53.28	45.74	50.24	40.64	53.59	74.19	86.11	100.24
YALI0A09724g	10.36	11.61	9.35	7.07	10.74	10.38	10.21	8.14	15.88	6.8	10.11	10.2	8.41	8.11	9.28	14.61	15.22	14.39
YALI0A09746g	69.35	61.39	49.15	47.62	41.32	43.41	30.38	35.57	70.69	100.93	118.46	97.49	100.69	98.96	43.68	52.74	66.71	73.17
YALI0A09768g	3.08	3.54	9.18	11.64	1.19	1.5	0.65	0.65	1.44	13.01	15.75	13.47	16.55	20.49	1.73	1.87	1.56	2.6
YALI0A09790g	63.2	68.55	60.06	55.78	53.23	71.3	61.59	70.66	39.54	55.48	62.53	63.05	46.56	51.45	63.63	75.99	69.9	77.76
YALI0A09812g	140.73	138.69	287.16	371.94	211.94	307.16	212.38	286.97	68.34	191.2	146.67	138.48	171.68	157.71	559.63	698.84	767.37	580.78
YALI0A09834g	30.27	39.78	23.36	20.62	72.93	57.01	69.62	43.86	90.27	30.85	33	33.87	28.59	34.46	34.2	41.58	38.36	47.22
YALI0A09845g	311.74	350.25	288.86	258.99	269.54	235.48	220.79	249.16	145.74	272.32	293.47	261.61	299.89	289.34	212.41	347.97	430.87	455.16
YALI0A09856g	106.02	119.43	246.21	284.24	228.59	327.43	276.79	214.44	174.89	134.68	190.19	176.17	106.82	128.59	157.67	210.61	228.31	294.38
YALI0A09878g	48.5	46.47	35.43	36.94	38	47.17	50.71	66.72	54.6	31.47	46.02	38.84	35.92	31.01	28.62	30.03	39.82	36.93
YALI0A09900g	339.7	361.08	338.56	337.29	291.17	359.67	322.51	197.52	128.99	249.73	261.19	258.59	258.14	258.23	225.57	323.71	367.23	361.71
YALI0A09922g	3841.83	3821.79	3286.2	3263.09	2992.87	2581.48	2522.36	2684.04	5188.23	4167.3	3342.85	3425.23	4110.21	3439.07	5182.19	4665.51	3715.36	3056.17
YALI0A09933g	6.12	4.38	0	3.57	10.03	2.5	5.96	19.24	11.45	2.77	5.04	11.7	9.8	5.81	7.74	2.7	12.33	5.53
YALI0A09951s	0	0	0	0	0	0	0	0	0	0	0	0	0	0	0	0	0	0
YALI0A09969t	0	0	0	0	0	0	0	0	0	0	0	0	0	0	0	0	0	0
YALI0A09988g	43.55	46.68	39.35	29.05	43.72	54.14	48.95	80.26	78.48	36.54	50.38	43.47	34.09	37.66	51.77	46.6	58.59	50.24
YALI0A10010g	107.42	101.11	69.38	74.84	88.11	77.46	75.69	56.59	55.75	128.47	131.38	125.2	113.79	112.56	75.34	75.65	97.8	98.94
YALI0A10032g	73.57	68.06	52.57	43.43	40.54	55.36	51.33	53.58	51.35	46.2	59.74	47.59	51.43	44.57	32.33	48.32	68.89	93.74
YALI0A10054t	0	0	0	0	0	0	0	0	0	0	0	0	0	0	0	0	0	0
YALI0A10076g	147.7	147.38	152.9	138.33	153.18	162.7	158.92	98.78	97.11	112.44	105.18	104.29	98.49	99.65	118.13	164.34	193.66	258.41
YALI0A10098g	72.29	74	58.17	56.91	50.6	63.96	48	64.86	43.56	53.88	52.71	54.32	52.4	45.12	43.73	59.96	74	120.67
YALI0A10120g	9.06	8.12	8.51	8.37	10.24	12.54	13.29	11.29	2.6	6.18	7.7	7.17	6.91	4.84	3	4.42	6.11	8.44
YALI0A10142g	28.89	31.22	29.73	22.79	27.44	31.52	28.23	33.63	30.5	18	21.14	22.55	19.72	20.07	27.06	28.51	26.64	33.92
YALI0A10164g	27.08	28.15	20.99	19.31	26.1	24.76	24.57	27.81	33.2	18.55	20.87	18.2	16.32	14.96	22.99	23.24	31.77	28.69
YALI0A10186g	12.39	13.23	12.26	9.85	14.94	17.12	13.78	14.52	11.22	11.73	16.02	15.02	12.25	11.68	13.45	18.95	23	26.65
YALI0A10208g	0.12	0.06	0.08	0	0.68	0	0.37	0	0.09	0.15	0.12	0	0.06	0	0	0	0.14	0
YALI0A10230g	59.4	63.43	99.67	88.43	54.07	58.39	44.66	56.52	30.91	68.96	78.11	84.57	54.15	68.56	55	55.69	53.86	53.67
YALI0A10252g	82.43	83.17	55.34	51.49	40.9	42.56	45.31	40.68	103.96	61.37	62.52	64.51	48.52	61.81	42.44	36.06	38.97	29.92
YALI0A10274g	227.08	208.62	177.91	191.08	141.52	138.51	126.03	129.98	97.71	159.82	185.95	159.72	139.61	159.74	120.47	170.12	224.48	199.92
YALI0A10296g	6.51	5.6	8.24	7.42	15.89	15.36	10.94	9.26	11.45	6.56	8.87	8.66	6	6.53	5.56	8.52	12.47	32.68
YALI0A10310g	87.59	86.16	72.81	76.28	72.13	73.89	75.75	100.47	215.05	122.51	134.06	138.2	87.41	118.09	116.8	66.28	64.51	53.23
YALI0A10318g	20.88	21.06	18.52	14.68	17.86	23.4	21.78	20.98	20.46	13.45	19.83	17.06	15.83	12.92	21.26	23.62	24.92	26.51
YALI0A10340r	0	0	0	0	0	0	0	0	0	0	0	0	0	0	0	0	0	0
YALI0A10362g	387.51	440.85	321.67	277.89	154.72	199.87	214.63	180.47	185	345.46	438.19	429.62	237.45	329.37	142.29	156.67	138.18	231.47
YALI0A10378t	0	0	0	0	0	0	0	0	0	0	0	0	0	0	0	0	0	0
YALI0A10395g	0	0	0	0	0	0	0	0	0	0	0	0	0	0	0	0	0	0
YALI0A10417t	0	0	0	0	0	0	0	0	0	0	0	0	0	0	0	0	0	0
YALI0A10439g	0	0	0	0.07	0	0	0.13	1.44	0	0.24	0.27	0.09	0	0.28	0	0	0	0.09
YALI0A10461g	0	0	0	0	0	0	0	0	0	0	0	0	0	0	0	0	0	0
YALI0A10483g	3.78	3.26	4.61	4.07	2.51	2.84	2.59	1.81	2.41	1.17	1.79	2.88	2.36	1.89	1.42	0.32	1.15	3.67
YALI0A10505r	0	0	0	0	0	0	0	0	0	0	0	0	0	0	0	0	0	0
YALI0A10516g	0	0	0	0	0	0	0	0	0	0	0	0	0	0	0	0	0	0
YALI0A10527g	0.01	0	0	0	0.18	0.13	0.18	0	0.14	0.17	0.19	0.2	0.15	0.47	0.12	0.13	0.22	0.21
YALI0A10549g	72.09	85.41	108.7	102.81	58.01	61.08	61.33	72.1	28.39	65.87	71.84	68.86	62.21	72.03	44.3	108.73	137.14	134.95
YALI0A10571g	120.4	126.91	125.13	124.08	67.71	87.37	68.75	147.33	118.47	135.2	138.69	137.24	132.82	135.76	141.67	152.26	152.1	114.62
YALI0A10593g	0	0	0.36	0.1	0.22	0.2	0.16	0.28	0.06	0	0.04	0.11	0.04	0.03	0.04	0.29	0.05	0.73
YALI0A10615g	118.78	127.4	131.08	135.54	307.27	357.92	391.22	414.66	253.7	106.78	120.49	117.23	92.22	117.66	161	168.06	165.79	160.09
YALI0A10637g	15.64	20.85	21.88	15.59	53.22	62.56	60.58	37.16	34.1	13.2	21.15	21.77	13.57	16.95	29.49	42.69	42.76	63.5
YALI0A10659g	2719.07	2847.03	3743.99	3523.89	2812.61	3307.53	2616.39	3380.35	4524.16	3611.15	2946.55	3019.9	3349.75	3302.62	5429.08	5350.39	4093.34	2790.47
YALI0A10681g	38.3	36.12	26.32	16.49	9.49	12.02	9.68	21.62	14.84	9.4	15.83	14.01	13.62	13.57	28.4	39.79	46.13	30.09
YALI0A10703g	43.54	45.26	36.43	28.52	14.9	23.24	16.02	23.53	15.98	18.52	25.63	21.57	20.54	22.84	18.68	28.69	30.61	30.45
YALI0A10725g	2336.21	2225.97	2396.55	2100	1591.27	1679.15	1381.1	2047.12	3262.41	2205.15	1772.5	1892.75	1984.94	2000.18	2923.78	2673.64	2348.56	1630.69
YALI0A10747g	274.31	292.19	558.91	655.75	584.58	654.87	581.42	439.2	119.26	520.07	421.79	573.14	407.47	538.42	698.02	1106.24	875.45	1178.15
YALI0A10769g	0.22	0.14	0.48	0.12	0.35	0.71	0.31	0.5	0.09	0.17	0.39	0.22	0.2	0.42	0.13	0.1	0.46	0.62
YALI0A10813g	42.75	41.51	37.11	30.6	48.93	49.88	37.71	73.07	55.58	52.08	47.91	51.55	44.33	52.61	85.33	79.76	73.47	54.42
YALI0A10835r	0	0	0	0	0	0	0	0	0	0	0	0	0	0	0	0	0	0
YALI0A10879g	411.73	408	440.68	443.45	389.16	367.41	390.65	377.17	311.25	414.75	410.35	395.83	370.63	433.4	245.04	297.98	310.22	345.15
YALI0A10890r	0	0	0	0	0	0	0	0	0	0	0	0	0	0	0	0	0	0
YALI0A10901g	0	0	0	0	0	0	0	0	0	0	0	0	0	0	0	0	0	0
YALI0A10945g	0.22	0.4	0.1	0.5	1.59	1.94	2.59	1.45	0	0.44	0.53	0.68	0.51	0.26	0.03	0.16	0	0.36
YALI0A10967g	37.28	41.61	52.15	63.33	160.08	151.94	173.23	190.92	90.7	51.46	18.43	20.57	44.75	34.15	46.18	35.05	37.63	117.89
YALI0A10989g	9.1	9.81	7.72	4.42	8.83	11.37	10.51	6.4	9.91	7.05	14.04	12.81	6.36	6.19	10.54	11.74	13.44	13.15
YALI0A11011g	0.2	0.31	0.41	0.11	1.77	1.17	2.68	1.47	0.99	1.28	1.58	0.97	0.48	0.58	0.11	0.1	0.24	0.37
YALI0A11022g	0	0	0	0	0	0	0	0	0	0	0	0	0	0	0	0	0	0
YALI0A11033r	0	0	0	0	0	0	0	0	0	0	0	0	0	0	0	0	0	0
YALI0A11077g	2.2	2.19	1.63	0.9	1.29	3.31	1.66	1.9	2.15	2.55	2.93	3.56	2.46	4.46	4.5	3.6	2.42	2.74
YALI0A11099g	21.83	24.19	27.38	20.86	24.57	32.64	26.57	41.58	27.79	14.23	23.78	24.66	17.31	17.59	26.55	33.56	39.76	45.04
YALI0A11121g	37.09	35.02	31.78	32.72	44.41	62.25	46.45	58.69	66.96	49.09	44.09	42.45	39.39	44.09	36.38	38.41	41.04	32.86
YALI0A11143g	165.17	171.15	178.04	180.29	97.72	123.79	106.11	119.71	74.64	123.6	130.95	137.38	114.63	145.19	104.33	151.96	181.7	163.13
YALI0A11157g	176.33	194.37	278.62	260.96	198.32	215.39	229.88	170.32	206.53	192.84	193.85	205.66	172.6	204.55	220.24	285.52	261.35	264.74
YALI0A11198g	6.09	9.44	7.75	5.99	8.56	7.64	5.08	8.81	6.34	7.5	9.47	10.05	5.92	10.98	4.63	4.38	5.03	6.57
YALI0A11220g	7.07	5.64	5.89	5.76	12.04	6.81	6.41	7.41	6.54	13.68	12	12.53	6.07	10.79	4.52	4.08	5.76	1.95
YALI0A11242r	0	0	0	0	0	0	0	0	0	0	0	0	0	0	0	0	0	0
YALI0A11286g	0	0	0	0	0	0	0	0	0	0	0	0	0	0	0	0	0	0
YALI0A11363r	0	0	0	0	0	0	0	0	0	0	0	0	0	0	0	0	0	0
YALI0A11407g	59	61.52	48.88	43.2	36.39	38.25	38.36	48.94	69.19	41.43	53.76	49.43	31.3	38.47	55.96	50.15	49.12	38.37
YALI0A11429r	0	0	0	0	0	0	0	0	0	0	0	0	0	0	0	0	0	0
YALI0A11473g	0.08	0.1	0.16	0.06	0	0	0.08	0.47	0.06	0.13	0.21	0.23	0.22	0.16	0.04	0.06	0.02	0.14
YALI0A11495r	0	0	0	0	0	0	0	0	0	0	0	0	0	0	0	0	0	0
YALI0A11517g	30.12	30.07	33.9	26.62	51.89	47.58	54.43	23.77	38.92	24.11	28.4	32.33	25.56	28.64	25.13	39.33	40.08	38.17
YALI0A11539g	6.56	6.1	4.87	3	9.1	11.87	12.86	5.22	9.8	4.92	8.64	7.79	5.35	4.86	6.94	7.95	8.48	10.22
YALI0A11550g	0	0	0	0	0	0	0	0	0	0	0	0	0	0	0	0	0	0
YALI0A11561g	0.9	1	0.46	0.7	6.2	10.62	12.5	5.21	0.56	0	0.69	0.32	0.31	0.3	0.19	0.08	0.2	0.19
YALI0A11583t	0	0	0	0	0	0	0	0	0	0	0	0	0	0	0	0	0	0
YALI0A11605g	1.99	2.1	1.55	1.24	4.25	4.18	3.72	5.45	1.78	1.19	3.43	2.94	1.17	1.9	1.18	1.42	1.04	1.88
YALI0A11627g	0.14	0	0.13	0	0	0	0.3	2.07	0	0.18	0.15	0.66	1.86	0.76	0	0.55	0.51	0
YALI0A11638g	0	0	0	0	0	0	0	0	0	0	0	0	0	0	0	0	0	0
YALI0A11649g	0.31	0.3	0.45	0.16	0.25	0.81	0.24	0.86	0.26	0.15	0.49	0.65	0.25	0.33	0	0.03	0.04	0
YALI0A11671g	5.58	6.86	6.9	4.72	13.06	13.66	15.95	3.68	3.58	4.66	8.91	9.27	4.3	6.76	5.42	5.75	7.4	9.31
YALI0A11693r	0	0	0	0	0	0	0	0	0	0	0	0	0	0	0	0	0	0
YALI0A11737g	0.6	1.17	0.27	0.33	0	0	0	0.18	0	0.13	0.89	0.54	0.31	0.4	0.17	0.58	0.9	1.44
YALI0A11759g	0.08	0	0	0	0.31	0.21	0.25	0.47	0.32	0.13	0.08	0.08	0.04	0.07	0.17	0	0.16	0.15
YALI0A11781g	0.22	0.53	0.53	0.4	1.46	1.43	0.81	1.99	0.66	2.26	3.23	2.86	1.01	2.41	0.1	0.07	0.5	0.62
YALI0A11803g	0.3	0.16	0.14	0.25	0.15	1.61	0	0	0	1.75	1.18	1.21	0.32	0.57	0	0	0.05	0.11
YALI0A11847g	0	0	0	0	0	0.09	0	0.37	0	0.09	0.22	0.07	0	0	0	0	0	0.15
YALI0A11869g	19	22.04	22.48	17.54	27.11	33.91	33.95	29.69	33.28	13.32	18.71	18.09	11.39	13.55	24.38	28.97	29.94	35
YALI0A11891g	1.85	0.29	0.89	2.62	5.24	2.52	1.8	0	0.46	1.56	0.15	1.52	0.59	0.88	0.47	0.68	0.51	2.09
YALI0A11913t	0	0	0	0	0	0	0	0	0	0	0	0	0	0	0	0	0	0
YALI0A11935g	12.57	13.63	11.88	14.89	10.72	23.12	11.9	29.81	13.89	19.24	21.27	21.46	14.9	19.14	13.76	10.67	13.18	15.87
YALI0A11957r	0	0	0	0	0	0	0	0	0	0	0	0	0	0	0	0	0	0
YALI0A12001g	32.85	36.15	36.32	28.99	83.02	96.37	110.13	72.87	83.19	30.3	45.76	54	24.53	41.3	49.69	39.23	51.07	76.1
YALI0A12023g	49.45	47.29	48.56	58.43	78.64	91.12	85.22	176.18	70.52	115.31	105.01	110.86	104.31	138.36	75.44	62.81	81.32	116.29
YALI0A12045g	354.34	340.99	411.25	414.5	250.18	275.91	232.7	296.6	218.94	352.64	323.37	346.22	335.62	329.88	300.65	347.15	337.89	311.73
YALI0A12067g	254.4	217.81	206.1	187	143.49	129.71	135.72	288.61	445.78	222.73	219.34	208.84	194.86	236.14	142.03	94.77	118.48	98.93
YALI0A12089g	0	0	0	0	0	0	0	0	0	0	0	0	0	0	0	0	0	0
YALI0A12111g	16.36	17.45	21.21	16.59	10.33	14.46	13.42	15.87	17.54	13.05	19.56	19.23	10.69	13.68	11.14	8.7	10.77	10.76
YALI0A12133g	79.74	75.6	63.39	53.33	44.8	40.34	54.65	47.72	131.18	63.2	78.09	72.57	54.8	69.14	51.92	41.47	48.26	35.47
YALI0A12155g	118.8	111.4	125.88	92.79	105.24	89.6	97.26	98.27	252.38	102.91	107.3	113.71	77.91	119.01	86.64	60.89	59.22	54.29
YALI0A12177g	694.61	869.95	607.61	777.96	260.25	292.1	237.79	377.21	105.62	303.58	256	254.4	312.55	243.61	200.98	296.74	217.71	446.17
YALI0A12199g	3.32	4.15	0.97	1.59	3.21	2.26	3.77	5.06	1.76	2.41	3.21	3.53	3.19	3.26	2.72	1.89	3.11	5.43
YALI0A12221g	1.22	0.93	0.88	0.93	2.18	2.07	2.09	0.11	1.75	0.49	0.72	1.15	0.84	0.99	1.23	1.72	1.61	2.51
YALI0A12243g	1.16	1.28	1.93	1.39	2.09	2.13	2.62	0.19	3.24	0.64	2.06	1.45	0.83	1.02	0.31	1.34	1.52	4.7
YALI0A12265g	1.57	1.81	1.8	3.22	4.23	1.24	1.66	4.41	2.98	1.03	1.78	1.99	0.91	0.54	0.48	1.17	4.06	4.5
YALI0A12287g	26.07	25.32	25.16	19.84	22.83	28.97	22.25	33.65	41.96	24.3	31.31	30.54	25.71	29.95	32.78	43.49	42.43	38.08
YALI0A12309r	0	0	0	0	0	0	0	0	0	0	0	0	0	0	0	0	0	0
YALI0A12353g	11.58	15.69	10.99	12.84	116.53	95.88	59.34	175.62	33.03	9.82	5.79	5.91	5.56	7.46	17.96	21.34	18.01	31.14
YALI0A12375r	0	0	0	0	0	0	0	0	0	0	0	0	0	0	0	0	0	0
YALI0A12419g	0	0.17	0.22	0.18	1.41	0	0.51	0.58	3.55	0.34	0.78	1.15	0.76	0.71	0.18	0.31	0.58	1.07
YALI0A12441g	2.41	2.95	5.54	4.2	14.18	6.68	14.12	9.73	13.68	11.7	9.23	10.99	12.67	8.88	4.17	3.4	5.9	8.91
YALI0A12452r	0	0	0	0	0	0	0	0	0	0	0	0	0	0	0	0	0	0
YALI0A12463r	0	0	0	0	0	0	0	0	0	0	0	0	0	0	0	0	0	0
YALI0A12507g	33.06	30.02	41.64	38.23	45.85	51.01	38.36	34.76	28.75	41.25	53	45.24	44.41	38.19	43.94	51.55	53.79	37.96
YALI0A12529r	0	0	0	0	0	0	0	0	0	0	0	0	0	0	0	0	0	0
YALI0A12573g	0.46	0.35	0.22	0.55	0.08	0.29	0	0.49	0.59	0.34	0.56	0.17	0.55	0.46	0.6	0.85	0.41	0.71
YALI0A12595g	0	0	0	0	0	0	0	0	0	0	0	0	0	0	0	0	0	0
YALI0A12617g	27.66	31.93	33.11	28.68	39.07	42.68	30.09	39.28	33.05	18.32	32.18	27.98	23.05	22.68	29.89	33.57	50.26	57.22
YALI0A12639r	0	0	0	0	0	0	0	0	0	0	0	0	0	0	0	0	0	0
YALI0A12683g	1.55	1.73	0.99	1.25	7.45	14.11	2.98	29	4.73	1.26	1.85	2.26	1.33	1.95	6.54	2.57	5.52	2.14
YALI0A12705g	1.55	0.32	3.14	2.24	0.4	1.83	0.98	1.37	0.34	2	1.72	1.91	1.18	2.14	0	0.49	0.49	0.46
YALI0A12727r	0	0	0	0	0	0	0	0	0	0	0	0	0	0	0	0	0	0
YALI0A12771r	0	0	0	0	0	0	0	0	0	0	0	0	0	0	0	0	0	0
YALI0A12782r	0	0	0	0	0	0	0	0	0	0	0	0	0	0	0	0	0	0
YALI0A12793r	0	0	0	0	0	0	0	0	0	0	0	0	0	0	0	0	0	0
YALI0A12815g	0	0	0	0	0	0	0	0	0	0	0	0.13	0	0	0	0	0	0
YALI0A12837g	0	0	0	0	0	0	0	0	0	0	0	0	0	0	0	0	0	0
YALI0A12859r	0	0	0	0	0	0	0	0	0	0	0	0	0	0	0	0	0	0
YALI0A12892t	0	0	0	0	0	0	0	0	0	0	0	0	0	0	0	0	0	0
YALI0A12925g	0	0	0	0	0	0.46	0	0	0	0	0	0	0	0	0.14	0	0	0
YALI0A12947r	0	0	0	0	0	0	0	0	0	0	0	0	0	0	0	0	0	0
YALI0A12969g	4.43	4.92	6.03	6.82	16.62	12.04	20.03	4.58	8.47	7.73	13.65	9.77	8.41	9.61	5.26	7.9	10.67	13.11
YALI0A12991r	0	0	0	0	0	0	0	0	0	0	0	0	0	0	0	0	0	0
YALI0A13002r	0	0	0	0	0	0	0	0	0	0	0	0	0	0	0	0	0	0
YALI0A13013g	5.2	3.58	33.76	26.46	11.24	15.37	6.87	54.01	8.83	17.1	9.14	11.15	17.08	9.39	1.9	0.91	1.85	4
YALI0A13035g	298.38	253.88	241.9	209.78	191.39	174.19	155.41	182.94	340.98	324.18	313.06	324.84	320.39	361.41	166.99	119.01	142.22	146.5
YALI0A13057g	63.58	65.54	46.69	34.44	80.9	90.58	100.56	95.25	101.48	40.55	56.61	60.89	36.8	47.67	59.55	50.66	51.95	54.34
YALI0A13079g	1.17	1.44	1.73	1.63	1.98	1.92	3.52	3.76	4.06	2.68	4.45	3.61	1.8	3.29	1.99	1.35	1.46	3.19
YALI0A13101g	81.64	93.66	99.52	84.82	84.52	110.08	95.58	89.34	69.75	79.92	92.03	92.55	65.49	82.95	100.01	126.06	121.53	101.07
YALI0A13123r	0	0	0	0	0	0	0	0	0	0	0	0	0	0	0	0	0	0
YALI0A13167g	0	0	0	0	0	0	0	0	0	0	0	0	0	0	0	0	0	0
YALI0A13189r	0	0	0	0	0	0	0	0	0	0	0	0	0	0	0	0	0	0
YALI0A13233g	3.18	2.61	1.88	1.94	9.88	11.43	13.2	3.64	7.47	4.39	6.21	6.34	3.87	3.62	2.89	2.43	4.53	10.9
YALI0A13255g	0	0	0	0	0	0	0	0	0	0.13	0	0	0.47	0	0	0	0	0
YALI0A13277g	27.45	30.38	42.55	37.82	53.36	55.14	65.55	49.97	26.83	42.32	54.98	49.24	37.15	47.43	14.74	32.7	36.8	61.42
YALI0A13299g	79.2	74.85	70.91	66.51	32.35	42.15	35.7	55.73	73.75	54.86	67.15	67.5	52.26	66.84	72.03	70.13	83.7	62.01
YALI0A13321g	81.28	86.72	74.68	75.38	93.97	100.65	89.91	106.51	78.65	90.34	85.48	85.29	66.2	80.84	50.19	66.81	78.88	81.48
YALI0A13343r	0	0	0	0	0	0	0	0	0	0	0	0	0	0	0	0	0	0
YALI0A13387g	476.28	536.91	589.11	516.18	569.03	663.29	661.39	448.17	542.63	405.98	337.65	361.26	289.26	459.57	585.71	638.73	480.14	387.03
YALI0A13409r	0	0	0	0	0	0	0	0	0	0	0	0	0	0	0	0	0	0
YALI0A13431r	0	0	0	0	0	0	0	0	0	0	0	0	0	0	0	0	0	0
YALI0A13453r	0	0	0	0	0	0	0	0	0	0	0	0	0	0	0	0	0	0
YALI0A13497g	2.99	2.87	1.84	2.08	18.33	13.25	8.56	41.58	10.39	3.05	4.42	8.79	10.44	4.08	9.05	1.9	4.49	7
YALI0A13519g	28.95	32.72	28.3	25.95	39.36	50.82	50.77	33.93	26.47	22.23	29.12	27.46	18.68	23.4	26.96	36.05	42.29	49.29
YALI0A13541g	286.07	277.93	254.66	241.44	261.24	346.85	342.36	557.95	426.34	272.63	276.07	279.68	249.93	289.88	343.64	255.34	272.46	212.48
YALI0A13563g	2.46	2.48	7.65	4.65	3.35	3.99	2.76	3.75	8.89	4.97	7.38	9.33	6.89	7.16	1.6	1.54	1.74	2.54
YALI0A13585g	74.2	84.15	140.57	98.2	97.44	108.76	114.45	112.07	134.51	91.66	117.45	132.52	94.32	120.88	89.52	107.06	105.86	110.52
YALI0A13607g	0	0	0	0	0	0	0	0	0	0	0	0	0	0	0	0	0	0
YALI0A13629r	0	0	0	0	0	0	0	0	0	0	0	0	0	0	0	0	0	0
YALI0A13673g	17.56	19.58	22.56	22.13	23.47	26.08	22.49	19.34	8.56	18.53	19.57	22.99	16.1	17.99	11.09	15.48	18.57	17.84
YALI0A13695g	2.85	2.75	4.55	2.47	2.83	2.91	3.79	1.64	3.59	1.3	4.26	5.58	2.35	2.21	2.37	3.57	4.14	7.98
YALI0A13717r	0	0	0	0	0	0	0	0	0	0	0	0	0	0	0	0	0	0
YALI0A13761r	0	0	0	0	0	0	0	0	0	0	0	0	0	0	0	0	0	0
YALI0A13805r	0	0	0	0	0	0	0	0	0	0	0	0	0	0	0	0	0	0
YALI0A13849g	0	0	0	0	0.26	0	0	0	0	0	0	0	0	0	0	0	0	0
YALI0A13871r	0	0	0	0	0	0	0	0	0	0	0	0	0	0	0	0	0	0
YALI0A13915g	0	0	0	0	0	0	0	0	0	0	0	0	0	0	0	0	0	0
YALI0A13937g	0.13	0	0	0	0	0	0	0	0.41	0	0.07	0	0.4	0	0	0	0	0
YALI0A13959r	0	0	0	0	0	0	0	0	0	0	0	0	0	0	0	0	0	0
YALI0A14003r	0	0	0	0	0	0	0	0	0	0	0	0	0	0	0	0	0	0
YALI0A14025r	0	0	0	0	0	0	0	0	0	0	0	0	0	0	0	0	0	0
YALI0A14069g	0	0.1	0	0	0.18	0	0.39	0	0.38	0.39	0	0.33	0.92	0	0	0	0	0
YALI0A14091r	0	0	0	0	0	0	0	0	0	0	0	0	0	0	0	0	0	0
YALI0A14113r	0	0	0	0	0	0	0	0	0	0	0	0	0	0	0	0	0	0
YALI0A14157g	37.56	31.48	28.39	28.73	29.08	31.89	22.63	16.99	27.01	50.34	48.07	51.82	30.14	46.16	29.45	32.4	32.83	26.97
YALI0A14168r	0	0	0	0	0	0	0	0	0	0	0	0	0	0	0	0	0	0
YALI0A14212g	12.59	10.34	10.3	8.97	14.62	21.53	17.91	22.86	39.97	18.41	25.27	23.01	12.56	14.01	14.68	10.48	17.48	20.65
YALI0A14234g	0.02	0	0.08	0.07	0	0	0	0.32	0	0.34	0.14	0.25	0.42	0.16	0.05	0.04	0.05	0.07
YALI0A14256g	5.01	5.09	4.5	5.26	4.54	5.55	6.35	1.03	5.2	9.34	10.56	8.05	8.95	9.41	0.51	1.42	2.89	6.2
YALI0A14278r	0	0	0	0	0	0	0	0	0	0	0	0	0	0	0	0	0	0
YALI0A14322g	1.78	1.95	2.8	3.48	14.86	14.84	19.13	4.11	2.49	3.14	6.61	6.51	2.03	4.4	3.55	4.93	5.36	12.35
YALI0A14344r	0	0	0	0	0	0	0	0	0	0	0	0	0	0	0	0	0	0
YALI0A14366g	23.48	21.16	18.91	16.23	20.27	25.42	21.81	14.79	13.78	17.38	21.68	25.48	19.74	18.51	14.52	16.04	19.86	26.27
YALI0A14388g	17.22	22.03	14.48	13.35	38.75	53.79	47.68	71.66	50.17	20.11	20.6	25.31	21.38	20.83	37.24	23.2	18.2	14.38
YALI0A14410r	0	0	0	0	0	0	0	0	0	0	0	0	0	0	0	0	0	0
YALI0A14454g	37.38	43.9	40.16	31.92	111.89	106.33	118.99	81.29	36.99	20.15	27.47	31.87	18.31	21.01	25.93	50.01	76.48	160.44
YALI0A14476g	21.23	22.89	24.33	17.86	100.26	93.53	88.95	76.7	54.2	28.45	35.82	31.24	26.35	30.14	48.86	54.32	96.6	285.13
YALI0A14498g	461.93	465.85	177.24	217.74	90.32	98.93	85.18	136.16	85.33	492.69	577.51	597.63	477.31	478.56	169.81	103.01	109.96	145.18
YALI0A14520g	1.88	2.2	2.76	2.52	13.43	13.43	10.84	21.59	11.96	2.88	3.49	3.65	4.54	3.82	22.4	19.07	15.36	10.07
YALI0A14542g	97.01	103.08	124.71	113.53	107.62	137.81	130.38	103.19	115.54	75.39	81.28	90.42	79.11	91.8	93.91	136.33	158.77	179.47
YALI0A14564g	2.94	3.15	2.43	2.42	9.69	10.13	14.92	20.01	2.38	5.72	5.3	5.33	5.72	3.69	0.48	0.26	0.06	0.4
YALI0A14586g	44.13	47.06	56.26	50.06	52.03	60.27	62.56	84.45	80.52	41.05	54.34	59.54	39.42	49.2	50.3	51.9	60.31	76.13
YALI0A14608g	23.17	27.22	40.78	30.3	41.55	41.61	38.65	29.04	29.99	14.82	22.38	22.59	13.83	18.92	13.35	24.3	31.96	81.06
YALI0A14630g	18.64	18.81	40.15	35.64	39.19	35.93	32.89	31.92	26.47	19.41	27.62	26.04	18.36	19.38	20.96	38.02	46.08	66.79
YALI0A14652r	0	0	0	0	0	0	0	0	0	0	0	0	0	0	0	0	0	0
YALI0A14674g	0	0	0	0	0	0	0	0	0	0	0	0	0	0	0	0	0	0
YALI0A14707g	7.51	8.44	8.44	5.45	11.23	14.62	13.63	11.88	9.67	5.68	8.83	8.6	5.25	5.09	10.34	12.98	15.91	29.4
YALI0A14740g	14.32	16.09	23.97	23.01	21.78	25.33	28.89	12.94	15.75	20.54	26.29	25.38	15.46	20.56	13.41	19.11	20.53	28.85
YALI0A14762g	42.27	36.77	35.8	30.03	31.81	37.32	25.71	38.08	45.97	50.92	45.1	51.95	53.03	49.41	49.88	58.93	61.61	52.05
YALI0A14784g	82.41	104.04	114.02	75.06	132.37	153.51	136.73	161.86	232.81	201.49	172.15	252.47	164.93	169.59	416.59	120.57	51.27	50.04
YALI0A14806g	316.64	370.44	365.14	306.17	365.7	472.06	464.35	505.63	498.23	401.04	426.89	488.79	364.18	428.89	855.97	419.11	245.64	227.84
YALI0A14839g	24.07	26.92	22.3	17.56	37.13	37.62	43.67	37.5	42.54	28.21	44.02	46.69	28.44	35.28	39.28	43.68	54	71.33
YALI0A14861g	0.76	1.24	1.6	0.98	10.39	9.8	6.88	9.34	1.49	0.43	1.59	1.06	0.4	0.66	6.15	7.08	8.78	9.6
YALI0A14883g	0.19	0.22	0.14	0.41	118.6	95.79	179.62	32.23	3.9	0.32	0.33	0.38	0.32	0.5	0.98	5.66	11.24	30.58
YALI0A14894r	0	0	0	0	0	0	0	0	0	0	0	0	0	0	0	0	0	0
YALI0A14905g	0.07	0.07	0.36	0	0.26	0	0	0	0.93	0.43	0.43	0.29	0.21	0.42	0	0	0	0.2
YALI0A14927g	0.13	0.13	0.57	0.07	3.09	0.68	4.57	3.83	2.58	0.64	0.68	0.14	0.86	0.22	0	0	0.46	0.37
YALI0A14949g	0	0	0	0.26	0.23	0	0	0	0	0	0	0.34	0	0	0	0	0	0.17
YALI0A14971g	0	0	0	0	0	0	0	0	0	0	0	0	0	0	0	0	0	0
YALI0A15026g	0	0	0	0	0	0	0	0	0	0	0	0	0	0	0	0	0	0
YALI0A15059g	63.83	61.65	30.27	28.89	35.87	44.37	32.11	50	20.29	29.46	41.2	33.68	30.89	31.13	18.22	24.09	31.85	26.17
YALI0A15081g	67.19	59.57	36.03	48.84	34.28	45.56	37.34	62.31	26.47	53.91	57.95	53.43	56.99	52.79	49.54	94.32	97.08	63.09
YALI0A15103g	2.71	2.46	2.86	2.49	2.43	2.86	1.12	3.92	11.77	10.38	11.08	11.1	12.58	10.63	2.39	2.15	3.05	2.82
YALI0A15125g	31.32	30.54	27.89	24.36	18.29	24.18	27.16	21.38	17.03	27.17	40.18	39.48	25.33	28.81	5.87	6.71	5.6	4.26
YALI0A15147g	4.25	5.22	2.91	3.19	12.97	13.06	13.84	9.95	4.78	6.93	7.22	6.97	7.48	7.7	1.15	2.38	4.68	8.04
YALI0A15169g	0	0.16	0	0	0	0	0.22	0.13	0.21	0.26	0.31	0.2	0.16	0.32	0.06	0	0	0.23
YALI0A15191r	0	0	0	0	0	0	0	0	0	0	0	0	0	0	0	0	0	0
YALI0A15213r	0	0	0	0	0	0	0	0	0	0	0	0	0	0	0	0	0	0
YALI0A15257g	42.27	44.54	65.95	51.96	36.37	43.27	44.09	29.52	29.25	32.04	38.78	46.29	28.72	39.01	17.34	26.36	27.52	47.17
YALI0A15279r	0	0	0	0	0	0	0	0	0	0	0	0	0	0	0	0	0	0
YALI0A15323r	0	0	0	0	0	0	0	0	0	0	0	0	0	0	0	0	0	0
YALI0A15334r	0	0	0	0	0	0	0	0	0	0	0	0	0	0	0	0	0	0
YALI0A15345g	14.01	13.96	9.75	7.67	12.4	17.45	18.98	10.14	15.27	8.22	19.39	19.88	8.39	9.5	12.52	11.84	19.13	24.85
YALI0A15378g	0	0	0.07	0	0	0	0	0	1.47	2.54	1.7	2.79	1.97	2.4	0	0	0	0
YALI0A15400g	62.4	41.13	44.14	46.37	31.83	38.9	26.55	21.33	131.81	46.14	50.32	47.6	49.24	46.92	21.78	21.79	15.55	13.74
YALI0A15422g	52.35	45.59	34.96	37.81	66.29	55.03	49.24	80.74	97.49	61.79	73.58	64.21	69.34	56.24	52.46	57.96	65.51	59.43
YALI0A15433g	10.66	14.73	9.51	14.83	19.52	29.88	15.8	12.81	7.24	12.59	12.5	13.39	13.34	10.28	26.51	24.88	34.97	33.84
YALI0A15444g	21.91	20.79	25.07	18.36	15.8	23.39	14.2	14.06	23.16	25.96	40.22	36.93	25.48	27.58	21.01	18.56	23.23	20.68
YALI0A15466g	19.44	17.29	18.52	20.84	33.48	29.8	28.45	33.42	7.18	13.95	11.93	12.37	9.29	12.86	10.53	16.5	20.58	23.67
YALI0A15488g	2.18	1.58	1.64	1.03	2.88	3.05	3.87	5.19	2.82	1.29	2.41	2.67	2.22	1.04	3	3.72	5.06	11.67
YALI0A15510r	0	0	0	0	0	0	0	0	0	0	0	0	0	0	0	0	0	0
YALI0A15554g	19.56	18.9	18.24	16.22	31.79	32.49	31.26	48.82	42.62	13.96	23.27	21.9	20.49	14.6	29.88	33.65	49.66	69.42
YALI0A15576g	56.93	62.11	73.27	79.29	112.34	89.95	91.06	120.52	128.83	97.27	98.94	85.16	100.55	85.63	114.51	141.78	118.65	118.25
YALI0A15598g	0	0	0	0	0	0	0.86	0	0.33	0	0	0	0	0.18	0	0.19	0	0.3
YALI0A15642g	0.64	0.82	0.43	0.34	0.92	0	0	0	1.29	0.13	0.17	0.23	0.5	0.42	0	0	0	0
YALI0A15664r	0	0	0	0	0	0	0	0	0	0	0	0	0	0	0	0	0	0
YALI0A15686g	63.3	69.46	62.95	57.07	44.01	62.38	52.62	62.1	71.84	42.09	56.83	59.9	43.46	46.48	61.27	73.34	78.13	75.09
YALI0A15708g	67.35	74.45	66.92	59.83	31.15	40.95	42.74	50.81	111.52	83.09	87.05	88.69	67.92	93.81	71.66	70.35	63.32	64.26
YALI0A15730r	0	0	0	0	0	0	0	0	0	0	0	0	0	0	0	0	0	0
YALI0A15752g	0.2	0.41	0.62	0.54	3.06	0.7	0	1.42	2.72	0	0	0	0.31	0	0.22	0	0.47	0.87
YALI0A15774g	18.95	21.36	13.87	18.3	34.64	43.18	46.02	33.62	17.5	12.02	14.98	13.05	16.58	13.21	23.99	25.94	33.6	39.95
YALI0A15796g	0.14	0.21	0.31	0.39	0.39	0.6	0.16	1.35	0.3	0.4	0.48	0.42	0.21	0.23	0.45	0.84	0.73	1.32
YALI0A15818r	0	0	0	0	0	0	0	0	0	0	0	0	0	0	0	0	0	0
YALI0A15862r	0	0	0	0	0	0	0	0	0	0	0	0	0	0	0	0	0	0
YALI0A15884g	6.78	8.63	11.12	9.74	16.28	21.24	14.19	24.5	9.2	13.87	15.87	17.83	11.59	16.67	36.44	18.2	18.76	24.08
YALI0A15906g	3.79	3.22	31.52	102.31	236.51	320.55	206.65	564.1	74.72	12.85	5.92	6.19	15.86	8.04	728.12	441.74	364.5	511.56
YALI0A15928r	0	0	0	0	0	0	0	0	0	0	0	0	0	0	0	0	0	0
YALI0A15950g	82.74	104.47	93.62	83.31	58.85	72.62	56.14	63.88	60.1	66.28	75.29	78.77	56.73	75.63	128.12	82.12	60.43	50.58
YALI0A15972g	340.96	340.74	505.82	519.69	436.61	523.83	482.53	376.51	212.13	333.64	318.78	356.78	274.79	375.5	293.61	400.09	371.01	333.13
YALI0A15994r	0	0	0	0	0	0	0	0	0	0	0	0	0	0	0	0	0	0
YALI0A16016g	0.26	0	0	0	0	0.91	0	0	0.28	0.14	0.28	0	0	0.23	0	0.08	0	0.5
YALI0A16038g	12.16	13.93	10.3	11.42	11.13	16.61	17.57	17.82	9.99	17.61	25.38	23.41	17.12	16.19	18.52	17.57	18.44	24.16
YALI0A16060g	37.77	45.38	75.33	78.75	47.02	54.91	46.34	72.21	32.4	70.58	77.94	80.81	53.71	70.3	31.45	53.21	62.06	95.4
YALI0A16082g	2.71	2.21	2.99	2.31	6.48	3.15	11.71	14.2	9.92	2.03	2.36	3.79	2.81	1.51	2.18	4.01	5.08	7.74
YALI0A16104r	0	0	0	0	0	0	0	0	0	0	0	0	0	0	0	0	0	0
YALI0A16126r	0	0	0	0	0	0	0	0	0	0	0	0	0	0	0	0	0	0
YALI0A16148g	0.45	1.02	1.04	1.55	7.61	10.14	7.73	3.44	0.43	0.38	2.39	1.4	0.37	1.02	0.39	1.62	0.64	1.44
YALI0A16170g	50.14	52.33	63.91	57.93	38.59	56.69	48.88	78.38	40.08	39.37	44.61	47.83	39.83	51.93	32.08	55.89	64.33	76.92
YALI0A16192g	0	0	0	0	0	0	0	0	0	0	0	0	0	0	0	0	0	0
YALI0A16207g	0	0	0	0	0	0	0	0	0	0	0	0	0	0	0	0	0	0
YALI0A16214g	77.46	82.58	183.46	143.67	79.8	108.59	93.68	99.88	79.4	71.13	76.49	93.07	80.51	106.36	49.81	81.92	96.67	135.57
YALI0A16247g	0	0	0	0	0	0	0	0	0	0	0	0	0	0	0	0	0	0
YALI0A16291g	81.72	85.83	116.47	111.88	108.66	131.76	121.22	169.84	54.49	58.85	69.23	68.22	52.89	75.13	54.67	78.15	74.55	96.57
YALI0A16313g	0.07	0	0.06	0	0.55	0.25	1.64	0	0.34	0.59	0.23	0.45	0.15	0	0.31	0.07	0.25	0.62
YALI0A16335r	0	0	0	0	0	0	0	0	0	0	0	0	0	0	0	0	0	0
YALI0A16379g	269.99	325.26	194.49	160.8	169.18	148.41	60.86	195.58	66.13	85.27	96.68	132.83	59.88	108.21	166.62	168.32	213.76	188.74
YALI0A16401g	0	0.22	0	0.15	0.14	0	0	0	0	0.18	0.23	0.25	0.07	0	0	0.14	0.08	0
YALI0A16423g	0.16	0.2	0.08	0.21	0.21	0.31	0.18	0.1	0.12	0.41	0.86	0.91	0.34	0.61	0.01	0	0.29	0.21
YALI0A16445g	0.07	0.04	0.03	0.12	0.67	0.65	0.81	0.53	0.77	0.37	0.31	0.31	0.27	0.29	0.04	0	0.04	0
YALI0A16467g	88.79	98.55	104.11	130.57	107.52	109.69	106.28	124.81	81.17	130.76	136.3	113.04	102.49	123.22	109.81	112.15	115.93	119.12
YALI0A16489g	35.95	37.32	35.24	26.67	39.02	45.72	44.59	41.73	71.35	41.1	51.03	51.16	35.48	40.07	39.25	35.95	41.47	37.75
YALI0A16511g	0.06	0.66	0.05	0	2.36	0	0.49	1.12	1.98	0.29	0.31	0.45	0.54	0.56	0	0.33	0.35	0.09
YALI0A16566g	31.95	39.67	35.3	27.76	28.06	27.2	31.16	27.06	41.07	40.22	49.14	42.45	38.66	40.8	27.29	31.7	26.13	42.78
YALI0A16588g	24.68	25.79	20.67	16.83	26.48	31.53	31.53	30.78	39.69	13.92	20.58	17.86	15.81	14.66	22.09	27.85	37.42	45.94
YALI0A16599r	0	0	0	0	0	0	0	0	0	0	0	0	0	0	0	0	0	0
YALI0A16610g	0	0.13	0.18	0.33	0	0	0	0	0.13	0.1	0.15	0.26	0.21	0.3	0	0	0	0
YALI0A16632r	0	0	0	0	0	0	0	0	0	0	0	0	0	0	0	0	0	0
YALI0A16676r	0	0	0	0	0	0	0	0	0	0	0	0	0	0	0	0	0	0
YALI0A16698g	79.92	81.42	79.13	76.81	52.94	57.84	53.86	64.7	67	59.29	61.78	59.15	48.71	52.04	57.46	71.77	74.07	64.35
YALI0A16720g	3.42	4.44	4.25	5.71	13.5	9.67	15.09	7.48	9.52	7.09	9.68	11.05	4.57	8.11	1.94	1.22	2.24	3.66
YALI0A16753g	0	0	0	0	0	0	0	0	0	0	0	0	0	0	0	0	0	0
YALI0A16775g	459.13	409.12	417.98	434.99	313.23	322	317.69	419.12	556.73	441.61	480.91	426.87	461.89	414.57	275.83	322.08	347.32	421.6
YALI0A16797g	83.79	88	95.26	95.6	148.14	179.65	171.61	165.89	77.11	58.97	65.31	66.73	63.82	68.85	64.05	122.6	146.16	143.44
YALI0A16819g	40.16	37.65	59.41	55.95	58.74	59.62	63.03	72.87	22.93	28.6	36.45	33.13	24.65	29.05	24.42	32.99	40.25	48.72
YALI0A16841g	6.62	5.84	11.84	12.25	4.69	7.54	5.39	1.42	0.44	3.23	3.78	3.48	1.43	4.03	0	0.1	0.19	1.07
YALI0A16863g	35.52	34.14	33.91	26.98	34.06	55.42	39.76	63.67	53.39	41.82	50.36	48.43	33.25	39.67	38.72	32.68	40.07	40.81
YALI0A16868g	80.83	67.58	94.18	87.1	118.52	91.56	124.41	150.36	100.33	85.51	106.83	86.11	101.92	98.88	78.52	70.53	72.6	74.21
YALI0A16887t	0	0	0	0	0	0	0	0	0	0	0	0	0	0	0	0	0	0
YALI0A16907r	0	0	0	0	0	0	0	0	0	0	0	0	0	0	0	0	0	0
YALI0A16951r	0	0	0	0	0	0	0	0	0	0	0	0	0	0	0	0	0	0
YALI0A16973r	0	0	0	0	0	0	0	0	0	0	0	0	0	0	0	0	0	0
YALI0A17020g	32.07	38.79	77.99	88.44	191.92	189.95	287.63	56.61	12.42	18.83	22.99	21.57	15.92	21.73	9.91	33.75	58.81	181.52
YALI0A17039g	12.11	13.58	12.18	10.84	19.91	11.78	17.12	8.41	23.71	15.05	25.33	24.68	14.71	18.87	14.79	14.22	17.99	21.37
YALI0A17061g	10.33	8.69	6.08	9	15.67	16.8	13.7	11.26	16.4	16.91	16.08	20.02	12.96	12.39	10.15	13.82	17.23	16.1
YALI0A17083r	0	0	0	0	0	0	0	0	0	0	0	0	0	0	0	0	0	0
YALI0A17127g	206.08	219.6	263.26	241.36	420.41	420.36	450.74	182.7	104.71	168.81	184.88	180.47	153.86	179.25	178.7	327.9	372.73	365.45
YALI0A17149g	1.7	1.95	2.13	1.38	0.64	1.34	1.09	0.89	1.44	1.06	1.58	1.93	0.94	1.19	0.51	0.32	0.95	0.22
YALI0A17171g	1.58	1.9	2.18	1.71	5.01	6.23	7.94	4.17	3.29	2.56	4.19	3.9	1.97	2.81	1.08	1.62	2.56	9.33
YALI0A17193g	1.78	1.52	2.6	2.01	9.55	9.98	8.37	1.04	4.37	1.33	3.04	2	2.25	2.18	3.21	3.24	3.75	9.04
YALI0A17215g	3.34	2.87	3.95	3.8	7.25	8.43	8.49	2.32	7.31	1.79	3.19	2.46	3.77	3.8	3.35	5.5	7.38	14.08
YALI0A17237g	3.89	2.22	2.22	2.42	4	3.81	1.4	9.35	2.68	1.74	3.63	7.57	8.61	3.5	1	0.39	0.79	0.97
YALI0A17259g	0.62	0.83	1.15	2.27	0.24	0.65	0	0.59	1	0.78	1.71	2.01	1.92	2.11	0.13	0.23	0	0.18
YALI0A17281g	21.44	18.36	32.63	38.96	15.32	22.65	16.77	19.11	2.88	16.23	12.47	14.1	11.26	15.36	1.48	3.52	5.15	17.04
YALI0A17292g	32.63	31.75	27.23	22.28	17.78	26.39	23.4	33.53	73.36	28.3	34.2	37.13	24.39	36.63	29.72	25.76	27.45	32.28
YALI0A17314g	39.28	40.85	36.61	31.77	26.9	47.01	33.45	73.73	84.13	39.91	39.28	38.68	37	44.73	43.68	40.68	40.73	29.63
YALI0A17336g	65.66	60.97	74.04	62.67	42.82	45.57	41.5	54.7	61.52	75.43	74.64	79.71	67.57	75.25	43.54	60.07	82.93	77.19
YALI0A17358g	18.01	17.75	15.1	8.53	17.1	21	15.18	24.91	21.37	20.92	27.48	25.14	17.32	20.1	23.49	21.55	23.76	20.2
YALI0A17380g	122.05	114.41	106.01	110.74	70.48	63.8	55.36	91.97	109.62	158.93	141.63	156.18	135.8	190.22	72.4	70.5	75.29	72.19
YALI0A17402r	0	0	0	0	0	0	0	0	0	0	0	0	0	0	0	0	0	0
YALI0A17424g	35.94	40.75	35.12	29.55	26.19	34.25	30.08	24.46	32.62	38.6	39.79	43.55	30.55	43.99	35.05	46.45	39.48	30.5
YALI0A17446g	1.14	1.01	1.74	1	2.31	1.73	2.4	4.82	3.51	2.87	4.24	3.04	3.16	5.59	3.98	1.91	4.45	5.33
YALI0A17468g	295.33	332.59	216.98	165.5	181.11	222.38	174.98	277.58	408.49	319.19	370.47	420.75	318.81	375.05	822.66	305.7	124.9	88.16
YALI0A17490g	23.2	24.23	31.45	26.23	20.73	30.87	27.51	25.14	33.75	21.31	33.59	37.28	20.12	26.61	26.94	22.57	29.41	42.71
YALI0A17512g	45.98	54.4	47.45	40.02	44.28	54.65	43.42	50.24	40.36	37.76	42.46	42.06	32.28	39.78	39.51	62.61	68.59	76.07
YALI0A17534g	0.05	0.05	0.04	0.05	0.89	0.56	0	1.04	0.16	0.06	0.05	0.09	0.3	0.17	0.24	0.23	0.63	0.42
YALI0A17556g	0.06	0.06	0.21	0.13	0.45	0	0.85	1.25	0.09	0.39	0.62	0.49	0.78	0.87	0	0.11	0	0
YALI0A17578g	24.58	23.51	25.94	20.85	33.87	40.81	32.94	48.96	26.8	20.71	27.7	26.25	22.93	24.54	30.82	49.05	45.82	41.53
YALI0A17600g	66.96	69.69	80.64	84.1	51.55	53.75	52.33	69.92	34	59.74	59.6	55.76	60.61	60.34	39.56	99.9	110.67	107.88
YALI0A17622r	0	0	0	0	0	0	0	0	0	0	0	0	0	0	0	0	0	0
YALI0A17666g	0.28	0.49	0.93	0.41	4.55	2.86	2.95	2.17	1.23	0.42	1.12	0.77	0.52	0.52	1.07	1.36	0.73	0.91
YALI0A17688r	0	0	0	0	0	0	0	0	0	0	0	0	0	0	0	0	0	0
YALI0A17710r	0	0	0	0	0	0	0	0	0	0	0	0	0	0	0	0	0	0
YALI0A17754r	0	0	0	0	0	0	0	0	0	0	0	0	0	0	0	0	0	0
YALI0A17776g	2.38	2.41	2.86	1.95	14.72	17.4	18.4	16.36	5.38	1.94	3.39	3.54	2.28	3.07	3.55	3.79	5.28	11.22
YALI0A17802g	0	0	0	0	0	0	0	0	0	0	0	0	0	0	0	0	0	0
YALI0A17809g	18.27	21.2	26.58	21.35	19.52	24.79	21	30.07	35.2	18.09	31.51	35.84	20.89	21.79	33.39	33.03	36.84	42.06
YALI0A17831g	1086.08	1107.68	1897.33	2247.4	753.26	715.34	479.74	879.69	548.69	1353.58	1165.09	1218.22	1647.12	1668.28	436.97	469.97	566.37	913.87
YALI0A17853g	45.08	46.75	54.91	44.73	41.21	52.41	55.94	40.4	62.53	32.59	42.25	47.47	35.54	39.54	47.34	47.24	50.58	53.35
YALI0A17875g	0.83	0.66	1.25	0.57	3.77	1.79	2.66	2.87	2.16	3.06	2.97	3.38	2.31	4.3	0.9	0.72	1.15	1.38
YALI0A17897g	0.52	0.13	2.08	2.46	1.25	1.61	0	3.11	0.42	0.44	1.04	0.69	2.09	2.06	1.63	1.11	1.54	1.81
YALI0A17919g	386.43	422.82	662.02	624.53	315.43	319.26	218.1	191.23	273.71	278.84	356.81	339.64	437.95	369.58	244.04	379.66	417.41	470.38
YALI0A17941g	118.5	120.66	100.74	72.67	65.08	84.61	88.85	79.51	204.86	105	120.65	129.53	92.4	116.42	158.6	74.31	52.41	42.78
YALI0A17946g	525.43	500.3	320.91	320.91	414.45	351.5	365.39	569.61	837.28	717.53	914.38	787.29	806.05	623.29	926.18	398.77	260.74	270.86
YALI0A17963g	0.26	0.4	0.46	0.7	1	0	0.82	1.55	0	0.11	0.69	1.19	0.54	0.57	0.56	0	0.15	1.14
YALI0A17974r	0	0	0	0	0	0	0	0	0	0	0	0	0	0	0	0	0	0
YALI0A17985g	155.04	181.35	220.28	177.88	132.12	152.98	140.9	184.68	107.83	112.92	118.8	134.84	118.17	131.06	145.7	261.12	248.27	230.59
YALI0A18007g	55.02	53.12	55.48	48.37	39.03	43.66	42.81	55.21	80.81	67.05	66.24	71.2	57.4	67.52	59.7	66.04	70.59	50.46
YALI0A18029g	32.46	31.78	37.92	34.66	29.92	43.06	35.98	35.54	24.95	36.22	51.46	51.99	40.03	34.32	22.57	25.67	33.21	40.97
YALI0A18040g	5.8	5.44	4.49	5.96	2.63	4.19	4.74	1	5.27	4.82	5.51	5.25	4.43	5.11	1.04	1.98	1.48	2.69
YALI0A18062g	281.48	300.78	229.99	217.52	301.53	324.23	260.09	246.39	130.74	102.45	103.24	108.93	110.25	123.13	106.67	218.99	339.41	713.89
YALI0A18073r	0	0	0	0	0	0	0	0	0	0	0	0	0	0	0	0	0	0
YALI0A18084r	0	0	0	0	0	0	0	0	0	0	0	0	0	0	0	0	0	0
YALI0A18139g	28.95	32.21	33.34	26.39	23.43	25.7	21.57	38.45	30.93	21.94	32.04	28.25	23.51	24.06	26.17	37.46	41.74	57.77
YALI0A18161g	34.8	32.79	27.97	26.06	194.61	142.67	157.2	89.43	47.82	28.53	40.43	42.91	28.78	40.87	23.32	33.3	73.77	184.78
YALI0A18183g	55.82	62.52	53.76	50.6	62.54	76.75	67.04	50.65	90.14	43.36	49.93	53.73	32.73	47.06	53.28	56.62	71.42	136.12
YALI0A18205g	1775.19	1846.22	1864.88	1537.44	1291.5	1424.05	1252.95	1332.16	1690.23	1717.65	1418.12	1534.43	1493.45	1633.12	2361.19	2161.24	1866.93	1420.09
YALI0A18227g	97.93	97.5	56.73	57.5	59.75	63.76	56.75	81.14	69.06	89.62	124.37	103.49	90.07	94.53	93.56	106.74	141.32	94.96
YALI0A18249g	39.9	40.53	42.45	44.46	59.23	52.03	65.11	50.41	75.37	43.08	52.92	60.05	33.79	59.39	31.8	32.95	43.34	42.47
YALI0A18271g	6.35	5.93	8.31	6.91	38.56	34.3	38.68	41.87	18.56	4.97	7.45	8.64	3.7	6.13	8.64	9.83	13.16	20.29
YALI0A18293g	41.21	43.2	31.06	25.75	24.01	31.27	32.64	38.05	84.74	45.09	52.87	49.93	45.78	49.73	52.99	46.62	47.76	35.12
YALI0A18315g	7.38	10.47	9	8.91	16.27	18.3	12.53	12.7	13.43	11.3	14.4	15.55	12.62	14.86	18.15	13.69	15.86	14.9
YALI0A18337g	119.24	124.99	85.94	93.47	72.67	77.5	59	114.36	95.15	138.08	161.92	155.99	140.7	161.95	126.71	97.27	111.34	89.27
YALI0A18359g	17.65	17.56	20.37	19.61	19.06	19.84	22.45	19.9	21.04	15.45	22.19	23.46	14.6	16.73	18.81	23.55	23.06	25.96
YALI0A18381g	25.74	23.91	16.36	13.89	8.3	7.16	6.15	34.64	19.26	13.03	18.05	15.23	15.51	15.87	22.45	31.65	40.61	38.2
YALI0A18403g	3.53	3.32	4.02	5.24	8.32	8.52	9.8	10.45	8.86	5.23	7.86	8.22	5.74	5.97	3.92	3.75	5.51	6.13
YALI0A18425g	21.97	19.79	7.47	6.91	3.02	2.03	4.35	3.97	5.91	3.91	6.24	7.91	3.17	4.12	1.11	1.33	0.93	2.93
YALI0A18447g	0	0	0	0	0	0	0	0	0	0	0	0	0	0	0	0	0	0
YALI0A18469g	5.28	5.28	18.28	20.95	12.97	20.81	18.48	19.39	3.62	3.35	2.67	3.22	4.62	3.45	1.89	0.69	1.57	2.01
YALI0A18524g	0.82	1.01	0.88	0.67	1.66	1.02	0.86	3.64	1.53	1.55	0.88	1.31	1.15	0.97	0.54	0.51	1.41	2.83
YALI0A18546g	0	0.11	0	0	0	0	0	0	0	0.88	0.11	0.3	0.87	0.28	0	0.2	0	0.15
YALI0A18568g	21.71	19.87	19.41	21.22	15.27	22.98	16.64	33.88	21.02	18.74	23.03	22.61	16.84	21.4	20.1	20.32	24.33	27.75
YALI0A18590g	53.21	52.05	64.27	48.53	26.62	48.54	39.13	40.01	41.49	28.99	39.75	39.88	27.36	36.69	39.03	49.74	57.96	67.34
YALI0A18612g	198.89	191.2	184.61	205.44	288.61	335.12	331.14	319.35	211.67	269.03	274.21	246.69	241.28	257.69	194.43	246.48	268.31	264.49
YALI0A18634g	19.62	21.68	25.92	28.08	30.1	35.34	35.68	29.49	17.82	22.87	30.36	27.54	22.62	21.45	29.25	38.87	43.92	39.61
YALI0A18656g	261.17	232.09	215.01	212.84	205.07	179.54	145.32	212.85	160.33	242.37	273.28	219.46	296.97	218.15	167.5	240.3	335.73	322.8
YALI0A18678g	24.37	21.14	35.61	43.57	70.29	60.69	50.36	42.17	32	57.6	39.48	49.5	46.33	62.06	50.78	36.62	31.9	42.4
YALI0A18700g	6.45	7.47	13.1	9.03	11.71	9.66	10.64	8.41	7.86	7.07	8.44	9.36	6.81	6.2	6.61	5.82	6.7	11.6
YALI0A18722g	24.69	28.26	22.39	24.98	17.08	18.98	15.58	22.88	25.96	28.42	29.73	24.7	25.07	26.52	31.22	37.56	44.78	39.09
YALI0A18744g	14.7	16.76	14.52	10.59	20.3	26.39	26.93	18.67	14.25	9.36	15.26	16.45	9.87	9.92	16.01	21.02	25.74	37.96
YALI0A18766g	41.35	44.3	49.87	40.61	62.4	66.92	75.14	43.94	21.13	31.3	41.26	38.6	26.57	31.54	29	42.59	45.31	50.65
YALI0A18788g	29.47	28.33	29.18	30.07	37.77	46.3	41.93	22.88	16.5	32.43	38.51	39.69	25.41	30.14	22.54	29.94	32.05	35.55
YALI0A18810g	452.81	472.77	736.99	814.03	1209.17	1350.85	1710.22	795.74	217.21	364.22	363.4	345.01	369.56	490.09	157.64	362.5	463.45	951.52
YALI0A18832g	1.75	2.54	1.18	2.45	3.27	4.43	1.71	2.72	2.49	1.6	2.56	2.41	2.56	1.83	2.57	5.04	5.7	5.46
YALI0A18854r	0	0	0	0	0	0	0	0	0	0	0	0	0	0	0	0	0	0
YALI0A18898g	24.1	26.66	45.2	42.16	36.85	47.9	53.79	57.6	27.85	18.81	21.73	24.81	17.6	24	22.91	32.06	34.27	51.72
YALI0A18920g	0.09	0	0	0	0.42	0	0.73	0.31	0.81	0	0	0.19	0.14	0.11	0	0	0	0.54
YALI0A18942g	144.41	142.53	156.09	147.04	97.23	97.04	79.12	132.51	103.81	147.88	138.79	136.48	128.63	143.1	112.03	130.15	119.77	105.86
YALI0A18964g	13.72	16.75	18.47	18.31	14.22	14.87	9.17	23.54	19.35	18.42	20	22.55	15.54	25.47	12.41	22.49	21.35	21.4
YALI0A18986g	115.86	131.4	187.62	180.96	156.97	163.54	169.41	145.99	56.02	97.44	102.83	103.9	80.05	105	87.37	134.16	144.13	160.56
YALI0A19008g	29.6	31.31	28.26	23.18	31.02	38.93	38.53	33.62	23.38	14.68	23.22	23.55	18.63	15.49	24.11	40.21	52.32	56.23
YALI0A19030g	670.45	489.87	310.11	375.2	364.96	295.29	331.05	983.95	640.97	428.55	486.37	364.72	670.78	431.21	292.29	247.35	443.91	403.53
YALI0A19052g	43.75	50.4	46.17	37.89	44.06	47.38	49.95	41.42	28.03	25.12	38.72	37.39	27	29.16	35.59	46.37	52.4	54.3
YALI0A19074g	56.12	56.49	86.69	78.58	77.8	96.61	113.63	48.19	33.63	31.59	41.13	39.95	31.13	34.01	29.6	61.09	68.92	95.58
YALI0A19096g	25.9	28.23	23.81	27.85	27.18	25.09	17.19	16.5	19.85	52.01	56.01	57.15	42.28	42.44	35.62	38.96	29.89	23.94
YALI0A19118g	0	0.13	0	0	0.47	0.87	0	0.59	0.4	0.31	0.13	0.09	0.32	0.22	0.07	0	0	1.08
YALI0A19140g	114.26	106.09	83.24	77.18	72.29	67.53	74.1	74.08	249.67	130.16	147.68	130.34	119.15	137.63	86.74	65.9	78.05	60.83
YALI0A19162g	7.45	7.53	12.48	9.81	15.56	16.53	22.77	18.22	16.37	6.08	13.86	12.89	7.67	8.17	10.39	12.53	15.37	20.07
YALI0A19184g	34.52	40.52	28.83	27.92	35.94	38.65	35.09	49.6	40.17	69.81	84.02	74.91	63.89	68.46	64.63	70	79.95	64.77
YALI0A19206g	60.77	72.7	81.83	81.81	79.16	86.36	71.01	62.4	30.85	63.35	65.7	73.62	55.32	64.59	88.98	120.31	119.4	108.98
YALI0A19228g	0.38	0.36	0.38	0.41	0.42	0	0.11	1.03	0.78	0.34	0.81	0.65	0.95	0.33	0	0.05	0.16	0.32
YALI0A19250g	10.7	7.68	8.48	6.82	8.53	8.32	11.22	11.55	12.71	5.34	7.23	6.46	8.1	6.61	4.95	3.71	6.33	6.97
YALI0A19272g	98.68	93.56	85.18	81.09	60.13	69.23	44.98	68.93	102.27	146.46	151.31	151.98	110.17	139.88	68.05	73.8	71.17	67.95
YALI0A19316g	0	0	0.59	0	1.6	0	0	1.59	0	0	0.35	0.12	0	0.29	0	0.32	0	0.24
YALI0A19338g	0.1	0.51	0	0.21	1.91	1.4	1.87	5.22	0	0.5	0.32	0.07	0.92	0.61	0.43	0.66	0.35	0
YALI0A19360g	5.1	4.25	8.82	8.19	7.96	8.61	5.38	11.04	11.97	4.65	7.03	6.54	5.56	4.45	10.04	11.66	7.99	7.88
YALI0A19404g	21.12	20.25	12.5	10.45	29.3	39.14	37.87	39.56	48.27	17.54	25.52	21.83	20.6	19.95	33.99	31.19	36.87	47.8
YALI0A19426g	1382.51	1644.27	964.62	1261.03	606.96	854.04	765.61	400.93	323.01	780.08	554.83	644.2	659.8	644.47	483.33	725.73	613.93	783.7
YALI0A19448g	92.07	96.14	115.86	130.4	40.51	50.15	49.76	70.46	26.52	61.51	75.01	80.66	62.91	78.4	56.69	79.71	84.28	72.61
YALI0A19470g	239.67	256.88	441.85	430.87	217.79	332.18	293.52	188.57	84.83	180.25	180.75	195.09	163.09	188.34	204.12	360.2	342.68	372.35
YALI0A19492g	108.66	102.34	75.76	67.69	120.43	129.95	113.16	123.64	104.31	103.81	119.8	99.43	118.59	87.41	87.41	131.82	183.77	179.92
YALI0A19514g	52.44	60.02	76.24	74.07	86.73	117.76	111	103.1	55.24	56.48	63.92	69.5	51.7	62.64	63.77	85.2	85.25	104.01
YALI0A19536g	2.76	4.36	7.85	6.65	22.83	22.94	19.57	10.56	4.69	7.71	5.83	9.63	6.86	9.47	1.83	3.3	2.37	6.97
YALI0A19558g	1.07	1.29	0.58	0.97	0.78	0.24	0.8	1.71	1.05	2.06	2.65	2.64	1.46	1.59	0.73	0.53	0.95	0.62
YALI0A19580g	9.79	9.96	2.74	2.31	26.55	23.14	20.31	14.17	7.87	3.71	4.51	4.84	3.03	3.1	2.86	1.5	5.52	48.83
YALI0A19602g	186.4	193.84	243.06	239.96	519.7	477.99	438.43	458.9	173.71	187.87	195.1	186.14	206.92	216.48	221.72	455.2	462.19	503.69
YALI0A19624g	3.87	2.3	2.72	5.04	25.39	33.8	22.56	24.31	7.61	3.99	2.95	3.16	4.03	4.09	11.93	13.44	13.94	17.48
YALI0A19646g	41.77	44.18	30.94	21.9	9.97	7.52	9.19	31.14	21.26	14.99	26.68	22.09	17.07	17.83	23.68	35.09	45.51	41.54
YALI0A19668g	32.85	38.39	63.67	48.62	73.07	69.07	74.17	73.4	49.31	64.25	75.22	83.06	59.88	65.65	56.22	73.28	65.68	79.08
YALI0A19690g	435.56	393.14	335.23	379.63	253.05	376.17	328.65	463.94	170.64	662.96	541.36	632.29	559.9	653.46	338.33	303.18	324.1	654.62
YALI0A19712g	27.4	28.55	17.7	13.95	17.77	15.92	17.99	26.5	24.5	23.94	29.22	28.38	20.39	21.84	29.52	39.61	44.72	29.67
YALI0A19734g	37.65	40.11	60.36	49.85	110.25	69.76	84.45	55.74	80.49	34.37	43.23	46.7	47.79	37.68	33.85	44.35	52.89	75.87
YALI0A19756g	177.11	184.1	145.38	164.57	131.81	130.07	109.74	184.83	284.65	178.07	177.45	167.34	191.87	188.99	160.14	184.82	209.75	185.79
YALI0A19778g	35.08	34.34	53.73	41.91	35.76	48.35	46.09	47.19	45.12	24.34	25.9	29.14	28.76	29.49	34.5	61.19	51.73	68.57
YALI0A19800g	35.38	35.7	20.72	21.54	36.83	36.05	36.9	54.99	30.63	23.5	29.63	22.7	23.72	18.93	27.61	27.82	32.67	31.42
YALI0A19822g	153.74	139.84	143.29	130.59	101.75	87.56	91.76	96.36	142.98	108.8	130.36	112.56	132.89	111.82	80.02	87.86	97.21	93.33
YALI0A19844g	40.96	49.36	70.06	66.82	126.82	125.54	167.75	93.09	41.79	31.76	39.81	40.77	24.96	38.94	47.35	78.14	101.78	138.1
YALI0A19866g	0.13	0.14	0.36	0.07	0.78	2.14	1.13	0	0.22	0.28	0	0.33	1.81	0.35	0.37	0.13	0.8	0.29
YALI0A19888g	60.73	58.43	179.36	257.67	68.47	84.24	81.16	49.5	14.65	53.31	53.99	55.22	61.84	55.5	30.44	60.52	75.3	95.97
YALI0A19910g	4.12	3.95	12.26	30.27	3.29	6.18	7.44	0.82	1.52	7.5	8.7	9.47	8.01	7.38	1.82	0.49	0.91	3.06
YALI0A19932g	17.27	15.27	26.95	40.26	12.25	11.83	7.4	5.79	1.23	16.02	20.04	17.67	17.39	15.46	1.28	0.53	0.82	2.32
YALI0A19954g	27.8	26.2	15.42	11.87	10.08	10.85	9.54	21.61	59.05	23.74	41.2	41.75	21.49	26.04	33.78	12.44	9.1	8.21
YALI0A19976g	103.75	105.58	70.84	67.5	87.73	91.19	83.1	153.24	115.9	156.09	170.27	171.94	152.66	152.68	117.55	76.69	72.61	81.74
YALI0A19998g	14.63	17.74	15.53	10.15	15.26	16.35	22.13	21.76	23.18	8.49	18.52	18.36	9.11	10.05	14.89	15.35	19.81	25.63
YALI0A20020g	0	0	0	0	0	0	0	0	0	0	0	0	0	0	0	0	0	0
YALI0A20064g	11.9	11.78	8.6	9.13	19.79	14.6	17.3	17.63	13.95	5.17	6.52	6.62	9.31	5.26	8.17	10.53	19.82	27.75
YALI0A20086g	28.93	31.7	30.73	35.17	42.05	47.91	45.92	38.12	33.65	63.44	60.67	62.96	51.99	61.04	30.02	46.74	49.09	62.16
YALI0A20108g	89.87	107.61	94.44	92.82	162.91	132.67	143	103.34	51.34	113.48	111.53	116.12	74.58	99.05	80.25	95.97	84.79	81.5
YALI0A20130g	1.27	1.02	0.71	1.53	1.23	1.29	0.49	0.73	1.52	1.97	2.81	2.66	2.64	1.67	0.41	0.04	0.39	0.45
YALI0A20152g	0.17	0.54	0.44	0.69	0.96	1.18	0.8	1.43	0.73	1.61	1.32	2.46	4.31	3.29	0.16	0.08	0.35	0.98
YALI0A20174g	13.36	15.3	79.23	74.42	38.5	34.61	28.53	39.61	15.69	40.87	51.05	58.84	50.09	49.13	23.38	16.82	21.76	46.78
YALI0A20207g	15.76	16.13	8.12	9.21	7.16	5.57	6.53	10.99	19.47	22.95	21.43	22.66	22.4	19.87	4.1	5.82	9.4	8.75
YALI0A20229r	0	0	0	0	0	0	0	0	0	0	0	0	0	0	0	0	0	0
YALI0A20273g	1.81	2.76	1.62	2.21	14.3	11.85	16.66	25.41	5.65	3.5	5.35	5.61	4.25	3.53	5.07	3.04	2.64	2.25
YALI0A20295g	128.28	129.58	100.57	113.44	222.19	220.26	226.44	285.89	159.61	108.56	98.76	75.64	108.08	86.72	187.71	198.47	221.88	178.56
YALI0A20328g	53	58.66	44.67	36.8	42.42	49.21	54.43	47.86	115.66	33.72	52.23	50.65	33.84	39.67	58.74	53.82	55.63	50.62
YALI0A20350g	98.01	144.97	144.32	127.67	14.58	12.64	4.78	25.83	20.2	259.5	262.93	295.89	202.85	222.89	33.27	31.5	16.57	8.69
YALI0A20372g	28.47	28.9	22.67	16.24	50.84	64.67	63.32	76.02	43.5	35.41	46.84	42.29	35.03	31.99	54.74	51.77	74.55	74.95
YALI0A20394g	115.04	102.92	61.42	77.85	105.88	85.09	75.23	131.65	85.48	184.15	252.86	230.68	221.59	190.41	107.12	62.63	57.32	44.23
YALI0A20416g	55.47	64.05	72.41	56.45	74.5	70.19	72.48	67.37	48.54	58.58	75.61	74.26	68.93	66.2	50.26	75.73	86.92	103.18
YALI0A20438g	8.42	10.85	12.72	12.79	27.84	30.64	22.31	12.18	1.77	9.62	9.39	10.8	12.74	16.68	0.6	2.09	3.43	5.29
YALI0A20460g	0	0	0.1	0	0	0.2	0.24	1.25	0.94	0.39	0.49	1.19	0.6	0.1	0.13	0.22	0.27	0
YALI0A20482g	12.89	14.36	14.09	12.66	21.52	26.6	22.02	16.64	17.43	25.01	31.51	30.06	27.27	27.06	23.31	33.28	33.94	37.16
YALI0A20504g	20.68	20.68	15.77	13.62	21.44	27.33	21.93	30.84	22.82	21	28.08	25.76	27.2	22.93	25.23	31.91	39.05	38.99
YALI0A20518g	69.81	71.95	57.69	67.56	48.97	45.29	48.23	76.64	71.64	89.65	92.8	90.42	104.12	94.05	67.61	91.04	91.13	84.61
YALI0A20526g	192.7	201.92	186.36	191.41	207.69	235.54	250.09	243.04	248.64	221.03	201.2	227.83	175.83	228.45	244.76	186.37	164.78	132.95
YALI0A20548g	2.13	1.84	2.13	3.54	0.79	0.21	0.12	0	1.47	1.89	2.53	1.59	3.94	1.7	0.13	0.11	0.21	0.34
YALI0A20570g	505.48	458.67	213.32	220.95	28.27	24.1	28.02	60.25	162.92	329.1	390.26	295.72	361.83	286.64	69.9	66.49	77.37	67.95
YALI0A20592g	167.13	166.74	112.49	119.86	23.6	31.66	19.66	41.04	38.33	110.94	130.97	118.94	121.56	116.81	47.74	60.3	70.52	54.19
YALI0A20614g	131.37	121.85	81.92	68.77	55.61	54.75	53.73	63.45	229.11	135.16	155.87	151.42	114.79	147.2	104.04	69.37	79.38	53.25
YALI0A20636g	31.56	28.29	32.45	27	38.42	44.19	44.99	16.88	37.17	31.18	38.67	35.22	34.09	33.5	31.74	40.95	44.67	39.14
YALI0A20658g	57.79	58.05	62.84	66.3	119.71	149.67	146.43	133.64	85.89	58.47	59.5	53.78	59.93	53.93	31.38	45.41	71.21	80.29
YALI0A20680g	350.06	393.7	226.14	235.26	223.21	207.78	211.64	382.59	618.64	472.87	570.24	619.27	506.51	488.81	892.67	361.87	210.25	157.56
YALI0A20702g	87.86	90.87	79.18	70.49	51.17	60.11	51.79	63.76	111.18	77.12	88.41	81.21	76.78	73.08	68.15	72.38	80.05	60.84
YALI0A20724g	119.93	119.15	127.64	132.54	109.44	140.49	146.22	114.88	125.17	133.76	138.73	142.78	110.61	148.28	120.2	132.1	135.36	125.25
YALI0A20746g	8638.67	7122.59	5550.75	5798.1	4931.17	3773.49	3893.18	5596.7	10816.8	6872.8	7128.64	5996.93	11727.6	6029.43	8946.3	6660.27	7354.94	5075.79
YALI0A20768g	20.36	23.36	18.39	13.79	25.18	30.4	33.75	20.42	36.25	11.28	22.93	22.92	11.86	12.2	29.42	24.76	31.06	33.79
YALI0A20790g	29.54	26.92	48.79	40.87	3.75	5.43	2.67	4.08	29.08	76.36	80.84	74.32	83.08	80.67	5.84	5.23	5.29	9.38
YALI0A20812g	0.18	0.1	0.27	0.43	0.58	0.44	0.21	1.93	0.89	0.42	1.05	1.14	1.2	0.53	0.77	0.86	0.8	2.57
YALI0A20834g	2.51	1.43	3.25	2.11	4.01	1.64	4.15	3.53	1.69	0.53	0.37	0.58	0.98	0.59	2.1	2.61	2.71	5.27
YALI0A20867g	142.53	139.7	233.05	212.86	140.96	150.3	146.51	129.28	141.51	163.1	157.09	188.96	145.94	198.71	145.62	181.89	195.17	253.73
YALI0A20900g	11.36	11.2	12.77	8.88	13.16	9.02	8.46	12.14	16.47	5.8	10.23	10.81	10.82	6.89	11.54	17.33	20.72	17.98
YALI0A20922g	31.2	37.5	41.99	37.85	38.38	38.4	37.11	24.73	25.65	28.17	34	31.36	28.05	27.84	23.83	39.39	42.14	50.23
YALI0A20944g	53.11	61.32	70.01	65.91	50.02	66.64	50.78	46.4	56.17	79.28	80.79	92.05	73.09	80.42	52.09	53.12	45.76	49.27
YALI0A20966g	121.48	114.53	90.22	87.47	137.21	122.47	98.2	117.29	70.99	155.72	158.82	163.07	122.01	145.87	92.22	100.47	94.24	104.86
YALI0A20988g	80.53	104.68	46.61	43.43	26.4	28.89	28.23	37.85	48.94	57.35	56.21	56.03	40.55	43.72	42.23	35.9	35.53	28.46
YALI0A21010g	145.09	150.76	101.97	104.36	86.38	95.66	77.9	79.56	56.18	129.52	146.93	148.09	121.79	119.7	86.27	118.23	126.46	129.06
YALI0A21032g	0	0	0	0	0	0	0	0	0	0	0	0	0	0	0	0	0	0
YALI0A21076g	52.33	60.62	54.42	48.51	73.76	75.17	71.7	58.99	28.14	52.94	55.37	57.97	41.22	50.18	35.98	48.6	45.76	54.18
YALI0A21098g	106.73	90.8	74.51	73.03	121.97	105.51	106.26	102.56	108.03	69.55	81.71	75.52	80.69	78.74	74.95	81.01	100.68	93.28
YALI0A21120g	3.2	2.2	2.94	2.36	1.89	2.88	1.96	1.45	0.53	4.29	2.78	4.28	4.1	4.29	0.46	0.8	2.43	2.52
YALI0A21131g	17.94	18.17	24.85	24.81	33.07	30.76	32.94	6.55	1.53	8.46	9.09	7.28	11.05	13.55	1.73	8.53	11.68	18.01
YALI0A21153g	44	45.68	38.52	43.06	33.93	26.81	32.28	35.78	14.5	65.28	68.6	70.54	56.64	62.73	30.24	51.2	50	51.82
YALI0A21175g	2.83	3.71	2.54	1.46	8.77	9.62	9.21	8.64	7.68	1.66	2.76	2.35	2.75	1.26	2.53	5	6.88	8.97
YALI0A21197g	103.4	95.89	71.69	54.38	54.4	54.87	66.99	51.28	182.72	86.46	110.19	108.53	74.96	101.93	81.3	48.44	55.17	40.51
YALI0A21219t	0	0	0	0	0	0	0	0	0	0	0	0	0	0	0	0	0	0
YALI0A21241g	21.37	26.38	28.35	25.39	42.8	45.3	50.96	58.53	25.28	25.52	30.54	30.76	22.21	25.75	21.06	31.5	29.61	52.72
YALI0A21263g	85.22	83.56	77.06	62.88	134.8	144.74	153.26	198.58	123.39	62.49	77.32	73.95	64.43	73.01	72.99	78.8	92.8	80.11
YALI0A21285g	5.68	7.71	8.78	6.33	34.74	38.16	36.9	28.15	6.25	5.66	6.95	6.17	5.35	7.56	11.67	9.74	13.51	16.63
YALI0A21307g	331.39	368.75	487.16	466.23	437.46	401	517.01	214.59	280.43	226.18	288.55	288.6	187.03	248.91	158.48	166.14	206.01	425.03
YALI0A21330g	0	0	0	0	0	0	0	0	0	0	0	0	0	0	0	0	0	0
YALI0A21351g	77.75	128.28	121.19	135.24	688.23	653.14	700.66	2396.71	986.42	173.22	120.25	146.45	179.51	178.22	139.25	118.81	186.82	516.57
YALI0A21373g	0.46	0.57	0.55	0.87	101.85	82.52	80.77	148.85	28.48	2.64	2.83	3.36	5.57	3.88	115.59	49.41	73.01	146.87
YALI0A21395g	0.48	0.14	0.74	0.78	1.33	0.18	1.45	4.79	0.39	0.32	0.44	0.61	0.32	0.79	0.08	0.13	0.08	0.91
YALI0A21417g	432.31	433.06	202.37	215.26	71.71	86.34	68.78	109.97	1085.24	673.24	755.79	687.04	632.83	593.74	132.32	106.21	83.52	62.25
YALI0A21439g	2586.96	3090.42	1347.59	1993.35	393.06	652.3	579.84	744.66	437.1	2334.48	2203.15	1944.55	2638.8	1752.26	772.35	1050.96	775.46	660.88
YALI0A21461g	38.67	59.26	85.42	82.79	83.95	119.96	118.89	98.86	39.11	82.26	93.54	81.23	76.88	84.7	33.26	34.41	22.9	26.23
YALI0A21483t	0	0	0	0	0	0	0	0	0	0	0	0	0	0	0	0	0	0
YALI0B00110g	10.86	9.64	13.52	11.77	18.21	16.68	42.6	53.54	9.87	1.45	1.7	1.91	3.17	1.46	1.06	0.86	0.99	0.91
YALI0B00132g	0.92	1.01	0.85	0.39	0.35	0.55	0.11	0.25	0.12	0.99	0.71	1.38	2.06	0.63	0.11	0	0	0.08
YALI0B00154g	7.18	6.35	7.88	6.13	2.35	2.15	2.76	6.23	3.26	4.67	6.31	7.71	10.53	9.2	1.59	2.88	4	4.32
YALI0B00176r	0	0	0	0	0	0	0	0	0	0	0	0	0	0	0	0	0	0
YALI0B00198g	36.79	38.03	30.7	23.97	57.26	65.32	60.99	57.07	75.62	34.81	49.55	47.56	32.31	38.97	65.88	52.05	60.46	48.08
YALI0B00220g	77.79	71.11	86.98	87.71	45.75	74.38	57.43	105.03	58.92	65.77	71.64	68.03	61.31	70.25	62.73	77.74	75.18	72.61
YALI0B00242t	0	0	0	0	0	0	0	0	0	0	0	0	0	0	0	0	0	0
YALI0B00264g	54.51	60.39	53.23	53.18	151.47	155.89	165.69	194.08	126.91	78.43	75.56	83.83	76.1	91.47	115.83	50.94	48.13	51.62
YALI0B00286g	16.34	14.98	19.44	13.25	24.81	23.13	26.8	20.14	19.78	10.2	17.59	14.55	11.47	11.66	13.39	17.61	21.68	24.18
YALI0B00308g	14.7	12.09	20.81	12.74	25.6	31.69	25.41	12.48	17.86	14.24	16.11	14.6	16.51	14.37	17.01	17.48	23.32	29.63
YALI0B00330r	0	0	0	0	0	0	0	0	0	0	0	0	0	0	0	0	0	0
YALI0B00352r	0	0	0	0	0	0	0	0	0	0	0	0	0	0	0	0	0	0
YALI0B00374g	0.06	0.13	0.06	0.07	0	0.11	0	0.15	0	0.13	0.13	0.2	0.39	0.33	0.07	0	0	0.18
YALI0B00396g	0.08	0.07	0.11	0.18	0.04	0	0	0.41	0.62	0.46	0.36	0.66	0.31	0.6	0.05	0	0.08	0.06
YALI0B00418g	0	0	0	0	0	0	0	0	0	0	0	0	0	0	0	0	0	0
YALI0B00440g	0.33	0	0.22	0.13	0.32	0.51	0.87	1.59	0.53	0.42	0.62	0.44	0.6	0	0.09	0.24	0	0.24
YALI0B00462g	62.25	63.54	39.31	44.89	77.91	60.13	39.63	61.06	44.47	118.55	135.01	136.36	82.73	108.43	67.17	78.74	72.56	49.34
YALI0B00484r	0	0	0	0	0	0	0	0	0	0	0	0	0	0	0	0	0	0
YALI0B00528g	38.42	37.23	31.71	27.8	33.11	36.04	34.68	27.62	50.98	24.7	35.57	32.58	23.03	26.02	24.55	28.69	33.81	42.44
YALI0B00550g	61.42	48.73	46.32	44.15	31.36	42.74	29.1	53.2	37.94	36.06	40.96	33.39	38.22	34.99	34.82	51.86	56.78	47.44
YALI0B00572g	111.81	134.83	161.86	168.92	82.32	131.61	90.91	78.16	83.75	122.93	136.67	140.16	111.08	131.63	132.82	152.36	151.91	133.31
YALI0B00594g	29.36	33.85	42.14	31.39	28.34	35.23	25.01	47.65	25.11	37.17	52.99	57.17	34.48	46.63	42.08	40.03	38.57	39.86
YALI0B00605g	0	0	0	0	0	0	0	0	0	0	0	0	0	0	0	0	0	0
YALI0B00616g	53.01	55.42	48.94	45.55	54.2	65.97	55.76	70.63	38.62	55.05	60.97	56.7	56.73	67.28	60.99	78.11	90.52	75.15
YALI0B00638g	23.7	22.6	16	16.1	35.33	24.65	24.49	28.67	13.83	8.96	10.75	11.77	11.75	8.7	4.76	8.29	15.42	27.61
YALI0B00660g	10.99	11.61	29.97	28.09	3.4	5.78	4.45	4.82	1.39	5.51	3.11	4.17	9.65	8.17	1.22	1.23	1.87	3
YALI0B00682g	0	0	0	0.08	0	0	0	0	0	0.24	0.15	0	0.52	0	0	0	0.17	0
YALI0B00704g	804.4	858.57	1137.34	1011.52	542.1	651.8	556.85	666.71	587.58	675.63	620.82	675.72	520.32	715.74	706.72	792.56	674.01	577.29
YALI0B00726g	141.1	130.11	154.25	132.97	79.04	109.03	99.56	120.77	147.18	177.86	182.67	177.62	153.1	207.53	110.24	99.97	97.01	75.39
YALI0B00748g	2.15	2.95	2.55	2.73	6.25	2.76	4.38	3.39	2.53	8.95	12.12	9.95	3.86	7.95	1.22	0.96	3.84	6.43
YALI0B00770g	96.02	92.17	194.81	216.94	272.09	233.58	254.47	219.02	103.85	182.86	202.9	169.51	277.05	180	80.77	139.36	187.96	333.28
YALI0B00792g	568.11	608.34	389.8	403.07	483.47	557.96	485.77	696.79	831.94	822.58	1032.12	970.79	994.73	744.53	1169.49	561.43	395.55	337.48
YALI0B00814g	12.25	13.98	13.83	11.66	6.58	4.11	4.56	3.79	9.57	15.31	23.18	29.47	19.11	21.06	0.71	2.12	1.91	3.09
YALI0B00836g	134.88	134.68	121.59	108.63	104.02	102.45	98.97	102.49	212.4	172.6	174.49	186.91	150.61	187.36	139.4	97.22	82.29	61.69
YALI0B00858g	162.15	162.04	196.38	204.59	168.69	164.35	144.54	175.47	194.46	120.71	146.04	157.39	160.83	181.2	122.83	151.37	168.68	173.58
YALI0B00880g	27.7	27.62	28.25	23.91	66.71	67.51	48.8	89.96	28.25	22.69	27.29	31.21	21.07	26.95	27.31	33.69	43.89	51.22
YALI0B00902g	12.58	13.65	11.75	8.85	16.99	20.17	13.62	26	17.13	8.6	13.12	15.22	9.57	10.1	21.56	23.21	25.55	29.35
YALI0B00924g	143.4	152.52	284.75	273.64	182.13	223.38	200.85	147.34	37.44	59.93	56.53	62.31	39.43	65.49	26.32	53.84	70.09	147.03
YALI0B00946g	296.01	275.68	348.77	282.58	180.17	214.5	213.58	223.69	414.09	247.35	242.78	265.91	198.61	297.32	256.4	212.58	202.94	172.83
YALI0B00968g	32.76	33.74	28.81	24.81	25.56	28.55	27.38	36.93	29.69	31.29	38.61	38.21	28.52	38.76	28.09	31.7	35.23	32.57
YALI0B00990g	181.89	178.13	178.78	142.09	148.5	115.36	146.96	101.49	317.43	172.68	217.56	218	153.6	202.36	139.35	103.54	115.35	94.24
YALI0B01012g	15.89	18.36	26.16	29.15	30.26	28.06	24.59	11.27	12.35	40.78	41.93	53.99	24.26	44.08	15.34	19.45	19.69	25.54
YALI0B01034g	367.13	348.78	347.3	324.99	182.54	242.99	212	404.14	519.36	365.54	372.9	368.86	316.68	373.02	369.01	355.29	338.51	281.84
YALI0B01056g	46.45	54.89	72.73	66.25	63	60.51	63.42	59.34	37.84	44.91	54.64	56.6	33.66	53.61	35.76	50.69	46.04	68.04
YALI0B01078g	58.28	58.85	45.16	33.4	44.82	45.23	45.81	40.3	97.43	48.36	60.56	61.64	37.67	53.27	43.64	32.18	37.18	28.11
YALI0B01100g	0	0.19	0.16	0.35	0.89	0.81	2.32	3.2	3.27	0.31	0.54	0.39	0.1	0	0.3	0	0.11	0.67
YALI0B01144g	20.23	16.31	28.91	25.68	18.81	31.09	29.15	28.1	15.88	48.2	40.28	38.68	30.9	42.19	18.09	17.49	19.56	29.46
YALI0B01166g	13.68	14.3	20.72	15.2	17.61	18.19	21.36	2.96	3.03	9.35	11.86	11.25	16.11	16.86	1.64	8.99	14.81	29.72
YALI0B01188g	25.02	22.69	17.3	19.95	19.53	27.02	27.96	28.9	16.85	17.4	19.48	21.29	14.11	18.67	22.34	25.39	27.31	23.48
YALI0B01210g	2.8	2.94	2	2.34	2.16	1.32	1.96	3.26	1.51	2.01	3.62	5.36	3.24	2.81	2.13	1.22	1.81	1.6
YALI0B01224g	82.45	81.76	71.98	68.99	74.48	79.96	86.27	74.21	96.78	69.64	78.76	76.65	64.15	70.36	78	87.83	102.48	106.9
YALI0B01254g	46.78	49.1	30.93	23.38	25.08	30.09	34.43	28.81	40.12	41.33	50.31	38.02	44.42	37.11	22.43	17.43	22.82	19.79
YALI0B01276g	10.94	11.75	5.56	4.95	5.75	5.27	5.27	4.88	12.16	15.44	17.31	14.91	15.45	13.7	7.3	7.81	10.48	9.1
YALI0B01298g	20.77	23.33	26.21	29.24	45.13	57.91	76.93	42.03	23.78	20.16	16.75	18.54	15.31	18.34	9.84	15.04	16.41	20.05
YALI0B01320g	24.68	29.24	29.2	23.3	53.74	59.65	69.87	48.13	38.65	29.09	36.36	36.93	20.51	30.17	43.49	38.5	37.17	32.86
YALI0B01342g	3.97	7.61	25.2	23.19	322.68	211.47	162.14	141.63	25.11	3.8	4.66	4.98	4.25	5.97	3.87	5.24	3.1	9.33
YALI0B01364g	574.78	696.78	211.98	182.57	61.25	77.31	38.93	167.41	423.63	515.37	580.48	615.15	371.41	457.4	185.62	65.47	71.11	77.62
YALI0B01386g	97.72	111.56	159.7	186.79	231.33	316.47	330.76	351.17	153.36	166.49	157.32	180.97	145.39	195.09	199.56	210.99	226.91	250.66
YALI0B01408g	145.97	147.94	293.64	285.85	236.79	288.4	309.44	171.65	53.32	142.1	153.24	148.96	150.19	214.85	61.17	116.55	125.85	159.94
YALI0B01430g	2.46	3.81	1.5	2.15	9.3	11.62	12.53	6.95	2.18	1.38	1.22	0.87	1.94	0.9	1.37	1.65	1.08	3.07
YALI0B01452g	18.42	17.26	14.4	13.84	16.79	15.51	16.4	17.05	32.29	19.04	19.81	20.74	16.21	19.68	20.35	22.97	21.95	18.71
YALI0B01474g	40.88	40.57	30.82	35.56	31.63	29.2	29.26	39.06	38.34	42.17	32.74	30.69	32.54	44.13	13.36	17.15	21.86	30.46
YALI0B01496r	0	0	0	0	0	0	0	0	0	0	0	0	0	0	0	0	0	0
YALI0B01540g	618.64	654.21	313.64	320.76	584.82	573.98	501.3	968.66	1196.04	730.84	959.08	841.27	890.53	644.18	1706.64	520.12	377.63	335.97
YALI0B01562g	28.35	27.15	19.24	18.27	16.15	19.03	17.33	24.39	26.1	23.3	30.27	27.85	27.88	30.34	18.28	13.16	15.02	18.35
YALI0B01584g	18.61	15.8	15.65	14.04	20.18	29.88	22.05	23.03	23.53	20.23	25.64	22.5	24.84	23.18	34.12	29.01	26.09	25.94
YALI0B01606g	21.64	23.43	22.89	22.27	13.03	19.38	16.7	29.89	17.3	21.04	22.73	23.52	17.78	21.07	22.05	32.45	31.17	33.28
YALI0B01628g	82.75	90.46	90.67	74.58	102.83	113.94	123.4	79.69	43.29	54.43	77.52	74.12	48.76	60.06	55.98	80.53	94.75	100.64
YALI0B01650g	1.11	2.37	0.46	1.11	17.12	13.87	22.59	17.98	2.89	1.5	2.82	1.51	3.1	1.72	1.77	0.89	2.53	3.37
YALI0B01672g	43.09	45.37	46.41	35.68	46.58	49.32	64.43	45.86	39.33	42.36	46.73	46.54	35.7	47.95	31.25	36.63	39.51	36.67
YALI0B01694g	76.07	79.83	75.01	71.51	98.16	116.28	130.1	130.1	71.46	48.43	54.2	52.05	45.35	49.62	44.79	54.08	63.77	57.77
YALI0B01716g	71.36	68.22	63.58	83.34	44.25	50.55	32.25	76.65	60.52	68.02	83.59	75.58	83.24	96.06	66.23	79.19	87.95	89.58
YALI0B01738g	321.11	361.26	510.58	467.73	487.36	577.38	642.93	391.88	148.79	209.54	205.84	232.17	193.67	273.14	192.01	247.54	259.52	303.9
YALI0B01760g	79.98	82.93	71.99	83.33	55.16	74.69	46.99	118.28	47.98	98.62	114.37	94.6	91.23	86.32	86.39	94.25	97.66	84.28
YALI0B01771g	0.51	0.81	0.14	0.63	1.08	1.5	1.55	1.39	1.23	0.32	0.24	0.27	0.46	0.2	1.03	0.19	0.74	1.08
YALI0B01782g	116.04	114.45	70.81	72.53	53.52	55.11	46.99	77	117.14	143.82	158.55	149.47	98.87	128.99	90.34	76.75	81.58	83.21
YALI0B01804g	139.14	132.47	230.37	229.18	197.54	219.88	220.7	171.73	118.95	245.84	241.73	229.22	197.9	234.4	79.06	85.81	107.63	231.97
YALI0B01826g	76.15	75.01	45.24	41.67	61.16	39.48	40.27	74.11	78.37	83.34	76.79	88.43	61.39	62.34	79.85	39.84	28.01	29.25
YALI0B01848g	10.32	12.96	10.39	9.24	26.99	31.55	26.02	40.54	15.56	11.58	14.91	15.17	8.44	12.71	19.39	20.91	21.07	19.86
YALI0B01870g	41.26	40.46	38.04	33.18	39.72	41	43.9	32.33	54.14	31.6	44.36	44.27	31.36	33.78	37.23	37.43	53.78	70.96
YALI0B01892g	178.61	185.62	190.14	160.67	185.98	236.66	251.97	218.55	237.05	196.75	176.39	191.26	163.57	196.87	211.27	180.17	135.31	102.75
YALI0B01914g	0.08	0	0	0	0	0.22	0.09	0.5	0.71	0.07	0	0.15	0.13	0.07	0	0.04	0.05	0.18
YALI0B01936r	0	0	0	0	0	0	0	0	0	0	0	0	0	0	0	0	0	0
YALI0B01980g	19.93	18.47	12.67	13.87	46.45	62.19	55.41	102.77	64.85	21.39	21.93	20.11	22.53	20.37	45.45	34.08	35.6	27.07
YALI0B02002g	50.35	57.95	83.7	67.73	47.16	54.47	54.24	58.67	40.92	35.07	39.9	40.14	39.25	46.52	40.59	67.7	80.17	128.38
YALI0B02024g	0	0	0.2	0	0	0	0	0	0	0	0	0.16	0.11	0	0	0.1	0	0.24
YALI0B02046g	26.83	29.23	22.93	25.99	15.21	17.57	23.63	20.18	29.21	39.39	40.66	39.44	28.24	37.49	25.44	23.34	30.68	32.99
YALI0B02068g	42.9	46.49	42.7	45.53	33.19	42.63	43.3	38.79	33.49	74.31	86.09	83.95	59.71	73.26	52.48	53.27	54.93	54.86
YALI0B02090g	0.21	0.17	0.1	0.06	1.5	1.3	1.43	1.6	1.91	0.35	0.5	0.51	0.36	0.18	0.35	0.7	0.45	2.26
YALI0B02112g	0	0	0	0	0	0.22	0	0.3	0	0.21	0.26	0.09	0.77	0.05	0	0.12	0	0
YALI0B02134g	0	0	0	0	0	0	0	0	0	0	0	0	0	0	0	0	0	0
YALI0B02156g	11.7	10.16	13.66	11.26	20.53	14.34	18.9	9.99	17.19	14.7	17.68	14.74	10.81	17.53	10.66	10.12	9.37	15.41
YALI0B02178g	338.23	374.29	535.76	475.56	421.6	482.44	463.95	337.76	179.74	215.03	212.11	217.88	194.3	259.71	184.84	325.01	282.11	316.27
YALI0B02200g	2.08	1.51	2.3	1.84	3.28	0.89	0.97	2.68	1.56	1.1	2.31	1.83	0.96	1.46	0	0	0.05	0.74
YALI0B02222g	86.11	89.99	52.62	46.36	143.84	144.58	165.29	181.12	257.67	147.19	156.49	167.25	124.88	144.67	209.55	105.23	87.16	63.6
YALI0B02244g	283.57	235.86	185.68	205.21	300.94	323.33	274.76	435.43	190.64	288.54	329.66	281.19	383.07	272.6	158.15	213.98	316.35	349.06
YALI0B02266g	40.29	41.16	43.89	35.61	28.82	41.76	40.13	45.64	46.3	19.72	25.94	27.88	21.16	23.62	19.8	21.61	23.34	39.53
YALI0B02310g	0	0	0	0	0	0.5	0.4	0	0.92	0.16	0	0.27	0	0	0	0	0	0
YALI0B02332g	126.92	134.44	184.93	163.84	137.57	149.57	164.19	88.81	61.29	91.65	107.77	109.37	72.49	101.25	53.85	101.39	113.84	151.77
YALI0B02354r	0	0	0	0	0	0	0	0	0	0	0	0	0	0	0	0	0	0
YALI0B02376g	33.31	37.55	40.64	38.82	29.97	39.14	37.35	38.31	33.46	28.88	34.83	34.69	27.91	30.39	32.62	50.98	48.43	55.06
YALI0B02398g	1.05	0.85	0.64	0.79	0.38	0.46	0.83	0.58	3.67	0.72	1.24	0.89	0.97	0.32	0.03	0.22	0.18	0.16
YALI0B02409g	1152.23	976.29	1205.78	1466.28	1202.93	1168.22	1402.75	939.98	463.7	493.74	495.05	477.93	629.79	432.52	107.78	240.86	385.38	639.48
YALI0B02420g	31.18	32.51	34.03	36.7	65.99	46.67	50.89	26.09	9.89	47.42	47.56	44.47	47.65	44.51	10.27	12.45	14.89	20.15
YALI0B02442g	0.05	0.1	0.43	0.16	4.48	3.59	3.76	3.48	0.78	3.57	0.83	1.54	1.4	2.51	0.79	0.74	0.69	1.13
YALI0B02464g	216.43	212.09	217.4	233.05	218.28	208.94	236.57	228.55	140.72	175.44	219.27	175.94	185.68	168.19	42.01	81.14	134.19	186.46
YALI0B02486r	0	0	0	0	0	0	0	0	0	0	0	0	0	0	0	0	0	0
YALI0B02544g	8.46	7.14	27.82	18.5	11.79	10.21	9.21	2.1	14.75	0.84	1.31	1.33	1	1.07	0.66	0.54	0.85	2.78
YALI0B02552g	20.73	22.07	22.68	21.02	25.99	26.96	22.02	25.87	15.91	15.67	20.52	18.77	14.39	16	22.4	27.41	31.22	34.51
YALI0B02574g	88.72	97.14	118.61	110.71	220.85	273.89	293.09	333.74	146.19	93.24	107.86	106.08	82.06	101.34	134.05	131.28	120.39	117.25
YALI0B02596g	1.38	1.25	0.42	0.33	0.75	1.17	0.41	1.19	0.71	1.36	1.68	0.9	0.63	1.12	0.51	0	0.33	0.61
YALI0B02618r	0	0	0	0	0	0	0	0	0	0	0	0	0	0	0	0	0	0
YALI0B02662g	119.55	142.05	274.78	289.61	899.26	884.53	1049.27	714.35	289.63	308.12	272.07	291.62	296.48	359.72	130.5	228.86	256.93	381.92
YALI0B02684g	9.81	9.51	51.12	27.77	35.52	58.23	35.27	11.87	14.76	10.95	13.07	13.74	7.25	7.53	2.46	7.16	10.79	20.55
YALI0B02706g	110.68	115.23	119.92	115.77	76.95	96.75	89.27	120.41	120.35	81.74	83.73	82.81	66.6	80.42	93.89	116.89	117.94	115.96
YALI0B02728g	1115.44	1279.28	1466.53	1597.41	860.05	980.81	1013.38	563.56	241.07	844.94	742.69	799.51	674.81	875.58	597.88	810.78	689.66	750.81
YALI0B02750g	50.56	48.14	33.67	29.12	41.88	47.86	48.5	33.86	54.97	26.49	38.04	35.54	27.51	24.89	35.35	43.59	53.79	67.08
YALI0B02772g	29.7	32.5	37.43	34.63	35.86	37.75	31.19	46.56	23.7	40.45	42.83	37.19	32.37	38.97	30.79	44.42	51.66	56.97
YALI0B02794g	3	3.23	3.62	4.71	14.47	15.94	15.9	13.63	3.03	6.5	6.28	6.15	6.34	6.67	3.6	4.34	7.02	11.07
YALI0B02816g	74.52	74.86	112.74	100.44	98.1	87.85	96.96	102.48	70.49	77.82	88.38	90.18	68.38	82.33	71.52	89.57	85.5	106.99
YALI0B02838g	68.72	84.5	71.04	70.18	87.64	103.69	106.17	48.06	26.54	49.33	57.67	55.09	54.82	56.61	28.09	64.67	69.54	92.26
YALI0B02852g	357.22	340.42	265.58	242.34	198.18	220.98	172.34	362.91	110.55	296.78	345.34	317.72	268.28	277.47	195.49	244.28	289.41	268.24
YALI0B02860g	109.16	120.44	142.98	146.12	200.88	239.99	264.48	217.93	138.76	113.09	125.02	122.02	100.33	120.24	135.75	172.49	197.66	189.43
YALI0B02882g	96.04	101.76	105.19	93.34	89.17	106.24	93.2	89.08	83.27	73.52	80.03	77.65	69.77	71.97	95.67	108.89	107.83	81.04
YALI0B02904g	0	0	0	0	0	0	0	0	0	0	0	0	0	0	0	0	0	0
YALI0B02948g	354.97	384.47	477.2	509.72	153.99	167.94	152.27	149.88	350.27	636.21	582.09	631.46	451.14	697.04	222.4	207.77	218.59	315.08
YALI0B02970g	44.45	41.88	40.57	27.19	53.19	53.58	60.08	60.73	126.94	44.33	51.24	49.72	49.53	54	43.25	39.9	46.7	42.1
YALI0B02992g	274.83	293.72	316.86	326.12	331.99	364.34	323.46	444.77	209.27	339.67	317.51	310.91	279.53	309.67	329.11	320.94	325.14	275.02
YALI0B03014g	32.82	35.05	28.65	28.16	24.82	36.83	32.14	31.92	34.5	35.7	38.06	38.52	31.33	29.95	33.49	33.91	42.02	50.42
YALI0B03036g	40.36	38.64	35.85	32.5	41.12	39.98	42.42	38.74	59.65	51.3	46.91	41.05	36.92	41.95	22.86	22.53	31.97	46.51
YALI0B03058g	15.43	15.73	16.29	18.63	21.97	24.68	23.7	15.99	28.05	20.47	21.35	19.24	20.56	22.1	15.25	19.18	23.56	25.2
YALI0B03080g	185.96	201.91	220.65	201.06	358.19	350.73	388.45	231.49	118.83	116.83	109.81	112.44	133	107.72	133.36	172.64	160.39	179.02
YALI0B03102g	27.13	26.23	31.74	31.73	73.51	83.42	85.43	83.2	69.52	48.56	43.91	48.58	46.01	50.42	55.72	33.37	36.24	45.09
YALI0B03124g	500.17	531.81	729.77	860.36	790.88	824.17	894.24	645.52	101.71	372.65	370.98	312.02	366.3	435.25	114.58	517.96	571.15	639.48
YALI0B03146g	1.41	1.05	0.67	0.98	5.2	9.84	9.33	4.39	3.43	1.57	1.46	1.61	1.56	1.53	1.4	0.67	1.07	3.23
YALI0B03190g	40.08	39.69	34.74	33.51	105.45	105.79	116.75	184.69	52.69	35.35	36.12	39.23	30.77	34.13	42.69	66.34	82.16	75.74
YALI0B03212g	63.47	68.57	36.28	38.31	44.26	53.46	66.65	87.27	33.05	35.39	50.84	43.79	45.88	36.3	42.35	68.09	99.78	116.12
YALI0B03234g	48.69	47.55	21.99	22.47	30.25	48.74	35.01	101.29	52.36	19.38	23.74	16.37	22.43	18.87	21.56	22.87	51.14	66.74
YALI0B03278g	190.09	155.69	94.45	80.2	83.48	78.13	75.86	103.83	276.77	152.42	210.25	169.34	147.1	154.01	93.64	51.49	79.15	61.37
YALI0B03300g	14.88	13.08	13.28	10.54	24.68	28.36	30.49	23.23	28.48	12.58	22.54	21.2	11.84	14.67	11.33	11.68	16.57	20.86
YALI0B03322g	105.07	96.78	102.22	107.27	139.95	149.05	165.26	90.5	61.2	81.95	87.6	73.93	77.24	86.68	62.03	102.19	111.78	122.94
YALI0B03344g	32.43	37.65	27.98	26.79	53.61	27.05	34.11	26.13	57.75	50.43	43.43	44.34	38.7	44.74	41.66	47.28	36.27	22.97
YALI0B03366g	562.47	551.25	571.07	731.5	1261.44	1415.25	1416.2	872.93	288.98	578.22	541.95	543.74	495.69	616.65	381.4	547.66	658.15	772.96
YALI0B03388g	21.75	17.95	15.13	16.67	11.11	15.84	11.8	32.93	13.05	10.41	12.63	13.21	11.31	10.46	18.98	16.7	16.58	15.09
YALI0B03410g	31.79	32.22	31.29	25.9	23.59	28.39	26.75	37.78	30.06	25.16	30.42	33.71	25.02	27.08	30.98	43.23	43.12	31.47
YALI0B03432r	0	0	0	0	0	0	0	0	0	0	0	0	0	0	0	0	0	0
YALI0B03476g	32.34	31.28	28.41	20.64	16.08	16.51	17.17	26.57	28.62	16.16	24.07	21.34	19.97	16.33	27.4	40.86	52.03	50.08
YALI0B03498g	3.81	3.31	3.27	2.21	4.68	4.36	4.74	4.6	4.42	2.71	4.08	3.81	3.16	2.04	2.74	2.98	4.46	6.79
YALI0B03520g	31.77	35.97	29.96	25.25	46.1	57.87	61.12	41.29	28.26	27.28	33.2	37.81	22.16	29.64	29.84	35.79	35.39	39.84
YALI0B03542g	1.36	1.7	6.98	6.39	31.5	18.59	23.19	7.9	2.66	10.05	8.26	9.01	9.08	13.04	1.43	1.79	5.13	27.22
YALI0B03564g	1033.92	1096.64	1417.08	1322.55	708.04	755.92	688.7	947.66	550.21	835.61	921.56	947.61	900.08	964.26	693.9	990.48	1067.35	1201.06
YALI0B03575g	8.49	9.06	2.95	2.04	3.64	5.15	3	9.31	4.15	4.79	6.71	6.55	5.98	5.57	6.43	9.13	7.86	5.02
YALI0B03586r	0	0	0	0	0	0	0	0	0	0	0	0	0	0	0	0	0	0
YALI0B03630g	204.71	221.01	382.86	351.33	559.22	424.19	551.39	162.3	88.09	110.91	125.44	102.9	164.39	141.4	159.92	338.38	409.47	336.41
YALI0B03652g	149.86	157.66	356.81	280.27	155.94	169.9	153.99	250.21	112.4	145.32	149.37	181.29	168.95	175.64	124.75	200.46	196.05	293.31
YALI0B03674r	0	0	0	0	0	0	0	0	0	0	0	0	0	0	0	0	0	0
YALI0B03718g	31.57	36.17	31.13	29.88	108.93	125.59	153.86	96	50.52	27.45	29.69	30.6	25.72	27.98	31.69	37.49	51.58	79.26
YALI0B03740r	0	0	0	0	0	0	0	0	0	0	0	0	0	0	0	0	0	0
YALI0B03762g	72.72	74.08	81.47	73.88	104.9	99.62	103.06	61.13	44.64	57.43	65.32	65.42	64.29	65.99	51.56	79.89	96.44	101.73
YALI0B03784g	88.39	76.85	49.62	40.09	35.51	37.31	31.33	30.9	130.82	74.31	81.58	86.37	62.48	85.17	43.39	35.22	40.14	42.04
YALI0B03806r	0	0	0	0	0	0	0	0	0	0	0	0	0	0	0	0	0	0
YALI0B03850g	11.27	10.46	6.13	7.53	13.21	17.7	13.4	9.08	8.07	15.39	20.66	19.97	14.5	13.97	6.4	6.65	7.01	11.31
YALI0B03872r	0	0	0	0	0	0	0	0	0	0	0	0	0	0	0	0	0	0
YALI0B03916g	620.61	629.15	217.28	318.49	121.8	134.05	82.96	101.91	196.38	405.86	468.72	368.94	380.51	282.9	136.91	119.58	137.35	189.08
YALI0B03938g	25.53	28.59	24.32	26.06	30.51	44.58	35.49	38.03	17.2	17.94	25.36	22.84	21.36	19.64	21.74	29.03	42.11	38.13
YALI0B03960g	57.92	70.59	66.09	60.96	53.64	63.23	50.03	33.07	14.38	43.86	49.09	45.13	34.18	46.98	38.03	84.41	75.27	52.05
YALI0B03982g	1818.19	2102.43	2839.41	2669.72	2771.7	3239.78	3231.31	1948.89	1825.59	1862.27	1626.24	1890.32	1536.55	1964.58	2880.42	4437.55	3116.4	2782.75
YALI0B04004g	17.5	18.47	15.2	11.69	31.15	25.85	36.18	8.56	7.04	8.72	10.47	11.59	6.95	10.49	9	12.13	11.29	19.39
YALI0B04026g	96.14	76.25	74.33	67.87	153.5	135.31	159.25	100.22	67.07	66.55	74.07	65.42	77.34	63.22	25.29	41.59	64.26	108.83
YALI0B04048g	42.51	42.37	65.73	68.66	111.91	116.55	147.72	104.39	41.06	62.31	56.55	56.8	59.82	71.04	36.79	68.24	65.95	84.17
YALI0B04070g	31.01	38.89	52.4	44.76	69.73	87.32	95.26	77.37	46.4	46.48	43.05	49.59	41.69	52.79	42.28	67.77	61.48	72.21
YALI0B04092g	50.51	53.76	57.24	57.93	44.63	48.73	43.27	43.84	40.04	91.13	91.81	105.98	75.61	84.46	100.73	74.74	58.44	50.53
YALI0B04114g	562.62	477.5	392.32	669.18	217.76	249.48	250.47	498.54	410.34	1568.76	1279.59	1238.44	1563.12	1385.26	839.17	326.46	354.79	301.71
YALI0B04136g	87.35	75.12	70.75	65.21	53.46	63.12	59.27	77.24	143.58	84.9	90.47	90.48	72.01	108.93	77.13	63.56	76.58	68.88
YALI0B04158g	38.74	31.97	28.05	26.22	43.83	50.26	43.68	45.96	26.63	25.36	28.87	26.93	30.76	24.78	33.82	47.14	54.93	43.97
YALI0B04180g	182.69	194.84	228.47	195.53	233.76	269.58	285.83	174.59	145.37	166.51	180.87	180.09	137.18	175.82	176.33	227.85	190.41	146.14
YALI0B04202g	8.52	9.1	95.53	64.97	2.41	1.12	0.56	11.95	6.04	15.63	30.19	26.23	16.57	22.84	1.54	0.73	0.51	1.73
YALI0B04224g	11903	8100.19	4725.76	4888.29	6388.9	4718.8	4302.26	9527.55	15129.3	6859.31	7111.04	5682.81	11023.4	6264.34	7897.44	5288.17	7664.51	5615.32
YALI0B04246g	107.6	112.57	124.43	134.53	81.9	98.5	80.85	91.74	86.92	168.14	174.29	167.14	137.5	169	100.82	131.99	143.61	157.48
YALI0B04268g	57.32	68.58	79.08	63.08	63.55	68.66	71.98	58.01	46.94	46.37	49.41	56.36	51.67	56.52	63.33	102.68	100.6	117.65
YALI0B04290g	5.5	4.8	11.18	10.22	17.08	15.59	20.7	10.24	8.04	5.53	8.64	9.51	9.78	8.29	4.28	7.29	10.35	26.62
YALI0B04312g	796.36	836.54	1090.88	1258.03	838.98	924.5	753.87	751.6	509.87	700.5	650.14	634.85	493.74	633.05	1238.85	1592.87	1499.58	1777.79
YALI0B04334g	110.47	118.46	144.65	97.44	82.5	72.52	96.24	60.17	143.91	83.68	107.31	117.85	74.48	107.77	72.16	49.13	46.15	49.26
YALI0B04356g	38.32	43.39	56.54	63.64	80.55	99.38	85.98	120.22	112	61.12	59.06	60.41	50.31	63.53	97.08	99.08	99.48	109.1
YALI0B04378g	11.18	13.23	16.6	12.23	20.02	22.74	24.71	15.31	16.27	12.78	21.71	23.22	11.39	15.88	10.64	18.23	21.01	37.97
YALI0B04400g	33.46	40.56	42.13	38.82	54.28	57.61	67.38	41.46	21.32	47.44	49.53	54.75	36.89	44.04	25.43	41.52	40.25	55.54
YALI0B04422g	41.08	44.79	30.31	28.08	21.75	28.79	22.1	30.11	55.97	63.89	86.07	77.92	72.25	68.63	51.24	58.75	65.93	50.24
YALI0B04444g	291.38	325.32	319.52	372.25	416.98	424.23	400.56	739.25	370.75	357.11	328.76	380.85	335.2	389.51	326.14	402.11	410.59	517.79
YALI0B04466g	9.44	10.24	9.76	11.13	8.09	11.44	7.18	9.19	6.78	10.99	12.92	12.38	8.08	11.32	12.3	14.36	15.28	15.88
YALI0B04488g	60.1	56.38	47	37.22	23.58	23.08	17.59	44.81	43.41	32.65	50.96	45.62	31.57	37.2	42.16	50.77	70.02	79.71
YALI0B04510g	44.68	41.65	120.54	152.97	112.34	190.1	143.74	167.48	68.39	132.98	77.86	94.45	118.68	113.27	150.95	142.23	118.04	250.79
YALI0B04532g	17.85	24.49	12.68	13.3	33.77	32.16	30.02	38.22	48.77	28.74	50.3	55.02	28.51	34.72	41.9	14.96	13.27	14.69
YALI0B04554g	2.46	4.49	2.78	1.88	4.35	5.01	4.43	8.88	4.23	3.84	3.49	3.29	2.41	2.75	2.94	2	0.78	0.64
YALI0B04598g	15.45	18.32	22.07	19.86	56.1	58.31	70.57	110.4	42.87	26.62	36.14	33.06	23.14	27.26	25.91	41.94	40.79	56.51
YALI0B04620g	27.78	22.92	28.34	25.25	35.27	37.41	30.44	23.45	11.13	41.75	43.61	43.59	37.5	46.32	27.81	28.12	33.53	32.31
YALI0B04642g	3.23	3.99	2.44	1.74	7.14	7.41	8.09	12.64	8.93	3.01	4.26	3.97	4.24	3.2	6.15	6.84	10.42	18.53
YALI0B04664r	0	0	0	0	0	0	0	0	0	0	0	0	0	0	0	0	0	0
YALI0B04686r	0	0	0	0	0	0	0	0	0	0	0	0	0	0	0	0	0	0
YALI0B04708g	4.02	3.75	6.03	4.29	21.93	29.41	28.16	9.79	5.95	4.13	4.06	4.1	2.69	2.29	5.93	19.13	24.86	46.66
YALI0B04730r	0	0	0	0	0	0	0	0	0	0	0	0	0	0	0	0	0	0
YALI0B04752g	50.69	42.25	34.17	33.76	41.71	32.7	30.4	41.91	66.58	66.83	74.62	67.65	59.75	64.67	41.85	35.94	45.56	35.16
YALI0B04774g	17.17	17.36	19.45	15.21	30.59	26.97	33.71	15.04	33.41	24.25	33.7	31.65	20.45	24.97	12.62	14.08	20.97	29.64
YALI0B04796g	15	17.52	34.97	65.89	147.55	125.97	110.99	119.47	40.46	51.96	43.21	69.24	64.68	73.71	68.99	31.16	34.56	63.84
YALI0B04818r	0	0	0	0	0	0	0	0	0	0	0	0	0	0	0	0	0	0
YALI0B04840g	43.27	47.82	39.01	37.77	40.85	56.81	53.16	43.82	24.17	39.07	48.14	45.68	44.59	42.62	45.48	60.22	73.02	68.71
YALI0B04851g	842.72	597.34	375.17	361.8	375.25	312.08	278.92	472.54	769.61	478.36	521.01	469.81	644.45	481.29	281.91	169.09	264.36	259.52
YALI0B04862g	65.77	67.73	58.38	40.94	54.88	49.58	61.9	47.85	145.31	55.01	82.07	80.77	44.37	67.77	59.01	38.94	43.82	42.56
YALI0B04884g	3.33	3.48	3.36	4.83	1.96	1.28	2.98	3.13	4.05	3.68	3.1	2.52	3.96	4.69	1.11	0.45	0.99	3.4
YALI0B04906g	26.08	32.29	42.88	37.54	71.65	63.24	64.02	57.59	65.01	46.38	49.22	58.41	46.35	44.52	44.18	57.01	53.1	51.23
YALI0B04928g	165.2	170.13	310.49	349.04	340.33	304.01	328.3	314.83	211.58	276.63	265.11	278.21	344.33	268.63	269.87	249.35	252.37	321.86
YALI0B04950g	225.79	219.88	300.82	303.1	293.93	275.87	284.5	263.13	170.07	244.75	241.2	253.1	241.13	251.41	171.86	189.71	188.31	253.85
YALI0B04972g	14.46	10.14	18.09	19.56	20.64	30.69	29.61	17.25	12.15	14.73	17.41	25.77	19.22	17.67	14.11	13.6	18.34	18.6
YALI0B04994g	26.84	27.94	47.52	40.1	44.99	56.68	43.27	82.29	28.85	26.94	36.11	38.62	30.28	28.81	26.91	25.6	34.09	40.9
YALI0B05016r	0	0	0	0	0	0	0	0	0	0	0	0	0	0	0	0	0	0
YALI0B05038g	48.75	55.19	140.91	131.55	23.43	29.14	40.2	42.4	58.79	55.1	68.81	76.12	74.37	69.32	50.07	60.61	57.6	80.72
YALI0B05060g	0	0	0	0	0	0	0	0	0	0	0	0	0	0	0	0	0	0
YALI0B05104g	208.2	231.54	257.38	286.13	416.81	460.81	485.13	393.68	136.06	269.94	263.5	265.55	263.24	280.34	140.5	212.33	288.18	497.2
YALI0B05126g	80.12	92.27	80.73	69.04	66	62.47	53.37	62.96	57.8	52.26	59.42	68.59	64.09	64.76	64.61	69.28	79.98	262.19
YALI0B05148g	63.64	65.39	76.23	66.25	47.07	63.49	64.1	63.38	57.57	37.58	49.96	45.24	36.67	40.81	40.22	41.45	47.2	62.85
YALI0B05170g	120.18	120.9	97.39	79.77	90.81	98.05	84.06	150.21	84.85	63.99	73.29	57.68	73.11	59.06	49.94	68.62	91.77	110.98
YALI0B05192s	0	0	0	0	0	0	0	0	0	0	0	0	0	0	0	0	0	0
YALI0B05214g	46.64	52.84	39.3	34.77	58.83	52.1	50.27	36.76	45.29	26.46	30.57	29.23	35.15	25.63	26.17	33.91	63.64	70.67
YALI0B05236g	13.97	12.64	15.16	11.12	18.1	20.23	19.14	19.45	24.47	8.27	9.63	9.67	10.09	6.92	9	9.8	10.64	12.88
YALI0B05258g	188.06	191.95	155.18	148.72	204.25	184.86	222.02	107.6	38.18	107.31	139.39	123.94	102.34	108.09	36.17	53.36	90.49	163.55
YALI0B05280g	186.65	193.85	159.58	199.36	550	530.23	691.56	370.01	142.2	111.87	106.47	101.99	121.81	104.73	61.74	77.06	134.88	287.82
YALI0B05302g	95.93	110.04	53.84	56.21	45.78	48.17	40.75	111.51	148.89	103.15	106.54	100.21	75.67	84.43	73.92	31.3	24	17.68
YALI0B05324t	0	0	0	0	0	0	0	0	0	0	0	0	0	0	0	0	0	0
YALI0B05346g	570.97	525.04	365.91	448.27	228.42	240.43	210.03	169.82	139.13	415.01	490.97	416.85	424.87	367.44	147.86	187.73	268.58	295.08
YALI0B05368g	598.06	541.79	464.65	411.7	442.44	429.09	476.05	299.23	544.09	525.98	578.5	527.21	510.2	506.83	425.48	295.23	387.35	295.53
YALI0B05390g	68.36	73.09	60.76	56.54	55.14	60.89	59.68	45.33	63.8	47.25	54.28	47.55	43.83	46.99	42.49	54.61	70.52	61.77
YALI0B05412g	107.6	107.35	70.71	69.71	71.85	78.29	69.63	61.84	67.42	101.31	114.82	103.73	99.74	96.53	87.94	89.47	95.6	64.64
YALI0B05434g	57.07	49.84	45.68	46.9	25.2	23.18	17.05	31.86	6.65	20.93	26.29	25.06	30.55	22.73	2.93	4.65	8.84	13.62
YALI0B05456g	2.79	2.42	2.15	1.72	6.87	8.72	6.89	12.34	42.88	10.49	10.92	13.35	12.19	9.55	28.11	18.33	9.92	10.66
YALI0B05478g	54.17	48.67	110.34	172.4	69.9	83.62	77.1	109.02	30.9	132.71	66.02	56.65	109.09	100.55	65.23	57.46	44.59	103.9
YALI0B05500g	439.18	444.6	353.02	465.8	476.79	524.25	372.94	472.37	344.21	424.43	475.29	434.92	509.12	450.19	385.57	601.07	568.87	532.35
YALI0B05522g	59.05	59.32	46.65	44.1	31.01	31.22	23.49	31.84	38.7	161.77	160.02	176.47	176.01	169.55	79.77	126.18	100.27	65.59
YALI0B05544g	1.01	0.97	1.6	1.16	5.13	8.8	6.94	3	0.79	1.97	0.78	0.76	0.73	1.4	0.67	0.67	2.79	6.49
YALI0B05566g	38.27	41.02	50.25	40.43	49.13	55.51	55.26	35.59	24.07	19.14	25.34	24.61	21.3	25.46	31.43	47.55	60.26	108.32
YALI0B05610g	591.81	632.05	489.16	743.64	430.74	509.38	481.01	1324.62	946.51	1023.76	828.87	879.14	914.74	957.05	1035.7	666.89	561.52	597.45
YALI0B05632g	20.51	18.38	17.53	15.98	17.05	15.7	18.82	22.98	38.67	19.12	23.73	25.62	18.28	19.4	20.4	22.83	24.52	22.41
YALI0B05654g	1.2	1.3	0.52	0.6	5.06	4.09	8.89	3.18	1.55	1.65	1.02	1.48	1.22	0.54	0.2	0.09	0.37	0.09
YALI0B05676g	35.84	35.07	48.24	37.2	105.64	108.08	114.89	88.6	59.06	28.15	40.76	42.68	28.65	27.86	62.62	78.51	95.76	103.28
YALI0B05698g	21.2	17.15	15.5	14.67	23.19	20.84	22.63	28.25	35.01	13.62	16.07	14.72	11.54	10.04	15.85	16.49	18.65	16.02
YALI0B05720g	62.93	64.88	65.49	69.65	41.1	51.96	47.71	78.17	50.75	91.71	90.27	82.74	77.61	98.64	49.56	61.61	56.43	73.64
YALI0B05742g	178.7	190.23	188.9	189.03	123	151.94	131.48	189.49	194.84	210.4	196.73	200.79	186.75	175.89	161.09	172.22	138.81	117.24
YALI0B05764g	87.77	100.52	120.62	101.66	123.49	142.47	147.27	106.42	75.19	103.48	112.87	128.11	69.29	116.84	96.63	119.2	128.53	134.69
YALI0B05786g	113.67	87.7	96.52	98.2	163.67	141.78	126.76	172.83	75.43	100.72	109.87	100.01	114.66	102.02	106.87	155.4	195.34	223.52
YALI0B05808g	69.21	71.52	110.77	110.09	71.25	69.61	68.45	38.83	59.66	149.99	146.36	142.79	149.04	150.36	61.43	85.18	81.92	77.77
YALI0B05830g	18.03	19.32	22.03	21.13	34.13	27.96	15.49	35.79	18.26	33.1	38.93	39.07	30.88	37.12	37.66	42.06	45.47	41.28
YALI0B05852g	60.47	62.83	71.98	67.62	157.26	174.92	195.22	132.88	69.94	65.58	60.01	61.32	52.17	66.28	60.76	74.66	88.82	94.92
YALI0B05874g	43.83	40.33	39.92	30.33	11.41	14.85	10.83	26.7	29.43	18.15	26.79	24.66	24.19	23.25	23.77	36.36	47.45	53.11
YALI0B05896g	3615.79	3727	3069.87	3091.4	2055.12	1705.9	1754.36	1785.69	3979.05	3940.45	3460.01	3604.42	3943.64	3562.51	4487.48	4047.8	3145.95	2291.36
YALI0B05918g	29.07	33.9	35.1	32.03	71.82	86.96	95.45	81.54	45.64	22.68	30.41	32.34	17.72	25.84	38.16	35.62	35.49	29.43
YALI0B05940g	23.28	27.59	25.97	23.02	67.14	69.71	83.06	66.15	40.94	20.89	25.27	23.16	20.54	22.05	28.09	33.12	48	84.29
YALI0B05962g	86.11	88.9	93.42	73.5	45.67	50.47	33.68	33.65	67.11	66.14	70.21	77.02	58.44	64.7	42.82	68.27	74.14	83.93
YALI0B05984r	0	0	0	0	0	0	0	0	0	0	0	0	0	0	0	0	0	0
YALI0B06006g	66.05	65.59	80.02	69.31	100.45	101.47	91.09	144.47	123.58	82.81	86.96	94.8	70.35	91.29	107.18	97.11	84.83	60.21
YALI0B06028g	1.08	1.03	5.22	13.6	14.16	4.1	5.52	102.73	11.86	1.81	0.82	0.6	4.01	1.63	4.72	1.47	2.75	3.17
YALI0B06050r	0	0	0	0	0	0	0	0	0	0	0	0	0	0	0	0	0	0
YALI0B06094g	18.38	18.37	21.78	18.82	33.96	23.74	23.16	20.89	16.56	17.14	20.96	19.83	18.24	16.91	20.12	28.94	31.35	21.62
YALI0B06105g	22.85	25.17	20.88	18.37	22.22	16.28	19.6	42.31	17.72	20.49	35.25	28.4	30.83	24.57	20.24	27.65	34.35	45.11
YALI0B06116g	161.89	164.8	156.89	136.97	216.08	255.46	265.15	253.83	220.82	181.29	183.36	167.93	161.28	182.59	254.96	207.03	178.42	125.8
YALI0B06138g	2.01	1.38	3.24	5.7	433.16	461.77	525.3	1142.93	213.07	9.73	7.38	10.66	11.55	10.12	43.7	8.67	38.59	70.38
YALI0B06160g	1.73	1.14	0.93	0.97	14.6	12.14	7.88	40.07	7.06	2.38	4.37	5.79	4.53	4.39	6.44	2.57	7.66	8.13
YALI0B06182r	0	0	0	0	0	0	0	0	0	0	0	0	0	0	0	0	0	0
YALI0B06248g	0.63	0.79	0.24	0.27	0.35	0.64	0	0.54	0.8	2.26	1.49	3.85	1.94	2.39	0.25	0.21	0.29	0.4
YALI0B06270g	0	0	0	0	0	0	0	0	0	0	0	0	0	0	0	0	0	0
YALI0B06285g	0	0	0	0	0	0	0	0	0	0	0	0	0	0	0	0	0	0
YALI0B06294t	0	0	0	0	0	0	0	0	0	0	0	0	0	0	0	0	0	0
YALI0B06303g	0	0	0	0	0	0	0	0	0	0	0	0	0	0	0	0	0	0
YALI0B06325t	0	0	0	0	0	0	0	0	0	0	0	0	0	0	0	0	0	0
YALI0B06347g	14.46	12.43	13.24	12.46	15.24	22.37	19.33	23.27	12.99	8.75	15.13	14.73	12.08	10.31	14.39	27.38	31.86	33.61
YALI0B06369g	14	12.41	12.46	9.27	30.21	18.33	23.52	12.07	27.06	14.08	20.35	18.56	17.43	14.05	19.72	28.27	29.03	27.39
YALI0B06391g	0.13	0.25	0.2	0.44	0.35	0	0.09	0.32	0.84	0.11	0.34	0.21	0.14	0.24	0.2	0.09	0.05	0
YALI0B06413g	16.3	17.12	28.54	28.54	293.03	257.25	228.36	169.99	26.36	57.14	29.47	34.19	22.33	33.49	48.83	44.15	44.7	88.92
YALI0B06429t	0	0	0	0	0	0	0	0	0	0	0	0	0	0	0	0	0	0
YALI0B06446g	0	0	0	0	0	0	0	0	0	0	0	0	0	0	0	0	0	0
YALI0B06468t	0	0	0	0	0	0	0	0	0	0	0	0	0	0	0	0	0	0
YALI0B06490g	6.87	6.65	4.23	3.74	6.45	4.66	5.21	3.86	3.97	5.3	9.85	7.93	4.03	4.4	3.78	2.38	3.42	4.83
YALI0B06512g	15.59	12.73	15.88	12.04	23.52	26.6	28.2	13.7	22.05	10.46	15.97	13.03	12.9	11.59	16.46	20.98	26.92	32.36
YALI0B06534g	49.24	35.61	28.88	30.06	46.68	40.09	41.37	48.65	88.91	56.5	55.94	52.05	61.75	46.57	62.68	61.52	70.19	86.23
YALI0B06556g	68.15	67.02	73.55	118.46	133.06	134.5	151.13	151.84	92.55	104.37	128.58	120.16	79.88	98.9	74.71	106.31	109.07	89.46
YALI0B06578g	476.77	440.67	381.58	388.22	445.55	493.16	466.59	779.42	701.79	581.89	651.41	571.46	959.89	552.92	458.42	330.66	387.05	314.59
YALI0B06600g	53.99	61.94	88.76	74.11	88.29	95.61	98.44	60.55	38.13	46.21	53.1	49.58	47.81	52.85	48.89	89.49	99.84	104.9
YALI0B06622r	0	0	0	0	0	0	0	0	0	0	0	0	0	0	0	0	0	0
YALI0B06666g	0.37	0.54	0.79	0.46	0.59	0.76	1.03	0.44	0.4	0.62	0.56	0.39	1.27	0.48	0.13	0.09	0	0.13
YALI0B06688g	19.31	21.83	37.07	42.92	9.94	11.1	8.94	33.62	10.46	15.71	12.91	9.93	32.1	17.93	2.58	3.28	4.09	7.75
YALI0B06710g	11.75	10.87	15.8	15.91	6.11	6.86	6.01	11.13	14.74	19.61	20.45	18.58	12.33	16.12	3.91	2.82	3.36	4.02
YALI0B06732g	42.21	43.91	53.82	40.95	40.82	47.42	48.29	37.07	41.09	34.88	42.24	46	40.9	47.25	37.76	58.48	64.57	59.78
YALI0B06754g	29.14	30.56	36.44	41.08	58.07	71.23	73.25	134.36	56.55	45.69	41.82	45.72	39.24	44.49	37.95	45.21	48.62	48.52
YALI0B06776g	6.99	7.07	7.72	5.95	2.52	5.76	3.88	5.1	11.28	5.35	8.97	9.59	4.24	4.56	5.45	3.43	4.64	7.35
YALI0B06787g	7.45	7.43	9.16	6.99	2.88	4.69	3.49	6.56	13.81	5.22	15.15	8.4	7.58	4.52	3.62	5.05	2.66	11.54
YALI0B06809g	73.15	75.79	76.53	70.89	53.24	77.42	59.24	74.2	65.6	82.22	74.03	86.18	70.92	99.62	70.94	77.67	74.46	85.96
YALI0B06831g	3097.53	2846.13	3232.57	3611.99	4288.89	3820.81	3535.91	3038.92	3058.85	2998.6	3310.62	2925.19	3291.18	3138.52	3667.36	4556.2	4818.26	4035.66
YALI0B06853g	10.85	12.85	9.34	9.63	15.92	15.72	18.64	9.36	16.95	11.73	16.68	15.88	11.17	11.77	8.01	7.61	8.44	11.2
YALI0B06875g	30.49	28.67	28.59	19.24	24.68	29.27	31.51	24.56	66.04	22.87	30.45	33.03	20.79	25.59	27.42	20.94	24.73	26.76
YALI0B06897g	13.55	13.54	9.5	8.8	12.62	15.7	14.78	14.76	22.38	11.56	15.07	12.95	10.98	11.09	15.37	15.55	19.57	20.03
YALI0B06919g	0.82	1.42	0.49	1.13	1.28	1.27	1.39	1.39	3.43	0.65	1.65	1.77	1.06	0.29	0.33	0.55	0.85	1.25
YALI0B06941g	111.98	114.21	158.14	156.2	101.04	124.81	105.93	109.88	96.8	120.17	115.4	116.38	111.27	131.34	99.38	135.81	130.43	126.01
YALI0B06963g	66.21	65.59	51.04	45.7	31.51	42.01	35.72	45.37	95.23	64.54	66.94	70.2	59.8	61.73	65.78	75.46	71.04	45.32
YALI0B06985g	39.01	51.91	65.95	63.26	122.31	104.65	142.55	70.42	54.16	38.24	38.05	40.87	38.79	43.99	26.82	27.4	35.57	71.46
YALI0B07007g	175	180.42	220.55	240.75	124.1	174.18	151.51	198.07	59.64	158	135.33	145.59	143.76	181	110.19	167.99	168.65	238.85
YALI0B07029g	0.24	0.25	0	0.13	0.46	0.85	0.25	0	0.58	0	0	0.17	0	0.16	0.26	0	0.21	0
YALI0B07051g	0.07	0.51	0.25	0.38	0.27	0.74	0.3	0	0.23	0.41	0.6	0.5	0.36	0.74	0.61	0.07	0.25	0.41
YALI0B07073g	26.76	26.37	37.76	36.1	87.24	85.95	101.19	84.31	48.28	47.7	49.27	46.5	48.84	58.23	34.38	41.26	62.75	104.64
YALI0B07095g	81.2	79.28	83.47	79.2	77.64	77.55	79.58	68.74	102.65	73.71	82.94	83.94	75.92	80.12	83	86.36	89.19	88.03
YALI0B07117g	2.03	1.95	45.04	72.36	932.96	920.08	1132.01	501.96	96.72	13.88	7.99	6.86	20.5	15.74	294.72	255.43	267.61	485.2
YALI0B07128r	0	0	0	0	0	0	0	0	0	0	0	0	0	0	0	0	0	0
YALI0B07139r	0	0	0	0	0	0	0	0	0	0	0	0	0	0	0	0	0	0
YALI0B07161g	92.09	78.88	77	71.21	47.41	44.33	44.05	66.07	120.07	85.49	94.25	97.83	70.2	135.97	42.65	27.76	34.57	34.37
YALI0B07183g	1314.45	1074.79	947.82	1042.92	1680.03	1556.53	1164.6	2206.31	927.43	1032.79	1194.4	987.26	1559.2	1085.4	1173.96	1323.08	1874.78	1483.57
YALI0B07205g	63.54	68.71	86.47	81.16	130.55	89.34	82.14	107.06	101.98	90.01	95.23	104.59	101.92	79.36	62.69	75.36	101.69	161.82
YALI0B07227g	48.74	46.22	43.49	40.83	43.67	43.76	41.08	51.95	58.74	50.42	59.36	54.32	62.1	52.03	38.83	42.24	46.08	40.69
YALI0B07249g	67.06	66.95	56.79	59.82	114.83	81.13	87.2	110.48	40.51	58.46	60.52	53.56	45.53	51.21	36.17	68.09	79.67	99.48
YALI0B07271g	13.64	14.24	9.68	13.94	17.1	31.05	21.57	31.29	39.95	14.59	17.27	19.25	16.29	15.57	31.75	20.26	16.42	27.77
YALI0B07293g	17.64	18.1	19.98	16.06	31.65	39.74	37.79	33.03	56.25	23.13	28.91	28.12	28.45	26.71	52.24	41.39	37.6	38.16
YALI0B07315r	0	0	0	0	0	0	0	0	0	0	0	0	0	0	0	0	0	0
YALI0B07359g	206.57	214.54	178.16	188.97	210.04	224.32	239.95	159.45	141.57	267.29	269.38	265.08	240.29	329.46	112.39	200.18	178.52	195.34
YALI0B07381g	37.39	34.87	39.58	33.95	36.83	49.95	40.46	46.12	42.36	41.93	44.13	40.83	39.09	38.37	47.19	64.4	66.14	57.02
YALI0B07403g	115.55	101.33	160.21	244.58	49	56.71	39.91	83.64	35.61	331.15	214.11	231.38	268.27	332.74	66.48	31.92	31.65	38.02
YALI0B07425g	222.05	200.9	203.44	179.57	218.45	172.05	202.77	220.88	227.32	184.92	213.77	189.75	213.03	191.78	146.97	199.86	233.77	230.33
YALI0B07447g	300.85	332.42	257.84	338.09	314.91	345.46	296.14	383.56	558.28	328.63	284.18	302.41	282.43	325.11	381.07	276.28	263.95	233.4
YALI0B07469r	0	0	0	0	0	0	0	0	0	0	0	0	0	0	0	0	0	0
YALI0B07513g	11.47	12.44	12.4	10.43	34.74	29.39	30.39	15.22	16.93	11.91	17.58	15.92	13.28	15.2	10.14	16.51	14.09	16.29
YALI0B07535g	23.27	25.34	20.08	17.32	26.54	31.01	28.13	27.56	21.16	23.4	28.04	25.3	24.38	22.78	19.76	28.6	39.32	85.61
YALI0B07557g	85.77	87.21	70.81	65.81	98.38	121.08	133.48	92.49	92.55	64.31	85.72	74.54	58.69	65.78	71.58	103.56	116.78	118.72
YALI0B07579g	46.62	50.53	54.53	46.81	39.49	56.37	49.4	60.89	40.62	37.77	37.54	37.71	37.86	45.84	48.43	63.74	74.41	89.11
YALI0B07601g	57.27	64.23	150.79	117.4	58.15	35.47	27.89	103.06	70.06	52.53	84.63	96.28	89.05	86.36	60.19	81.67	109.93	154.8
YALI0B07623g	58.6	55.96	47.09	40.84	29.66	29.51	29.88	78.55	47.6	19.65	31.21	25.23	27.15	27.36	57.35	70.31	89.04	99.43
YALI0B07645g	2.02	3.48	2.19	2.64	15.71	13.6	11.2	41.84	14.31	1.53	2.74	3.07	2.43	2.15	4.28	3.31	8.43	12.67
YALI0B07667g	39.7	40.11	38.64	31.44	70.82	78.49	76.63	101.21	76.38	28.98	38.49	35.28	37.52	36.49	48.2	46.21	63.2	64.61
YALI0B07689g	6.64	8.32	7.38	6.04	14.79	15.15	12.09	20.69	41.03	5.81	10.93	10.45	8.47	6.36	10.97	8.29	9.23	7.19
YALI0B07711g	25.93	28.56	20.71	16.82	23.22	17.14	24.15	78.16	18.32	16.17	19.01	16.01	11.81	12.89	29.81	34.86	45.6	44.77
YALI0B07733g	0	0	0	0	0	0	0	0	0	0	0	0	0	0	0	0	0	0
YALI0B07755g	373.33	448.81	134.88	167.11	64.66	92.84	67.07	109.81	133.44	259.64	283.47	261.04	207.65	191.7	253.72	218.61	175.6	150.74
YALI0B07766g	0	0	0	0	0	0	0	0	0	0	0	0	0	0	0	0	0	0
YALI0B07777g	0	0	0	0	0	0	0	0	0	0	0	0	0	0.12	0	0	0	0
YALI0B07876g	0	0	0	0	0	0	0	0	0	0	0	0	0	0	0	0	0	0
YALI0B07898g	0.08	0.21	0.07	0.08	0	0	0	0	0.5	0.33	0.77	0.41	0.38	0.19	0	0	0.09	0
YALI0B07920g	0	0	0	0	0	0	0.83	0	0	0	0	0	0	0	0	0	0	0
YALI0B07942g	0	0	0	0	0	0	0	0	0	0	0	0	0	0	0	0	0	0
YALI0B08008g	226.84	244.9	189.03	198.22	200.1	198.49	185.4	236.23	91.56	222.89	235.13	224.83	198.79	228.05	152.49	163.16	206.11	192.6
YALI0B08030g	19.66	20.7	26.28	22.47	73.63	77.21	76.01	59.21	39.78	36.32	41.53	45.61	33.68	38.12	45.83	52.15	53.38	51.17
YALI0B08052g	0.21	0	0.41	0.11	0.2	0	0	0.42	0.46	1.36	1.36	0.8	1.14	1.06	0	0.27	0.17	0.36
YALI0B08074g	169.74	179.03	173.21	164.55	170.04	222.78	202.18	312.35	275.9	166.41	170.23	179.67	152.88	196.6	238.21	183.52	168.21	102.91
YALI0B08096g	19.5	22	24.64	19.09	30.12	31.13	35.3	40.3	17.98	14.65	20.73	19.89	14.96	16.42	7.79	14.94	20.82	32.3
YALI0B08118g	169.42	175.07	229.17	229.94	199.47	258.58	252.32	145.07	57.57	131.06	130.88	140.76	127.98	151.11	129.12	169.35	189.8	210.17
YALI0B08140g	943.38	935.71	369.68	439.01	144.54	248.01	151.4	558.59	768.14	1021.95	1094.49	972.21	977	744.36	746.75	735.65	863.24	862.55
YALI0B08162g	0	0	0	0	0	0	0	0	0	0	0	0	0	0	0	0	0	0
YALI0B08184g	856.12	933.17	786.31	753.42	308.82	391.13	377.45	356.55	714.42	625.09	610.98	675.15	596.71	520.12	653.23	664.64	549.02	561.46
YALI0B08206g	38.97	39.68	83.13	104.78	73.59	123.76	76.21	113.86	30.4	75.11	59.02	60.49	59.03	78.1	70.9	66.56	63.45	111.15
YALI0B08228g	33.43	36.7	31.63	23.78	38.58	46.11	39.77	54.91	33.1	26.99	36.35	35.85	27.51	34.11	36.5	41.13	40.66	31.68
YALI0B08250g	212.33	210.43	263.12	242.43	227.52	251.28	265.01	185.26	207.77	215.85	220.42	220.28	176.12	246.31	238.85	241.06	229.46	175.78
YALI0B08272g	50.43	56.99	66.65	71.4	71.47	79.04	76.42	41.14	20.9	35.71	39.07	41.58	38.44	40.78	35.75	68.49	90.91	114.06
YALI0B08294g	26.79	25.62	33.54	35.55	25.35	24.61	20.3	32.42	16.13	35.22	31.49	34.01	29.5	42.82	27.61	30.18	34.83	30.19
YALI0B08316g	231.82	180.59	134.24	153.31	268.31	225.99	229.46	328.32	266.48	235.24	299.69	234.06	373.89	243.28	183.3	226.48	322.66	263.71
YALI0B08338g	12.99	11.05	12.85	10.37	56.5	43.91	62.92	29.72	58.38	15.51	17.85	15.73	14.35	14.82	14.05	10.15	17.04	23.86
YALI0B08349r	0	0	0	0	0	0	0	0	0	0	0	0	0	0	0	0	0	0
YALI0B08360g	4.8	4.72	3.85	2.72	6.55	5.6	6.73	16.73	23.45	1.9	4	5.53	4.22	3.72	7.48	6	6.63	8.71
YALI0B08382g	45.64	54.1	55.53	57.17	45.62	48.33	42.18	40.21	42.81	69.89	72.21	69.97	56.89	74.59	42.89	34.85	41.09	39.93
YALI0B08404g	19.79	16.78	18.19	22.92	27.93	27.81	26.94	20.44	7.99	15.47	15.99	17.9	10.92	14.55	20.23	22.64	24.42	16.13
YALI0B08426g	0.28	0.51	2.99	2.31	0.83	0.5	2.4	1.2	0.92	0.36	0.61	0.76	0.89	0.69	0.7	1.36	1.44	2.72
YALI0B08448g	0.56	0.32	1.14	1.45	34.82	25.67	46.65	2.58	0.07	0.26	0.24	0.1	0.4	0.12	0.71	1.47	4.2	34.02
YALI0B08470g	64.9	69.72	92.27	81.38	60.44	61.25	60	82.5	74.43	42.45	57.23	58.62	53.75	63.77	57.67	89.07	106.83	116.84
YALI0B08492g	10.54	11.37	9.63	12.11	20.4	17.09	21.95	21.53	16.11	12.34	19.01	15.8	12.96	14.78	14.91	17.02	22.65	23.37
YALI0B08514g	105.81	94.83	55.55	46.89	59.1	76.19	60.59	67.39	137.68	86.69	104.88	99.29	76.95	86.5	87.45	57.6	74.12	85.05
YALI0B08536g	272.79	311.61	189.42	190.51	283.79	351.78	255.65	272.66	192.48	195.3	208.94	217.55	217.36	215.64	276.13	371.82	445.81	1567.7
YALI0B08558g	43.08	41.9	62.48	48.18	82.37	105.25	127.74	71.7	47.55	19.84	15.16	18.67	15.09	17.88	20.78	21.58	24.46	31.86
YALI0B08580r	0	0	0	0	0	0	0	0	0	0	0	0	0	0	0	0	0	0
YALI0B08624g	91.11	80.03	64.39	51.68	33.75	44.65	53.12	44.89	103.41	96.25	112.05	108.88	62.27	105.05	49.14	34.01	38.58	38.93
YALI0B08646r	0	0	0	0	0	0	0	0	0	0	0	0	0	0	0	0	0	0
YALI0B08690g	25.42	30.48	101.59	105.02	219.88	197.75	207.64	159.33	42.5	28.71	24.19	29.57	25.96	33.19	48.24	49.36	32.66	25.36
YALI0B08712g	87.72	105.99	133.89	108.4	92.18	105.93	98.78	70.3	82.12	108.24	128.19	152.37	107.78	137.75	100.13	149.02	159.09	228.24
YALI0B08734g	97.55	96.25	77.78	76.54	92.33	81.13	87.41	94.25	258.08	163.17	169.25	174.01	148.71	192.96	166.95	110.18	133.19	122.76
YALI0B08748g	1150.34	920.53	559.25	699.6	1190.63	954.7	1059.58	1598.5	1876.94	932.91	993.52	727.64	1278.03	828.02	1155.83	704.13	1020.32	795.54
YALI0B08756g	100.08	103.04	86.2	67.21	75.49	69.61	79.67	61.86	130.36	99.96	119.3	123.22	83.83	121.49	100.28	67.26	72.11	47.18
YALI0B08778g	85.61	96.9	127.19	117.37	222.3	267.45	347.18	232.99	98.77	88.69	91.51	100.96	86.32	118.24	96.84	176.47	213.22	229.99
YALI0B08800g	4.65	3.99	9.35	8.64	18.07	21.42	21.63	7.72	5.51	4.62	6.15	6.2	5.12	6.35	2.68	4.31	7.16	11.19
YALI0B08844g	190.51	184.57	214	225.59	100.34	118.98	89.08	189.5	127.7	193.69	175.91	175.91	148.77	214.32	146.19	194.8	185.2	197.78
YALI0B08866g	3204.59	3122.79	2549.12	2369.13	1949.97	1766.34	1667.06	1904.6	2498.51	2991.96	2748.05	2756.87	2922.72	2578.83	3547.99	3136.88	3145.29	2719.99
YALI0B08899g	296.36	371.61	415.27	447.85	2152.25	2612.76	3032.72	1982.98	341.49	305.98	283.55	279.9	218.52	356.9	240.64	327.77	389.45	482.31
YALI0B08921g	651.74	644.82	625.71	626.7	745.45	832.01	724.57	681.49	395.6	529.38	534.86	535.65	442.52	532.95	774.72	771.87	729.06	554.72
YALI0B08943g	127.15	136.92	128.52	111.69	100.76	123.07	108.46	89.7	101.01	140.19	130.85	142.97	110.51	145.9	121.05	137.5	121.89	91.99
YALI0B08965g	249.06	253.98	208.54	242.3	138.64	147.81	113.74	166.53	168.96	364.82	321.54	343.89	284.07	314.76	199.68	205.36	187.17	163.57
YALI0B08987g	106.84	107.89	104.6	110.08	157.8	140.37	146.69	121.64	116.26	168.09	177.68	159.76	154.22	170.59	98.74	128.81	143.99	143.75
YALI0B09009g	27.05	31.97	27.39	17.36	18.94	18.84	18.09	20.59	29.42	15.77	33.61	37.16	17.59	24.24	18.55	17.73	23.67	36.76
YALI0B09031g	26.35	30.14	21.96	22.77	12.81	12.34	9.55	21.06	22.67	43.8	48.73	43.74	46.25	45.51	16.85	32.12	36.67	43.37
YALI0B09053g	14.64	15.83	15.1	11.44	17.11	18.3	18.78	12.89	22.98	10.3	16.7	18.07	8.96	12.54	14.53	18.18	19.18	26.72
YALI0B09075g	104.2	101.5	102.63	96.15	101.57	119.57	113.38	223.93	231.75	115.79	109.32	110.49	93.95	124.24	132.33	109.07	108.44	88.59
YALI0B09097r	0	0	0	0	0	0	0	0	0	0	0	0	0	0	0	0	0	0
YALI0B09108r	0	0	0	0	0	0	0	0	0	0	0	0	0	0	0	0	0	0
YALI0B09119g	111.6	110.21	93.17	75.14	67.11	59.44	69.57	101.24	158.01	101.03	106.04	107.87	82.45	111.28	83.33	62.28	71.65	55.92
YALI0B09141g	11.44	13.28	20.32	15.18	19.01	22.91	20.04	24.06	13.13	12.06	17.62	20.17	10.2	14.31	11.83	15.48	19.73	23.29
YALI0B09163g	1.92	1.92	2.73	1.44	2.94	4.62	2.53	3.52	2.42	2.95	2.08	3.25	2.27	2.46	2.13	2.11	2.15	4.03
YALI0B09185r	0	0	0	0	0	0	0	0	0	0	0	0	0	0	0	0	0	0
YALI0B09229g	175.92	186.43	326.04	323.85	108.16	130.24	97.21	116.06	68.95	253.37	229.17	258.62	211.31	275.05	122	190.28	202.28	214.87
YALI0B09251g	1.91	2.27	2.67	2.49	21.75	21.29	26.47	56.62	10.97	1.28	1.38	1.63	2.93	1.55	4.92	3.77	6.7	22.08
YALI0B09273g	53.78	56.03	127.95	116.52	90.44	64.9	61.62	37.8	42.07	53.41	47.98	51.25	52.74	59.98	88.3	138.81	129.52	149.49
YALI0B09295g	60.52	52.52	36.83	37.95	55.53	36.2	41.12	49.49	117.8	54.31	68.45	57.73	54.19	47.78	37.71	27.29	42.77	38.36
YALI0B09317g	198.09	184.44	155.66	187.69	255.71	293.44	291.3	250.89	225.66	211.55	257.96	204.42	212.52	200.43	176.46	217.47	262.67	267.9
YALI0B09339g	153	156.79	174.46	187.01	195.02	225.22	227.9	287.31	139.58	159.92	163.66	152.38	141.41	179.46	100.83	130.52	154.25	187.96
YALI0B09361g	2.17	1.33	2.06	1.78	5.8	2.74	5.62	6.8	3.2	2.66	2.96	3.6	3.12	3.83	4.83	6.12	4.86	8.46
YALI0B09383g	20.39	22.76	26.15	23.68	61.32	66.26	70.25	42.26	31.4	19.02	23.58	20.86	18.51	20.62	19.27	23.85	34.52	64.88
YALI0B09405r	0	0	0	0	0	0	0	0	0	0	0	0	0	0	0	0	0	0
YALI0B09427g	2.82	3.65	1.3	1.48	18.25	22.8	21.1	23.4	15.67	1.52	1.85	2.13	2.1	1.28	7.46	7.59	6.12	7.55
YALI0B09449g	2.3	2.99	3.89	2.59	8.83	7.69	16.27	9.34	4.86	1.89	4.37	4.33	1.11	3.09	2.35	2.86	3.65	6.24
YALI0B09471g	144.05	155.38	155.63	164.2	403.76	570.51	583.78	1050.87	329.42	151.06	141.46	146.86	129.78	162.08	191.25	201.98	199.97	171.95
YALI0B09493g	0	0	0	0	0	0	0	0	0	0	0	0	0	0	0	0	0	0
YALI0B09515g	90.58	98.94	146.87	129.33	100.64	102.87	94.55	115.25	80.38	72.97	85.98	81.54	75.97	83.09	90.91	135.53	129.86	130.43
YALI0B09537g	8.57	9.77	59.24	44.43	371.78	214.9	249.36	96.18	123.22	24.86	32.73	38.93	34.21	30.82	103.63	129.81	88.57	109.13
YALI0B09559g	44.01	47.45	47.47	41.02	66.65	74.04	82.14	54.87	85.09	35.65	55.42	52.37	41.82	45.47	58.76	64.21	69.16	82.54
YALI0B09581g	57.98	55.89	57.72	66	42.49	36.83	41.2	43.68	43.18	82.71	71.5	73.17	119.74	102.45	71.91	80.36	114.41	173.49
YALI0B09603g	50.77	55.2	99.94	82.66	103.56	103.07	102.12	51.17	29.61	44.01	44.7	51.72	47.38	53.2	56.45	76.28	93.81	122.38
YALI0B09625g	61.99	51.13	126.4	186.71	151.84	167.44	147.02	331.74	152.44	436.13	257.92	287.72	364.45	397.44	139.38	87.39	99.63	206.14
YALI0B09647g	38.15	43.27	66.47	78.76	89.65	83.45	71.11	46.84	32.32	70.66	63.95	72.99	51.16	63.14	60.34	85.15	52.52	57.74
YALI0B09669g	19.45	22.06	30.54	22.67	26.26	20.03	18.58	26.2	28.6	14.99	25.73	25.16	17.48	17.62	25.57	18.72	18.45	11.8
YALI0B09691t	0	0	0	0	0	0	0	0	0	0	0	0	0	0	0	0	0	0
YALI0B09713g	5.48	5.57	9.2	5.92	4.09	6.49	4.97	7.86	5.14	3.96	8.59	8.27	4.65	6.05	5.04	8.16	8.28	10.34
YALI0B09735g	11.86	12.56	11.82	8.74	14.43	15.05	13.32	12.59	4.51	12.95	20.99	17.64	10.08	12.47	9.56	10.79	10.85	10.53
YALI0B09757g	20.52	16.43	17.68	15.72	29.14	25.16	25.16	29.05	25.16	26.81	40.68	32.43	28.24	32.78	21.53	26.72	31.09	35.16
YALI0B09779g	242.02	217.08	190.46	173.99	127.93	126.1	125.69	143.26	447.81	233.11	227.26	231.72	211.05	267.36	169.82	112.7	120.74	98.94
YALI0B09801r	0	0	0	0	0	0	0	0	0	0	0	0	0	0	0	0	0	0
YALI0B09812g	88.31	92.22	96.48	79.78	121.54	145.08	156.83	203.92	124.79	96.66	102.64	98.12	87.4	100.31	116.54	106.99	91.08	62.36
YALI0B09845g	315.11	350.17	431.91	374.31	202.38	275.53	253.38	203.86	150.68	343.57	363.23	382.28	252.63	409.22	182.1	248.38	223.62	252.9
YALI0B09867g	2.01	2.38	3.71	2.86	4.1	6.1	4.83	3.73	1.54	1.81	2.84	3.1	2.17	2.44	2.32	4.44	6.24	14.97
YALI0B09889g	24.3	24.96	20.06	17.76	21.85	22.97	19.72	29.61	37.11	21.84	23.89	24.75	17.77	19.4	25.4	29.76	32.27	36.36
YALI0B09911r	0	0	0	0	0	0	0	0	0	0	0	0	0	0	0	0	0	0
YALI0B09955g	5.9	5.47	1.15	1.54	0.09	0.39	0.19	1.07	0.94	0.34	0.57	0.41	0.46	0.27	0.32	0.02	0.48	0.46
YALI0B09977g	43.11	48.17	41.92	38.25	30.67	42.57	48.9	46.68	26.78	28.49	35.89	34.24	25.71	27.97	28.53	35.55	38.99	64.38
YALI0B09984r	0	0	0	0	0	0	0	0	0	0	0	0	0	0	0	0	0	0
YALI0B09991g	62.04	69.85	76.77	74.95	110.7	141.24	208.12	77.14	49.02	84.47	101.88	112.66	50.15	100.61	24.18	37.23	51.62	113.04
YALI0B09999g	58.54	55.34	77.92	79.04	111.72	101.86	96.25	79.25	28.19	50.17	52.61	51.43	41.32	51.04	38.22	53.95	68.22	80.83
YALI0B10021g	36.2	31.98	46.58	65.39	48.08	48.94	54.34	78.39	86.81	106.7	101.62	104.23	74.39	99.21	69.37	50.87	65.51	80.58
YALI0B10043g	42.09	46.5	31.59	29.33	40.5	56.43	53.13	41.64	20.18	23.03	34.55	30.12	17.92	24.88	30.27	37.2	45.67	67.65
YALI0B10065g	109.36	108.91	95.29	84.75	67.38	72.32	85.95	77.33	143.3	94.13	110.37	112.11	71.82	110.81	79.12	57.13	60.4	61.11
YALI0B10087g	0.6	1.28	0.66	1.22	4.84	4.53	5.44	2.71	1.56	2.22	2.56	3.27	0.89	1.06	1.26	0.76	2.12	2.62
YALI0B10109g	2.85	2.31	5.66	9.48	70.33	78.17	66.57	142.94	18	1.64	2.53	2.34	3.43	2.37	37.61	58.42	90.77	123.95
YALI0B10131g	22.03	22.11	25.65	21.81	19.05	22.4	17.33	26.07	8.97	15.98	15.99	17.54	17.68	22.22	9.49	18.14	14.84	12.32
YALI0B10153g	237.73	264.16	305.7	220.25	463.37	392.01	393.34	404.24	219.76	175.57	180.14	208.24	128.43	212.83	153.8	163.47	201.03	584.48
YALI0B10175g	2.4	2.66	0.99	1.67	3.33	4.25	5.21	2.67	2.55	5.69	7.25	5.39	4.62	5.84	1.92	1.84	2.34	3.94
YALI0B10197g	9.89	11.23	10.29	8.67	20.18	21.19	19.17	10.35	19.97	8.87	11.47	10.4	13.69	8.38	18.41	23.25	22.91	26.06
YALI0B10219g	37.69	37.02	31.35	23.99	26.78	22.49	29.46	16.79	36.38	21.99	37.66	37.34	15.98	29.57	19.41	14.28	20.71	23.02
YALI0B10241g	18.13	20.69	33.87	23.35	26.18	31.99	31.28	27.95	25.25	15.84	25.19	27.97	19.78	20.37	20.53	29.62	37.18	64.09
YALI0B10263g	20.69	22.28	15.4	13.3	15.28	19.25	16.95	16.62	22.93	25.26	31.6	35.29	18.59	24.27	19.98	17.54	19.48	11
YALI0B10274g	236.18	172.95	134.38	130.61	353.56	311.39	299.53	631.05	261.52	175.39	173.04	161.47	198.2	162.25	143.23	103.18	146.96	147.22
YALI0B10296g	13.92	13.97	17.16	13.78	20.63	20.43	19.2	13.85	11.58	16.45	22.4	22.07	15.94	17.61	17.42	21.75	23.1	25.26
YALI0B10318g	55.95	58.83	51.76	44.84	52.77	50.15	50.42	73.57	49.83	65.32	72.48	68.24	64.84	74.17	58.66	82.16	94.11	94.73
YALI0B10340g	117.55	134.67	244.7	254.21	256.65	224.2	183.55	175.18	181.25	134.72	116.68	125.84	130.36	134.08	194.77	259.86	187.43	168.24
YALI0B10362g	96.72	112.85	155.3	148.88	202.01	244.19	244.78	264.63	176.81	135.79	131.81	155.86	111.81	150.47	276.64	199.12	133.35	99.37
YALI0B10384g	17.98	17.46	13.87	10.87	6.78	10.31	15.93	9.94	10.36	4.85	5.97	6.36	5.26	6.42	1.39	1.52	1.83	2.01
YALI0B10406g	162.21	164.29	291.69	320.32	402.84	340.11	271.24	224.24	220.45	296.7	286.49	329.08	260.93	350.61	351.97	409.52	324.41	307.53
YALI0B10428g	29.31	32.39	27.59	22.19	41.98	45.51	51.44	44.88	24.59	16.5	23.46	21.88	19.38	17.45	26.4	41.51	49.25	58.21
YALI0B10450g	312.57	306.92	373.26	517.42	660.03	706.55	712.1	601.02	332.51	420.16	354.83	406.18	425.21	462.2	753.07	837.52	865.25	937.11
YALI0B10472g	45.57	44.23	48.42	43.47	48.08	49.65	45.9	50.74	49.15	42.44	48.88	50.06	38.22	45.78	44.39	58.62	66.46	76.02
YALI0B10494g	159.53	176.81	167.84	141.73	138.83	180.71	174.65	143.6	172.78	189.1	178.34	207.2	156.76	202.94	251.18	215.63	164.83	111.62
YALI0B10516g	160.05	163.19	246.99	238.96	132.86	186.58	182.76	114.39	52.03	133.31	131.59	141.34	113.31	149.56	112.33	197.55	184.3	189.21
YALI0B10538g	41.06	38.54	42.3	35.45	35.02	34.19	36.11	37.79	36.69	25.11	38.49	33.06	25.74	26.8	30.08	41.29	45.69	47.79
YALI0B10560g	142.24	138.91	154.86	120.39	100.02	79.46	107.43	62.04	175.42	128.56	146.42	150.97	101.73	152.32	95.67	68.17	63.28	49.08
YALI0B10582g	108.29	106.2	82.88	72.03	37.79	39.19	37.3	38.48	129.71	95.28	108.71	111.34	81.09	102.4	62.83	44.39	47.45	35
YALI0B10604g	11.35	13.04	16.16	19.1	1.64	2.64	2.88	1.48	0.5	5.38	5.59	5.09	5.19	5.85	1.07	1.06	1.96	2.27
YALI0B10626g	0.7	0.39	0.51	0.53	0.88	1.21	0.32	0.55	0.12	0.38	0.26	0.38	0.49	0.42	0.17	0.04	0.14	0.08
YALI0B10648r	0	0	0	0	0	0	0	0	0	0	0	0	0	0	0	0	0	0
YALI0B10692g	30.64	36.45	34.83	30.12	35.74	51.29	51.88	34.79	40.9	21.29	28.35	30.31	19.27	23.56	32.05	36.85	49.41	95.87
YALI0B10714g	24.49	23.96	28.71	23.4	15.56	18.92	20.36	19.2	34.73	23.3	29.97	25.73	21.18	25.25	19.74	27.25	29.51	30.86
YALI0B10736g	1611.35	1695.64	615.62	530.51	295.77	179.08	131.09	96.97	264.71	1523.17	1895.88	1804.28	920.71	1354.91	92.34	159.95	215.41	658.98
YALI0B10758g	211.4	233.84	183.95	155.94	113.66	132.02	121.86	177.41	140.38	296.99	344.8	342.24	221.77	275.95	177.24	248.98	260.69	229.37
YALI0B10780g	189.17	185.33	203.94	160.59	108.53	121.82	98.76	175.13	214.92	159.6	194.14	196.95	170.64	193.36	114.69	147.11	199.39	213.38
YALI0B10802g	11.59	13.76	8.41	8.13	41.62	46.48	34.83	39.46	35.56	15.87	19.61	18.84	17.17	16.67	47.73	93.46	77.67	54.01
YALI0B10824g	5.49	3.49	2.48	2.08	8.33	18.89	8.79	17.02	6.87	3.78	3.47	4.6	4.75	3.67	6.38	8.91	13.94	7.97
YALI0B10846g	0.59	0.48	0.56	0.75	487.02	522.4	697.1	65.07	14.17	1.65	1.47	1.23	1.34	1.07	2.13	60.64	232.56	260.46
YALI0B10868r	0	0	0	0	0	0	0	0	0	0	0	0	0	0	0	0	0	0
YALI0B10890g	14.64	15.47	17.85	17.42	51.42	70.21	79.06	55.52	25.46	17.03	17.66	16.09	12.41	16.01	6.61	14.94	27.04	51.52
YALI0B10912g	41.87	41.73	43.23	31.25	36.67	39.35	37.65	49.73	75.48	45.12	44.38	40.75	41.48	36.41	38.59	57.04	68.99	83.17
YALI0B10934g	122.92	126.11	122.98	126.28	76.52	97.05	75.19	85.88	93.91	102.01	105.34	108.76	104.36	103.31	97.52	118.4	124.95	105.52
YALI0B10956g	3.91	3.74	2.46	2.5	10.35	5.11	3.82	3.78	16.28	1.45	3.82	2.79	3.19	2.87	6.09	4.93	7.33	6.81
YALI0B10978g	44.59	36.48	36.48	37.6	58.27	77.22	62.8	80.17	73.3	65.82	58.68	53.86	59.52	53.16	64.34	76.43	83.64	83.53
YALI0B11000g	166.46	169.15	150.11	145.27	163.57	216.11	194.23	249.42	283.47	186.51	169.96	184.75	143.47	184.19	219.91	149.09	138.84	91.06
YALI0B11022g	618.66	460.49	251.92	325.19	306.91	262.53	250.6	471.5	756.35	378.18	388.48	314.29	444.02	331.77	306.23	240.94	400.36	412.97
YALI0B11044g	13.01	15.19	13.35	11.32	12.75	15.26	10.72	15.68	13.98	7.14	10.75	10.57	8.19	7.58	15.39	19.48	23.03	19.73
YALI0B11066g	22.23	24.09	15.58	14.79	48.64	47.6	58.06	67.98	122.21	15.96	29.72	32.15	18.5	19.59	31.64	19.38	27.4	24.01
YALI0B11088g	45.32	43.89	39.36	34.82	66.08	65.92	73.1	49.41	49.82	31.3	40.97	37.21	31.79	31.14	42.61	53.56	74.74	143.48
YALI0B11110r	0	0	0	0	0	0	0	0	0	0	0	0	0	0	0	0	0	0
YALI0B11132g	82.79	73.4	72.81	63.16	57.88	59.48	49.8	84.09	82.49	88.88	107.9	95.7	88.93	84.01	73.42	79.51	97.37	92.82
YALI0B11154g	31	38.59	37.95	29.76	59.81	76.34	68.6	62.74	39.61	45.39	60.55	57.86	36.83	42.28	55.59	68.08	84.87	99.12
YALI0B11176g	57.21	40.91	35.4	31.9	29.63	27.75	25.08	31.22	26.44	31.83	37.66	27.12	38.63	25.32	16.77	16.73	22.38	19.84
YALI0B11198g	16.42	16.7	15.29	10.11	17.48	23.83	22.34	28.57	45.57	10.75	19.71	21.34	12.62	12.84	24.89	24.45	26.91	36.43
YALI0B11220g	5.15	6.28	5.84	3.32	12.08	10.78	13.56	5.68	14.64	4.56	12.62	11.52	6.25	5.53	11.63	10.28	10.42	16.05
YALI0B11242g	71.77	72.44	79.75	78.19	61.29	89.67	65.51	93.58	42.01	76.61	78.66	69.99	90.34	74.57	73.39	95.6	135.56	196.64
YALI0B11264g	0	0.32	0.14	0	0	0.68	0.16	1.29	0.74	0.32	0.57	0.16	0	0.47	0	0.15	0.18	0.34
YALI0B11286g	35.07	35.25	48.16	38.3	27.8	19.11	14.46	34.02	56.73	79.75	111.42	112.55	102.74	84.16	35.08	25.65	28.58	24.64
YALI0B11308g	174.35	154	122.49	146.34	155.4	146.22	155.64	206.83	202.07	194.39	228.78	199.02	235.51	198.87	123.51	139.24	133.58	143.09
YALI0B11330g	191.4	200.13	273.88	243.23	82.65	114.27	99.27	112.23	182.3	193.89	197.92	225.54	230.31	213.62	129.71	133.43	134.84	128.66
YALI0B11352g	13.82	14.38	10.44	6.38	11.21	16.1	19.02	17.12	32.2	14.52	20.31	19.51	14.7	14.46	24.21	20.55	26.94	35.09
YALI0B11374g	375.53	364.07	355.26	420.85	605.54	606.2	632.27	461.65	311.09	417.97	447.94	412.12	365.76	400.57	298.06	359.13	373.91	361.81
YALI0B11396g	44.72	45.42	52.69	42.72	49.82	52.6	46.03	29.16	45.49	52.34	52.76	52.39	50.84	54.1	36.26	49.51	54.99	49.75
YALI0B11418g	12.41	13.66	30.04	22.63	37.83	33.3	35.26	21.59	19.28	13.43	22.65	25.36	10.1	16.55	11.33	18.08	21.6	34.47
YALI0B11440g	47.97	45.33	34.7	34.98	19.77	25.31	19.28	21.02	15.28	41.64	48.77	53.7	28.3	38.09	18.05	25.25	32.1	44
YALI0B11462g	6.65	8.65	8.51	5.18	20.99	17.33	21.99	14.1	13.56	4.39	11.79	13.16	5.39	7.22	10.85	14.88	20.11	37.22
YALI0B11484g	30.51	34.61	30.63	27.09	23.04	23.78	27.98	22.06	50.39	25.15	27.27	29.11	21.86	25.68	25.6	32.5	38.13	31.99
YALI0B11506g	25.09	26.63	29.31	24.48	30.99	27.1	31.71	35.49	63.17	54.2	62.41	62.69	43.23	57.91	33.49	29.51	40.02	52.06
YALI0B11528g	17.83	24.4	17.54	10.71	20.38	27.04	26.27	20.39	17.76	26.63	34.63	29.42	24.14	24.14	19.18	22.65	19.3	30.91
YALI0B11550g	23.36	25.91	18.15	16.03	19.73	25.2	21.54	17.73	17.81	15.09	23.77	21.6	16.94	16.56	18.76	25.14	26.59	31.72
YALI0B11572g	95.12	99.67	71.24	71.24	108.36	97.92	100.57	53.55	99.39	109.45	114.53	116.66	95.17	104.58	78.46	76.61	92.75	96.93
YALI0B11594g	54.81	59.13	72.08	72.71	118.68	117.07	145.75	87.6	123.86	59.85	76.13	68.87	75.3	70.69	63.88	79.03	78.45	69.85
YALI0B11616g	0	0	0	0	0	0	0	0	0	0	0	0	0	0	0	0	0	0
YALI0B11660g	47.35	44	39.32	47	37.08	49.35	40.25	54.26	38.03	46.23	46.09	41.55	40.78	45.21	39.49	46.15	53	61.88
YALI0B11682g	118.86	124.08	112.6	110.02	120.36	127.54	118.23	93.05	117.82	108.19	123.36	122.66	108.3	109.36	130.14	175.55	190.18	159.03
YALI0B11704g	75.7	76.57	88.53	86.7	99.03	113.98	99.96	145.61	84.37	77.24	80.15	80.84	62.81	72.86	115.1	123.72	121.3	90.09
YALI0B11726g	43.85	47.09	43.92	34.14	56.31	74.74	76.28	65.65	61.56	39.49	58.48	52.04	42.05	42.44	41.79	51.32	58.91	71.68
YALI0B11748g	58.93	65.59	85.46	82.49	65.89	80	63.13	80	71.86	62.34	73.12	76.54	72.54	70.12	20.58	36.25	48.77	109.71
YALI0B11770g	213.91	201.72	112.94	92.15	79.05	76.96	84.35	88.23	305.98	171.09	201.74	177.62	161.75	182.19	134.1	76.21	118.23	100.08
YALI0B11792g	3.72	3.22	3.38	1.61	9.93	12.11	10.67	6.12	6.94	14.34	9.59	8.76	7.92	12.16	2.44	2.4	6.15	23.07
YALI0B11814g	17.4	20.35	17.53	14.07	11.03	12.81	13.16	22.82	25.31	7.82	17.24	14.49	11.95	9.73	20.1	20.97	26.82	23.78
YALI0B11836g	58.97	63.97	38.06	39.64	37.22	55.6	51.02	51.94	70.09	40.68	52.06	47.79	43.79	37	76.47	82.68	98.8	75.22
YALI0B11858g	0	0.14	0	0	0	0	0	0.34	0.23	0.24	0.41	0.3	0.07	0.09	0.15	0	0	0
YALI0B11880g	260.55	252.34	203.33	171.73	145.61	129.78	144.94	137.3	303.75	227.17	228.3	221.39	197.63	222.65	166.04	119.33	130.54	85.2
YALI0B11902g	0.19	0.39	0.31	0.27	0.73	0.25	0.96	0.98	1.02	0.9	0.72	1.08	1.46	0.87	0.22	0.21	0.22	0.18
YALI0B11913g	1346.11	1322.04	1259.35	1607.2	1585.53	1387.07	1364.16	1631.49	1075.75	1276.87	1355.47	1166.97	1454.7	1348.03	1607.23	1809.91	2125.1	2018.32
YALI0B11924g	9.91	10.87	17.6	13.95	9.76	12.98	10.73	15.85	13.03	6.73	14.55	14.32	8.28	7.23	15.46	15.99	21.88	23.91
YALI0B11946g	238.42	240.23	323.62	325.41	180.6	259.31	213.91	359.51	149.13	319.53	403.43	388.94	373.28	379.74	198.41	230.42	317.37	300.88
YALI0B11968g	46.73	45.78	28.86	22.78	28.77	38.17	39.78	34.21	62.97	29.84	47.98	44.72	26.67	29.66	41.89	28.96	35.69	31.08
YALI0B11990r	0	0	0	0	0	0	0	0	0	0	0	0	0	0	0	0	0	0
YALI0B12034g	12.16	12.71	9.6	9.09	10.35	11.53	10.96	15.55	15.02	11.08	12.89	9.94	11.16	8.49	10.58	11.89	15.69	18.29
YALI0B12056g	175.4	172.72	146.16	117.98	148.02	136.04	162.92	165.67	210.94	144.02	167.82	165.39	118.79	147.04	115.38	91.01	130.75	156.86
YALI0B12078g	158.95	158.82	245.08	276.76	231.23	282.65	255.04	245.64	713.52	426.97	487.75	457.83	422.88	369.82	311.45	281.21	306.69	321.93
YALI0B12100g	52.3	55.3	63.47	60.56	86.49	97.17	101.04	88.29	47.36	49.17	55.32	57.12	49.36	47.13	46.28	84.1	109.54	134.03
YALI0B12122g	260.19	230.07	156.13	234.08	238.4	174.9	191.75	300.09	114.7	238.64	306.05	224.29	384.6	202.45	94.33	161.09	201.62	223.28
YALI0B12144g	29.88	31.04	33.48	32.58	32.31	41.99	32.77	31.07	41.85	45.22	52.52	52.61	46.92	49.22	49.51	58.77	59.84	57.98
YALI0B12166g	991.83	969.33	882.75	1255.82	631.19	682.69	600.64	1397.43	950.15	1935.87	1774.3	1657.21	2117.1	1718.27	1359.74	873.42	1009.87	1055.18
YALI0B12188g	42.91	45.3	47.79	39.43	208.74	259.26	324.56	131.02	78.7	33.41	50.84	46.95	43.67	41.12	68.9	79.49	106.99	140.45
YALI0B12210g	208.2	207.42	219.21	198.88	180.39	205.17	222.78	311.18	228.85	195.25	200.96	206.12	178.2	190.99	202.71	202.83	240.91	198.34
YALI0B12254g	0.66	0.11	0.2	0.06	4.97	6.78	7.15	3.55	0.62	0.09	0.7	0	0.06	0.1	0	0	0	0.16
YALI0B12276g	89.18	79.75	60.47	50.23	51.47	45.14	54.63	42.49	157.95	62.66	90.48	86.33	56.22	72.38	45.75	27.63	36.02	28.13
YALI0B12298g	9.71	9.46	5.34	3.69	5.32	7.74	4.24	11.93	6.86	3	4.01	3.55	2.88	3	2.25	2.96	3.29	2.04
YALI0B12320g	73.1	78.43	62.43	51.42	30.56	43.46	45.69	61.33	109.48	83.28	81.69	85.2	62.78	92.33	82.41	65.43	62.44	51.17
YALI0B12342g	99.4	110.59	122.97	87.67	66.47	68.47	66.2	73.25	113.08	154.61	209.85	223.44	83.45	167.12	55.28	54.57	60.08	329.9
YALI0B12364g	126.01	132.83	125.92	131.26	100.34	128.76	93.23	199.63	220.33	114.45	149.06	139.77	144.34	142.44	119.53	143.31	201.5	280.89
YALI0B12386g	87.47	90.08	72.84	78.72	46.5	40.52	23.15	18.02	26.48	156.35	172.59	161.76	115.49	145.96	31.39	42.28	42.47	36.49
YALI0B12408g	42.4	45.99	39.24	35.6	37.76	45.02	40.25	32.16	25.2	31.46	37.28	34.98	32.04	32.89	34.63	58.57	60.1	46.44
YALI0B12430g	3.14	3.65	4.73	6.54	14.21	15.56	11.19	12.75	13.52	5.52	7.18	6.06	7.43	5.85	5.81	6.62	7.27	11.37
YALI0B12452g	43.08	41.38	27.19	23.39	23.57	36.65	32	42.7	50.12	42.24	47.93	42.5	41.72	37.26	44.82	47.69	60.48	51.57
YALI0B12474g	172.16	195	251.37	196.56	146.68	167.22	199.79	194.72	215.93	191.93	170.98	179.29	139.93	178.67	169.74	181.92	140.57	128
YALI0B12496g	57.13	56.26	57.2	55.48	54.65	57.14	55.14	63.23	58.52	51.13	56.41	57.05	46.22	51.75	59.97	72.64	75.78	61.87
YALI0B12518g	250.59	263.79	337.32	308.63	200.51	220.02	211.54	177.28	170.59	179.8	197.81	198.5	207.08	224.52	144.28	224.77	257.99	256.08
YALI0B12540g	51.95	54.51	73.77	70.17	77.45	81.86	80.58	45.62	32.71	50	46.86	54.48	46.08	49.93	49	62.18	52.48	50.75
YALI0B12562g	650.42	701.46	885.56	699.43	546.62	590.66	693.64	551.63	784.23	610.73	672.23	693.85	444.92	615.61	821.06	754.8	645.75	480.85
YALI0B12584g	58.96	65.87	65.86	59.8	144.26	151.74	177	130.47	145.77	55.4	84.64	86.23	53.51	66.69	108.69	107.93	132.42	187.74
YALI0B12606g	6.05	6.99	8.23	7.99	7.25	9.7	9.16	9.46	13.54	8.86	7.89	9.39	7.84	11.55	8.21	10.13	10.06	11.11
YALI0B12628g	38.18	33.78	18.23	13.03	24.95	19.51	24.75	28.85	82.73	31.78	48.22	50.77	35.35	36.42	47.19	22.78	25.88	15.38
YALI0B12650r	0	0	0	0	0	0	0	0	0	0	0	0	0	0	0	0	0	0
YALI0B12694g	31.72	35.44	35.2	30.83	56.06	58.57	67.5	35.88	23.01	24.3	26.97	27.35	22.69	28.16	33.53	54.97	63.2	72.48
YALI0B12716g	58.74	70.09	141.12	122.22	195.64	205.85	265.1	131.94	49.95	86.07	115.46	124.87	90.62	104.02	51.82	88.33	149.61	171.11
YALI0B12738g	36.19	38.37	31.51	22.53	15.33	16.17	12.52	20.62	28.38	23.36	31.5	27.29	26.68	28.09	29.56	41.74	51.16	57.68
YALI0B12760g	44.15	46.53	70.51	110.82	507.36	397	366.37	171.54	87.84	131.26	103.88	80.8	164.78	81.68	62.18	64.57	94.59	193.21
YALI0B12782g	25.28	32.73	37.55	33.84	43.22	42.24	41.43	49.58	22.96	30.36	35	38.96	29.06	37.64	30.22	48.97	53.29	52.5
YALI0B12804g	1644.92	1547.56	1268.19	1185.35	1041.87	979.27	818.66	1402.82	1654.07	1304.57	1153	1060.04	1446.18	1259.8	1637.98	1555.9	1582.56	1150.55
YALI0B12826g	2790.14	2781.74	2791.14	2510.95	2103.65	2038.83	2045.59	1955.24	2691.62	2633.18	2161.33	2328.72	2479.96	2514.35	3593.25	3388.49	2790.39	1979.71
YALI0B12848g	2922.93	2997.21	2502.01	2500.98	1813.22	1667.26	1638.01	1684.75	3472.43	3290.52	2651.08	2808.08	2995.98	3216.81	3850.32	3516.06	2909.13	2054.16
YALI0B12870g	29.07	24.5	20.53	15.8	22.82	28.1	26.46	24.55	27.56	17.48	20.97	18.22	15.11	13.06	17.46	16.46	19.77	13
YALI0B12892g	20	19.6	20.92	15.39	39.43	41.72	52.22	24.46	40.32	10.92	21.01	20.92	16.13	12.57	18.2	21.67	25.01	34.83
YALI0B12914g	35.43	40.18	28.67	22.21	23.12	34.07	26.34	43.04	28.12	24.07	34.04	31.05	31.92	20.29	35.35	48.92	66.08	59.17
YALI0B12936g	131.69	125.75	86.54	94.85	89.66	109.52	97.66	104.19	128.59	122.58	135.87	118.06	121.65	111.53	116.1	122.97	136.6	96.14
YALI0B12958g	159.62	172.17	130.4	144.28	126.64	148.16	155.79	203.64	160.66	151.68	137.22	149.36	133.73	163.88	212.17	166.48	170.66	122
YALI0B12980g	0.49	0.57	0.47	0.37	6.55	5.25	4.42	4.24	0.81	0.38	0.59	0.53	0.49	0.4	5.65	2.19	2.68	3.19
YALI0B13002t	0	0	0	0	0	0	0	0	0	0	0	0	0	0	0	0	0	0
YALI0B13024r	0	0	0	0	0	0	0	0	0	0	0	0	0	0	0	0	0	0
YALI0B13035r	0	0	0	0	0	0	0	0	0	0	0	0	0	0	0	0	0	0
YALI0B13046g	0.17	0.21	0	0.26	0.07	0	0	0.33	0	0	0.27	0.29	0.21	0.21	0	0.03	0	0.05
YALI0B13068g	0	0	0	0	0	0	0	0	0	0	0	0	0	0	0	0	0	0
YALI0B13090g	296.97	216.26	429.84	419.21	0.13	0.12	0.04	0.16	2.78	7.78	24.1	1.99	78.23	22.64	0.11	0	0	0.25
YALI0B13112g	5.48	3.47	6.21	5.35	0.67	0.43	0.15	0.25	0.73	0.18	0.58	0.31	1.19	0.55	0.15	0.23	0.52	0.97
YALI0B13134g	1.78	0.64	3.05	2.72	5.47	2.21	2.4	0.85	0.06	0.15	0.32	0.06	1.46	0.42	0.68	1.14	2.45	1.1
YALI0B13156g	179.33	216.63	237.1	231.51	180.73	219.07	257.28	205.5	91.14	158.27	165.61	178.86	156.01	171.53	178.73	334.47	332.64	305.29
YALI0B13178g	12.95	14.21	21	19.36	30.73	35.69	38.9	57.85	45.62	36.72	46.62	49.76	32.91	37.36	56.88	54.18	68.74	61.4
YALI0B13200g	143.96	145.14	359.16	354.61	645.09	635.96	973.91	237.19	49.37	99.55	103.38	83.49	129.59	117.43	69.35	269.54	288.87	346.12
YALI0B13222g	27.39	29.83	19.25	13.19	48.75	49.49	59.86	65.97	99.56	18.02	33.58	34.92	17.1	22.51	46	27.4	32.14	32.48
YALI0B13244r	0	0	0	0	0	0	0	0	0	0	0	0	0	0	0	0	0	0
YALI0B13288g	12.89	11.93	18.41	13.03	10.42	8.31	9.52	23.28	17.67	10.75	17.95	21.33	20.16	20.21	18.56	26.65	33.8	56.12
YALI0B13310g	100.35	97.01	157.21	138.77	118.02	105.17	110.87	66.3	69.44	72.24	91.2	91.3	66.1	77.55	41.12	44.85	65.11	97.51
YALI0B13332g	52.01	48.41	25.86	25.22	73.63	51.74	38.29	39.41	40.85	46.28	47.79	43.42	44.68	43.9	37.39	42.5	41.62	33.68
YALI0B13354g	9.17	9.59	18.03	12.49	12.13	12.99	15.27	13.2	10.06	7.46	9.85	8.1	8.88	8.33	8.56	15.88	22.92	35.12
YALI0B13376g	5.42	5.09	7.2	6.35	9.1	14.35	11.96	17.78	11.99	5.56	7	7.75	5	5.09	5.43	9.53	9.53	11.51
YALI0B13398g	152.67	165.67	177.68	158.4	110.68	149	116.25	154.89	131.75	154.09	135.38	139.93	130.45	156.91	135.73	144.31	142.76	127.08
YALI0B13420g	291.68	302.89	256.98	240.72	216.06	204.59	172.09	150.62	169.21	364.52	371.7	378.37	309.6	343.68	305.99	312.75	276.87	210.79
YALI0B13442g	58.82	58.32	54.47	36.12	55.58	55.55	71.04	60.06	159.85	55.95	76.74	77.45	52.79	62.92	67.45	45.3	52.87	40.1
YALI0B13464g	41.55	47.04	55.94	46.75	25.71	41.35	36.85	27.73	28.55	46.97	50.32	51.37	43.71	43.66	38.78	52.72	51.64	58.33
YALI0B13486g	63.74	58.03	33.29	27.67	25.13	41.57	37.14	54.6	132.98	35.97	43.42	41.7	33	36.72	35.07	25.1	36.25	35.01
YALI0B13508g	11.44	12.81	13.39	16.35	16.17	19.12	23.43	18.13	22.87	12.34	18.41	14.5	16.28	11.79	13.86	15.01	22.97	22.15
YALI0B13530g	155.35	172.38	237.99	200.63	125.09	110.92	127.03	91.21	64.41	137.94	188.91	193.96	128.8	160.26	82.01	96.12	105.09	112.29
YALI0B13552g	100.17	102.67	110.84	85.95	64.01	86.78	73	77.87	165.54	154.39	148.59	174.88	109.35	154.63	142.98	116.54	110.45	86.28
YALI0B13574r	0	0	0	0	0	0	0	0	0	0	0	0	0	0	0	0	0	0
YALI0B13618g	72.08	81.4	159.96	110.66	134.59	136.02	124.78	78.93	68.43	52.12	75.67	83.54	63.59	66.7	61.6	120.05	152.37	243.09
YALI0B13640g	39.92	46.09	95.26	85.19	217.43	215.14	235.87	134.59	59.21	38.29	38.2	45.48	38.33	43.25	69.37	139.87	169	326.83
YALI0B13662g	34.57	34.11	33.86	27.04	25.76	26.21	22.31	43.42	65.91	41.9	47.56	43.51	53.22	44.38	49.6	50.13	51.97	45.93
YALI0B13684g	43.35	37.36	34.01	31.16	28.76	48.78	31.62	47.29	39.47	34	41.7	33.88	35.5	28.49	20.5	26.26	37.5	57.37
YALI0B13706g	23.84	26.98	20.35	16.37	23.57	24.24	20.29	24.14	45.24	12.22	20.41	21.02	13.86	11.84	25.67	26.79	30.79	26.27
YALI0B13728g	22.08	16.92	19.19	17.68	24.75	22.98	21.42	19.22	5.95	13.29	10.76	8.1	14.43	11.87	6.31	3.47	5.01	2.86
YALI0B13750g	12.84	14.99	16.79	13.69	14.97	17.79	14.74	14.43	32.44	16.82	27.83	26.83	16.81	17.84	17.89	23.6	24.03	24.16
YALI0B13772g	116.77	113.67	104.09	122.32	139.88	122.07	115.05	178.91	145.23	208.38	229.71	197.54	185.17	214.84	118.59	139.86	168.95	210.95
YALI0B13794g	0.16	0.33	0.14	0.29	0.62	1.79	1.46	1.02	0.99	0.18	0.29	0.42	0.78	0.23	0.17	0.3	0.19	0.98
YALI0B13816g	39.28	43.23	35.35	31.57	27.76	16.66	13.46	31.69	40.38	52.64	59.04	55.66	54	48.91	37.3	30.22	26.51	24
YALI0B13838g	2.35	3.42	2.36	1.82	2.23	0.78	0.87	3.04	3.84	6.25	5.32	7.63	6.42	6.15	3.88	3.23	3.15	3.11
YALI0B13860g	67.25	55.79	30.2	32.13	63.42	60.36	66.37	76.16	117.7	66.17	66.73	57.47	73.53	56.98	68.47	63.03	82.58	69.87
YALI0B13882g	200.75	212.4	292.65	274.29	151.53	156.2	141.21	125.32	158.7	206.91	222.96	229.38	217.25	227.22	153.51	259.4	272.41	256.71
YALI0B13904g	16.97	18.14	16.29	12.61	24.53	29.01	28.68	22.28	20.11	16.4	20.38	19.12	18.99	16.43	22.58	21.07	25.74	38.84
YALI0B13926g	32.62	34	30.65	34.19	21.54	23.87	27.21	26.25	33.36	31.56	30.09	29.89	32.09	24.54	24.54	27.3	32.41	42.23
YALI0B13948g	92.77	94.09	120.85	171.19	67.76	80.31	80.05	62.78	17.7	38.08	46.78	44.9	29.83	34.62	31.74	50.73	83.43	142.79
YALI0B13970g	876.85	994.25	1196.61	1110.87	415.81	488.48	440.23	385.08	330.76	486.79	435.9	492.12	451.33	504.15	397.78	503.17	350.4	286.71
YALI0B13992g	25.6	29.84	31.01	33.48	16.67	18.06	21.44	20.49	25.74	26.75	37.07	38.86	23.18	26.82	19.64	21.02	29.76	25.25
YALI0B14014g	252.2	299.59	254.64	217.7	54.79	58.18	35.26	56.64	95.8	397.84	347.74	412.77	260.15	401.75	77.13	104.1	77.74	141.1
YALI0B14036g	131.83	137.92	135.39	144.57	108.38	106.86	103.53	81.78	108.88	121.72	117.53	124.08	103.21	138.04	84.28	121.73	118.26	100.27
YALI0B14058g	295.06	250.37	210.56	197.82	245.59	175.67	209.87	396.96	445.68	215.64	265.05	183.9	351.83	187.07	158.45	159.37	218.75	220.15
YALI0B14080g	23.61	22.1	20.4	17.24	25.28	25.73	18.6	31.14	31.56	17.76	14.42	14.76	29.04	17.81	13.23	13.5	28.26	27.69
YALI0B14102g	76.11	85.47	149.12	142.41	91.96	100.29	91.27	55.56	23.76	64.12	67.56	64.63	61.86	70.96	66.65	109.38	99.1	104.88
YALI0B14124g	18.63	16.52	15.34	14.13	10.02	8.37	8.66	8.52	15.71	11.56	14.89	15.51	13.78	10.79	8.38	8.37	10.96	12.85
YALI0B14146g	1933.28	1923.09	1772.41	1536.65	1339.34	1340.01	1170.81	1443.37	2050.92	1923	1683.8	1865.86	1789.23	1640.68	2570.89	2483.7	1949.69	1350.1
YALI0B14179g	13.28	14.08	16.88	12.31	17.1	14.45	15.88	9.98	39.27	18.37	26.39	25.21	15.27	17.98	12.86	15.96	13.27	12.76
YALI0B14201g	103.41	99.73	79.19	77.25	28.52	23.24	23.15	55.97	34.54	63.02	78.96	67.9	71.46	73.49	71.15	107.81	108.83	80.28
YALI0B14223g	12.58	11.93	13.77	12.52	11.04	14.9	12.18	10.98	15.29	14.16	12.76	10.4	9.85	10.69	13.49	14.16	17.66	10.95
YALI0B14245g	48.28	51.49	51.99	44.01	36.8	52.07	44.37	72.78	56.95	36.14	38.05	44.17	36.8	36.37	50.18	62.36	62.24	58.37
YALI0B14267g	378.92	385.47	396.43	437.92	621.25	636.26	727.02	674.77	329.73	425.16	398.85	402.33	367.98	398.94	304.41	423.86	489.28	537.6
YALI0B14289g	16.08	20.75	18.45	19.34	18.01	28.52	27.66	14.61	3.86	9.49	12.69	10.35	10.03	9.3	8.59	8.1	8.51	15.91
YALI0B14311g	58.45	41.79	36.19	38.7	32.08	30.93	34.48	32.78	36.25	71.36	71.39	65.51	48.37	67.33	30.36	11.47	21.38	27.67
YALI0B14333g	3.74	5.23	4.24	3.51	5.27	5.86	5.71	5.14	9.86	11.12	12.49	12.57	8.95	12.15	4.29	2.82	3.08	5.69
YALI0B14355g	181.48	190.26	200.7	181.27	198.1	200.4	164.95	157.32	199.16	209.65	282.18	273.64	213.84	197.77	139.22	131.01	148.57	163.55
YALI0B14377g	1502.68	1637.94	1681.59	1649.11	1472.84	1366.25	1402.27	907.12	750.24	1722.06	1936.9	1903.23	1800.26	1893.25	1243.44	1413.16	1347.55	1357.79
YALI0B14399g	183.25	200.9	224.94	216.84	196.59	219.96	216.55	155.88	96.53	192.48	191.22	206.67	169.61	197.28	166.63	215.81	190.51	179.44
YALI0B14421g	0.68	1.3	2.86	2.53	5.08	2.24	3.48	0	4.25	1.06	0.94	0.62	1.62	1.03	1.28	0.83	1.62	3.28
YALI0B14443g	25.08	29.55	40.85	31.9	27.97	41.7	39.65	28.13	17.23	16.57	35.73	36.02	17.75	19.63	20.4	26.56	29.86	35.72
YALI0B14465g	169.89	163.54	135.54	126.79	121.21	113.35	114.59	115.27	281.47	146.96	164.19	160.69	145.23	142.76	91.47	107.64	110.67	97.74
YALI0B14487g	443.77	471.53	484.68	484.93	547.38	517.06	579.03	426.25	272.27	456.3	463.36	472.37	396.62	499.92	408.32	388.72	377.33	365.79
YALI0B14509g	947.46	1117.82	940.19	911.81	655.58	953.34	835.49	679.24	528.48	720.35	698.69	697.32	520.47	629.66	1001.08	1345.95	1240.76	1183.71
YALI0B14531g	61.23	67.52	94.24	81.52	89.47	84.41	79.13	71.52	32.44	44.85	49.83	46.72	52.47	52.4	38.17	77.31	95.37	126.63
YALI0B14553g	10.94	11.54	11.35	8.03	15.57	16.36	16.63	13.92	11.85	7.02	9.43	9.61	6.12	6.35	11.33	12.63	15.28	14.91
YALI0B14575g	16.38	17.55	22.21	25.15	18.83	8.23	9.2	17.74	19.76	14.05	14.49	12.78	13.44	12.91	20.21	21.98	23.89	23.56
YALI0B14597g	24.58	28.27	20.27	17.21	56.2	69.74	76.29	51.45	38.41	26.35	31.05	28	24.25	22.68	32.7	41.33	42.79	55.03
YALI0B14619g	11.2	11.63	20.2	30.49	66.12	47.96	28.6	34.21	272.06	66.34	61.89	62.87	83.09	58.32	130.97	99.91	56.04	36.28
YALI0B14641g	65.03	70.99	64.52	63.24	272.81	260.81	322.3	150.73	61.84	77.34	88.21	88.48	72.81	88.31	90.46	132.58	127.38	115.1
YALI0B14663g	141.83	136.29	114.04	118.15	113.68	111.33	83.85	149.52	107.67	164.28	178.39	182.15	161.1	180.19	159.65	172.06	179.96	141.42
YALI0B14685g	13.61	13.74	8.4	8.06	2.85	2.8	2.54	5.74	5.36	6.49	4.96	5.39	7.06	6.82	0.21	0.29	0.3	0.98
YALI0B14707g	40.61	41.73	44.17	46.27	44.09	46.9	40.67	35.53	30.85	49.48	58.78	57.54	56.84	51.32	48.37	53.76	51.34	43.23
YALI0B14729g	69.11	70.01	44.06	48.24	57.17	73.21	56.2	72.59	23.27	48.27	54.16	49.21	45.81	43.54	25.56	41.01	54.97	53.38
YALI0B14751g	81.88	77.82	62.22	45.03	55.4	49.94	59.33	44.52	163.21	58.03	83.66	78.37	51.54	62.69	58.72	40.58	50.53	37.7
YALI0B14773g	42.79	35.03	27.47	25.81	33.18	32.11	28.36	63.88	53.98	37.52	43.17	36.93	49.78	33.13	24.26	19.92	34.53	37.73
YALI0B14795g	783.42	923.35	1665.69	1482.59	371.42	294.47	193.66	225.16	256.24	871.06	835.33	849.06	1150.9	1215.86	328.36	746.6	864.6	1466.78
YALI0B14817g	21.72	24.29	24.58	18.9	30.54	31.12	33.44	24.06	14.47	15.34	19.87	22.7	17.21	19.69	26.17	32.59	31.65	36.92
YALI0B14839g	26.89	28.09	26.89	23.4	78.81	84.86	96.45	118.98	41.02	28.13	31.25	29.34	26.14	27.22	44.97	49.17	45.91	34.14
YALI0B14861g	310.33	332.24	263.15	239.36	296.45	351.05	292.32	460.89	584.07	454.73	538.04	555.7	544.13	431.15	745.47	364.52	243.95	234.41
YALI0B14883g	11.12	11.51	11.98	5.95	16.74	19.06	13.32	17.54	23.14	8.57	14.97	14.11	9.98	9.68	17.81	18.11	16.64	21.47
YALI0B14905g	126.22	116.41	78.46	79.17	68.99	71.64	69.23	106.6	174.03	122.99	128.67	115.28	107.68	108.37	78.32	68.33	71.24	72.31
YALI0B14927g	81.33	87.65	66.79	64.99	121.94	127.52	117.35	165.07	138.24	83.19	84.66	78.46	69.05	73.15	220.88	205.37	224.52	156.69
YALI0B14938r	0	0	0	0	0	0	0	0	0	0	0	0	0	0	0	0	0	0
YALI0B14949g	21.41	21.25	16.56	11.4	19.39	28.83	28.09	24.11	34.84	11.39	20.73	19.92	14.61	12.23	13.98	17	24.85	39.6
YALI0B14971g	48.23	50.29	74.71	71.83	56.62	60.19	62.42	88.95	29.61	33.95	44.58	39.89	39.36	43.77	39.75	66.9	69.66	99.84
YALI0B14993g	189.87	211.58	214.55	190.79	214.63	278.27	274.55	264.37	209.7	213.6	188.03	211.51	170.65	187.44	260.54	210	173.73	115.04
YALI0B15015g	26.65	27.26	28.21	23.15	23.53	22.77	23.64	27.74	19.56	27.52	31.52	28.36	19.5	28.16	19.01	27.27	24.9	28.38
YALI0B15037g	74.74	70.68	57.25	44.67	65.6	72.93	61.44	78.93	126.93	45.25	62.64	66.56	42.66	47.94	51.3	47.69	58.1	57.17
YALI0B15059g	380.57	413.68	418.6	317.61	480.76	471.36	483.45	312.88	352.43	446.65	466.74	499.55	233.63	455.51	320.2	309.5	264.98	859.93
YALI0B15081g	539.13	542.12	532.69	527.96	435.02	501.74	515.37	597.1	540.48	456.98	447.71	423.47	449.82	501.07	480.91	504.11	529.41	449.3
YALI0B15103g	3353.99	3390.71	2522.38	2486.68	1844.56	1704.89	1624.65	1668.31	3018.52	3168.35	2624.52	2583.16	3274.64	2859.62	3279.78	3102.14	2629.26	1700.93
YALI0B15125g	1237.67	1160.63	2105.97	2269.28	1799.13	1426.56	1220.68	1181.82	413.2	639.9	620.47	554.19	862.7	698.69	760.43	1286.57	1351.97	1287.81
YALI0B15147g	65.31	65.94	66.64	49.87	53.55	74	56.91	56.9	93.65	41.41	56.66	52.93	44.55	44.23	57.7	73.83	89.27	72.48
YALI0B15180g	44.54	48.72	53.88	35.09	38.3	35.97	39.39	80.36	54.76	45.76	70.76	65.05	53.43	54.22	99.07	147.58	198.25	179.9
YALI0B15202g	49.03	48.59	66.27	69.57	86.35	90.24	75.9	70.32	33.96	55.76	52.88	50.8	48.55	47.25	33.63	52.58	53.55	50.54
YALI0B15224g	257.69	276.92	296.28	308.64	376.71	424.82	426.1	505.02	254.92	248.57	251.7	243.79	242.11	251.22	218.71	267.84	299.47	280.6
YALI0B15246g	8.97	12.24	14.16	9.27	13.65	11.65	16.93	11.06	15.29	8.11	13.08	15.14	8.04	10.83	13.61	14.66	16.93	21.26
YALI0B15268g	267.33	240.31	143.76	160.95	159.05	181.03	136.01	165.12	71.4	313.57	338.35	298.46	283.69	251.63	138.29	114.61	160.63	113.87
YALI0B15290g	50.86	49.56	40.71	38.12	56.89	56.86	56.59	103.49	49.51	35.68	43.75	35.87	50.75	34.23	64.49	111.49	146.74	135.4
YALI0B15304g	298.71	325.38	328.14	301.29	345.56	364.29	371.51	356.39	537.62	444.58	518.2	529.49	371.02	444.26	474.39	516.52	470.42	435.53
YALI0B15312g	39.59	35.52	27	23.28	21.4	26.79	17.8	34.03	83.14	37.52	45.92	49.03	36.81	41.66	41.95	24.7	31.39	31.99
YALI0B15334g	41.47	36.19	26.29	23.14	35.09	35.81	24.4	34.76	20.71	26.38	34.75	33.25	35.71	23.07	20.54	25.76	43.66	37.02
YALI0B15356g	22.77	24.98	23.13	18.06	20.15	16.78	16.84	24.76	33.05	28.02	35.07	30.43	30.14	25	31.67	41.67	40.67	36.47
YALI0B15378g	16.91	18.64	11.34	11.12	10.96	9.91	10.78	13.64	14.43	12.21	18.64	14.47	11.57	10.35	17.98	23.48	24.62	17.71
YALI0B15400g	50	46.49	30.55	23.45	31.48	30.13	25.41	51.26	104.59	32.34	49.59	43.43	33.33	32.05	38.26	30.83	46.79	34.51
YALI0B15422g	34.99	37.32	55.28	50.37	35.89	43.63	46.89	39.21	24.98	39.11	34.55	38.45	30.4	41.28	35.81	46.08	41.74	38.08
YALI0B15444g	454.79	503.86	500.48	519.33	182.4	215.95	151.65	163.77	210.88	295.14	248.16	273.46	288.34	319.28	311.68	294.25	218.66	214.84
YALI0B15466g	0.1	0.13	0.07	0.06	0.74	2.04	1.13	0.55	1.08	0.39	0.49	0.58	0.8	0.52	1.26	0.44	0.4	0.56
YALI0B15488g	0.88	0.66	0.33	0.52	0.21	0.28	0.45	1.02	1.03	0.76	0.88	0.49	0.61	0.7	0.55	0.3	0.7	0.23
YALI0B15510g	669.73	764.81	981.12	834.48	747.19	640.38	632.77	525.12	347.93	711.91	724.02	767.7	637.42	678.85	476.45	611.02	644.88	791.26
YALI0B15532g	1.6	0.75	0.26	0.79	1.41	1.03	2.15	1.75	7.09	0.37	0.78	1.76	0.46	0.51	0.96	2.5	2.95	4.28
YALI0B15554g	0.62	0.96	0.14	0.34	1.5	2.47	3.6	2.98	1.51	1.56	0.83	1.32	0.97	0.55	2.21	1.04	1.29	3.87
YALI0B15576g	15.95	16.12	21.16	15.92	27.71	30.36	33.05	23.18	23.27	13.53	21.23	20.56	19.82	18.41	16.02	24.57	23.24	24.23
YALI0B15598g	2157.71	2486.37	2349.29	2263.18	1620.42	1849.6	1594.54	992.44	471.75	2086.56	1951.35	2113.78	1305.57	2052.21	1280.01	1871.44	1736.19	1857.74
YALI0B15620g	32.34	28.59	27.74	26.95	53.49	35.18	42.77	51.77	42.55	19.58	23.47	19.79	42.14	16.88	20.5	29.42	42.37	42.6
YALI0B15642g	63.31	67.45	58.63	44.18	84.81	84.04	113.48	78.2	144.5	41.12	59.82	56.3	32.18	46.91	48.63	39.38	41.43	43.77
YALI0B15664g	128.47	138.14	127.74	118.6	134.98	172.22	160.21	183.34	102.4	93.72	108.4	98.98	75.06	99.66	106.51	122.23	108.43	84.43
YALI0B15686g	38.86	39.19	41.81	29.59	27.23	43.72	36.54	32.06	20.39	29.97	37.5	36.28	28.59	31.45	32.47	41.76	42.9	56
YALI0B15708g	123.28	123.39	99.48	83.05	102.92	128.93	131.64	145.81	187.78	104.24	122.48	124.24	88.43	108.98	132.57	108.7	126.13	102.9
YALI0B15722g	11.33	12.57	15.68	9.92	30.45	34.03	33.04	28.59	22.36	11.02	14.38	14.01	12.71	10.67	16.42	23.52	37.42	68.48
YALI0B15752g	244.94	237.92	330.06	329.34	183.71	203.5	167.7	225.93	218.75	286.55	312.71	308.25	340.27	298.93	198.46	316.57	305.49	329.54
YALI0B15774g	121.18	138.72	159.09	161.74	192.22	180.8	214.52	177	129.07	157.23	180.14	191.14	145.56	163.19	160.04	166.71	157.66	138.82
YALI0B15796g	0	0	0	0	0	0	0	0	0	0	0	0	0	0	0	0	0	0
YALI0B15818g	37.58	44.43	37.1	29.03	56.05	53.9	52.85	44.34	32.98	28.33	33.3	34.15	23.24	29.73	35.35	48.33	51.55	107.59
YALI0B15840g	289.64	303.05	284.74	442.27	176.98	252.95	239.68	403.44	182.23	389.91	365.81	378.56	380.64	384.55	357.98	309.27	325.78	290.93
YALI0B15862g	16.21	17.18	20.02	17.54	15.65	21.67	19.34	20.47	29.76	14.82	18.77	20.36	13.19	16.24	16.13	18.69	24.75	40.5
YALI0B15884g	82.9	87.27	84.25	79.51	72.53	96.5	87.85	94.37	81.45	84.21	84.43	80.59	76.99	80.66	90.5	87.76	92.66	69.82
YALI0B15906g	21.8	24.5	40.98	30.81	32.21	40.31	35.27	33.44	41.53	30.79	39.63	47.91	35.24	36.22	36.6	53.21	50.29	54.21
YALI0B15928r	0	0	0	0	0	0	0	0	0	0	0	0	0	0	0	0	0	0
YALI0B15950g	23.85	21.2	18.54	16	26.49	26.94	23.59	18.87	20.59	9.57	13.86	13.38	16.79	11.78	26.64	35.21	36.49	34.41
YALI0B15972g	12.89	11.64	11.16	10.79	13.13	12.08	13	7.55	7.69	7.58	8.82	9.04	8.16	7.84	4.57	5.66	9.12	16.92
YALI0B15994g	0.1	0	0.09	0	0.78	0	0	0.72	0	0.42	0	0.21	0.21	0.04	0	0	0.12	0.15
YALI0B16016g	71.66	66.71	69.88	63.18	77.45	102.26	81.36	143.66	103.52	62.72	71.54	75.08	54.97	67.11	84.55	73.78	67.9	64.79
YALI0B16038g	39.71	43.02	32.35	33.71	56.1	53.54	38.96	60.69	51.56	44.48	50.22	42.35	32.25	36.62	56.18	67.28	69.4	48.03
YALI0B16060g	155.37	176.89	94.45	86.26	73.84	70.58	63.35	72.75	234.24	111.93	120.28	114.48	117.15	115.31	127.75	95.94	75.58	50.53
YALI0B16082g	38.62	32.93	11.46	14.13	13	5.78	7.5	37.97	35.54	40.09	47.17	33.29	52.4	30.28	36.67	29.3	33.02	29.73
YALI0B16104g	409.64	402.55	485.68	416.33	292.13	318.07	360.67	294.8	561.18	440.21	408.6	427.96	356.14	436.37	333.25	296	266.39	227.61
YALI0B16126g	141.23	143.28	145.2	146.81	58.94	83.35	58.51	64.99	74.42	205.15	181	199.68	168.28	184.25	83.15	110.91	111.6	112.93
YALI0B16148g	22.59	20.52	33.77	46.88	8.35	8.01	8.47	7.96	2.28	13.58	12.15	7.76	8.35	11.85	0.77	0.29	1.31	4.27
YALI0B16170g	0.73	0.98	3.01	3.9	2.99	3.13	6.79	0.61	0.51	3.08	2.2	2.08	2.4	2.81	0.17	0	0.38	0.56
YALI0B16192g	3.07	1.68	2.19	3.23	17.25	13.62	21.38	5.49	3.63	2.47	1.88	2.37	3.56	1.39	2.21	2.6	2.87	3.03
YALI0B16214g	26.94	39.84	41.41	48.43	8.51	4.4	4.6	7.74	38.18	99.47	195	205.65	122.65	105.75	1.32	1.12	2.16	4.04
YALI0B16236g	66.23	73.16	74.63	67.52	71.37	90.63	86.68	52.33	55.3	31.85	56.76	52.66	39.29	43.09	51.89	66.29	75.78	92.06
YALI0B16258g	61.96	62.27	42.5	32.74	53.51	54.53	63.21	40.8	100.28	53.44	75.76	78.58	54	59.65	65.03	47.85	52.44	45.29
YALI0B16280g	142.18	166.48	321.59	353.54	224.37	235.24	252.21	131.82	104.51	253.36	249.86	264.69	245.73	288.98	96.38	154.67	181.1	305.33
YALI0B16302g	31.97	40.22	29.47	21.45	29.61	41.39	40.52	31.24	20.76	28.63	30.28	30.52	28.29	27.47	32.28	42.54	40.91	37.8
YALI0B16324g	77.53	86.44	55.12	46.33	19.57	20.28	14.62	43.92	56.79	57.25	82.45	68.64	64.02	58.02	75.87	107.31	111.9	102.72
YALI0B16346r	0	0	0	0	0	0	0	0	0	0	0	0	0	0	0	0	0	0
YALI0B16368g	86.38	96.2	115.34	102.45	119.9	133.68	159.38	107.63	82.22	99.27	105.93	102.19	87.55	109.44	62.9	94.07	92.97	103.48
YALI0B16390g	33.5	37.54	30.02	25.67	57.68	51.61	48.12	44.36	28.49	38.83	40.08	42.32	33.87	31.2	57.06	68.55	70.64	50.87
YALI0B16412g	150.66	181.99	25.42	25.28	0.61	0.67	0.22	0.51	24.2	54.18	72.8	69.38	39.69	31.61	1.39	3.09	2.32	3.57
YALI0B16434g	140.58	157.32	181.02	164.84	175.83	185.71	190.74	173.07	86.57	99.54	109.94	105.14	104.92	105.19	108.07	217.64	241.19	248.11
YALI0B16456g	52.28	50.42	44.56	38.17	52.46	51.99	49.33	76.21	39.02	42.31	50.44	46.83	45.3	41.16	50.46	60.04	76.82	73.31
YALI0B16478g	40.01	46.4	71.41	60.39	48.03	41.83	37.53	48.02	50.59	57.83	70.51	82.32	39.46	55.13	30.57	30.28	35.87	72.28
YALI0B16500g	231.15	269.69	539.24	588.67	861.38	814.93	1108.82	356.91	129.38	375.21	390.91	439.52	295.21	381.48	117.5	313.46	328.77	584.96
YALI0B16522g	165.1	155.26	115.62	90.92	134.19	90.28	92.47	38.14	711.23	276.62	365.61	414.38	247.64	261.17	16.24	39.16	57.05	106.01
YALI0B16544g	37.21	35.23	35.02	28.31	41.47	44.07	45.82	29.65	36.55	21.17	27.54	28.36	27.94	25.41	28.86	35.79	45.65	43.18
YALI0B16566g	106.74	99.48	78.52	72.14	56.77	64.4	55.15	97.37	193.75	116.13	151.17	126.8	141.98	107.77	92.23	92.32	89.11	42.84
YALI0B16588g	32.57	39.68	29.72	27.78	35.95	32.05	30.42	36.18	13.13	10.64	17	17.26	20.2	13.79	15.35	40.91	51.96	51.22
YALI0B16610g	185	154.01	109.96	113.34	131.34	151.61	122.17	221.92	142.91	140.35	181.23	151.28	185.33	133.36	134.63	143.35	177.69	178.79
YALI0B16632g	31.84	35.16	36.82	30.64	19.13	21.29	22.49	8.5	13.39	16.77	18.82	17.46	20.23	15.63	8.91	15.47	16.65	30.21
YALI0B16654g	79.2	68.82	54.22	44.72	38.53	41.88	39.52	44.97	90.26	55.61	65.54	60.76	54.8	56.52	53.91	38.21	39.11	31.15
YALI0B16676g	29.85	26.73	17.92	18.31	9.06	10.21	10.98	27.37	10.29	12.63	18.03	15.22	16.56	15.36	17.81	25.29	32.33	27.43
YALI0B16698g	78.36	89.12	87.21	88.16	104.73	91.72	92.82	94.64	63.37	107.02	104.45	94.65	79.56	87.2	68.95	106.53	135.96	132.32
YALI0B16720g	97.41	102.51	94.18	103.59	76.58	98.18	69.44	89.83	41.84	51.62	58.23	59.3	54.68	53.98	44.41	55.94	62.06	57.43
YALI0B16742g	183.04	175.51	146.09	133.77	182.1	212.41	214.68	278.96	271.5	169.95	162.56	166.13	144.88	167.11	194.2	147.78	127.19	92.66
YALI0B16764g	14.69	13.82	8.8	8.49	6.13	5.98	9.08	4.86	9.42	15.52	17.62	17.93	17.81	16.51	9.32	8.76	12.6	12.49
YALI0B16786g	26.01	25.66	18.32	14.52	16.04	14.3	16.71	30.3	26.04	21.85	23.84	18.25	23.38	16.88	26.67	28.39	41.75	29.3
YALI0B16808g	65.25	72.67	71.09	59.43	52.61	71.45	61.46	60.9	98.62	74.52	81.73	86.91	68.77	74.02	79.05	93.16	82.57	93.26
YALI0B16822g	32.4	35.9	40.57	27.94	46.74	53.81	52.41	35.9	27.63	19.26	28.93	28.04	19.04	21.36	35.84	56.16	64.73	86.38
YALI0B16852g	0.23	0.32	0.07	0.25	0.3	0	0.16	0.38	0.82	0.53	0.54	0.83	3.17	0.72	0.17	0.04	0	0.11
YALI0B16874g	33.68	36.14	38.75	32.44	24.08	32.87	34.93	31.28	32.04	23.41	27.73	29.61	22.9	25.25	29.68	33.7	27.65	22.83
YALI0B16896g	100.82	91.34	71.16	56.04	68.22	59.68	72.91	89.3	189.62	60.37	80.86	79.1	60.15	73.8	76.56	49.48	58.54	40.61
YALI0B16918g	39.3	41.53	44.54	36.68	47.96	57.76	52.7	33.78	31.6	34.16	50.73	47.37	28.92	37.96	36.72	45.09	49.6	47.51
YALI0B16940g	50.5	38.05	37.47	46.64	74.5	66.77	74.27	31.39	49.15	30.19	45.47	29.05	39.68	27.44	43.43	63.43	82.72	81
YALI0B16962g	93.33	90.8	83.82	82.83	121.65	120.7	120.59	159.11	110.26	87.31	89.5	81.74	71.19	87.92	80.99	87.89	95.2	98.5
YALI0B16984g	143.89	147.86	115.91	122.46	90.06	95.04	91.92	98.52	72.19	99.82	106.03	93.27	108.61	97.74	84.26	122.93	142.8	117.67
YALI0B17006g	21.4	23.55	24.21	17.67	19.25	20.71	16.64	16.84	28.34	22.44	38.91	34.33	31.78	32.02	30.27	43.25	48.23	36.85
YALI0B17028g	0.18	0.31	0.2	0.19	0.67	0.68	0.8	0.28	1.25	0.62	0.78	0.87	0.36	0.41	0.11	0.08	0.25	0.83
YALI0B17050g	24.14	24.3	33.39	46.04	16.11	11.87	10.78	11.43	6.81	17.75	14.09	13.58	14.64	17.88	5.86	8.73	10.23	19.67
YALI0B17061g	190.02	203.18	204.99	215.54	204.88	220.24	229.76	226.25	151.21	248.18	267.15	239.43	268.84	268.18	163.43	224.9	217.66	253.44
YALI0B17072g	55.67	60.8	47.36	46.13	123.89	143.09	152.35	118.96	69.99	59.14	67.58	61.23	49.55	59.36	63.87	91.43	108.33	97.52
YALI0B17094r	0	0	0	0	0	0	0	0	0	0	0	0	0	0	0	0	0	0
YALI0B17138g	0.44	0.63	0.56	0.14	1.55	0.67	0	0.4	0.14	0.48	1.01	0.73	0.92	0.87	0.09	0.24	0.15	0.62
YALI0B17160g	1.87	2.16	2.11	2.99	8.53	3.87	3.29	2.78	2.53	0.86	1.38	0.92	2.87	1.84	0.68	2.46	2.91	7.78
YALI0B17182g	8.01	8.15	6.57	3.9	15.06	17.42	10.72	14.31	12.84	3.21	5.9	4.9	3.89	4.33	12.06	29.16	46.66	82.35
YALI0B17204g	8.84	9.87	9.93	15.63	635.15	710.46	501.81	413.5	78.13	4.42	4.37	2.46	5.99	1.63	382.16	986.76	1897.8	3642.81
YALI0B17226g	23.11	22.58	28.98	25.68	27.92	35.57	30.91	24.53	11.01	17.71	18.73	19.19	16.78	17	16.41	26.25	24.38	37.3
YALI0B17248g	10.27	11.35	15.5	9.63	10.44	12.53	9.86	16.47	10.1	6.18	11.8	12.62	7	6.39	9.48	10.76	11.07	13.39
YALI0B17270g	0.17	0.2	0.15	0.19	0.83	0.46	0.27	0.41	0.66	1.08	1.12	1.11	0.51	0.83	0.05	0.08	0.25	0.88
YALI0B17292g	33.67	36.05	40.03	35.94	51.62	53.19	82.28	85.84	31.34	28.26	38.14	37.99	32.56	35.23	18.5	36.5	45.69	62.85
YALI0B17303g	20.41	22.59	15.15	16.63	36.66	32.13	37.18	23.15	29.64	31.56	34.8	29.31	31.77	29.49	28.79	19.47	27.98	23.25
YALI0B17314g	122.13	125.53	105.97	104.68	110.52	130.37	128.39	165.1	92.18	115.02	118.36	116.54	107.32	123.17	124.78	129.9	115	78.6
YALI0B17336g	92.84	116.57	53.36	47.7	20.2	37.3	19.88	41.97	48.16	84.63	85.27	89.49	63.61	76.79	50.47	55.25	52.68	37.81
YALI0B17358g	424.45	346.67	262.37	270.06	398.11	362.14	396.59	381.33	545.42	527.42	584.12	508.38	499.58	448.58	291.98	313.08	387.6	417.54
YALI0B17380g	278.2	306.46	410.78	419.58	194.67	240.79	201.71	293.75	115.3	262.45	258.2	257.09	222.63	267.61	196.17	301.56	276.6	273.61
YALI0B17402g	294	320.38	502.65	444.59	350.22	413.36	460.08	239.03	233.71	346.33	349.87	356.43	254.93	347.17	254.25	313.3	292.2	313.44
YALI0B17424g	138.61	115.18	85.71	91.09	83.37	108.81	91.69	166.1	134.06	120.23	129.71	107.37	147.1	99.95	89.4	82.19	116.08	133.94
YALI0B17446g	258.83	188.88	108.35	92.73	133.12	84.71	63.29	258.41	175.01	98.02	126.67	105.12	263.42	131.13	444.41	176.19	232.71	202.6
YALI0B17468g	34.95	37.78	29.41	26.72	24.31	27.17	26.33	34.21	39.15	23.46	32.85	30.23	28.23	24.25	33.25	39.98	49.92	38.56
YALI0B17490g	496.3	510.01	310.08	345.12	307.82	301.86	258.77	260.63	196.92	349.69	417.42	347.96	413.46	331.08	205.63	236.8	320.7	451.83
YALI0B17512g	141.53	148.5	181.51	165.33	163.48	181.74	179.71	195.41	96.09	130.34	120.88	124.06	128.52	140.27	135.71	245.87	227.65	214.18
YALI0B17534g	9.02	9.86	9.73	12.25	13.75	13.1	16.53	11.18	17.2	27.27	24.66	25.81	27.14	26.76	15.11	17.76	21.18	18.64
YALI0B17556g	19.29	22.48	25.57	21.65	22.18	30.37	27.76	34.11	30.56	15.72	25.93	24.65	17.77	18.41	16.26	22.15	26.09	29.5
YALI0B17567r	0	0	0	0	0	0	0	0	0	0	0	0	0	0	0	0	0	0
YALI0B17578r	0	0	0	0	0	0	0	0	0	0	0	0	0	0	0	0	0	0
YALI0B17622g	185.94	192.12	377.63	361.38	576.24	505.06	566.04	292.79	181.6	204.08	191.16	196.35	282.59	234.6	254.04	377.68	428.46	622.99
YALI0B17644g	107.87	105.15	96.29	91.23	175.78	193.34	164.91	185.99	76.05	74.7	82.43	72.55	89.03	65.46	102.11	191.5	302.76	668.29
YALI0B17666g	240.3	268.22	333.08	296.61	163.69	210.04	194.5	155.09	165.93	189.54	213.04	213.02	185.4	206.43	239.79	282.37	231.06	186.27
YALI0B17688g	142.53	160.2	203.21	202.11	85.86	81.3	90.89	77.16	60.61	111.27	116.56	128.11	114.25	126.88	65.3	94.76	92.63	77.51
YALI0B17710g	1813.03	1284.16	748.75	787.73	891.73	961.79	553.69	1356.8	1343.99	1359.32	1364.64	1157.95	1522.5	1160.13	971.23	927.39	1087.07	1192.61
YALI0B17732g	339.64	291.35	220.74	212.84	340.95	365.11	353.85	507.16	601.05	327.53	338.89	291.73	367.73	296.42	415.53	277.98	283.67	182.51
YALI0B17754g	37.22	37.09	33.8	22.2	39.29	44.8	42.28	54.78	86.43	17.61	34.93	38.88	23.39	19.1	44.27	33.6	41.58	54.16
YALI0B17776g	0.14	0.19	0.04	0.13	3.87	6.26	2.35	4.75	1.36	0.47	0.5	0.66	0.27	0.37	7.25	5.43	7.77	6.04
YALI0B17798g	15.79	14.91	18.88	17.92	24.77	29.52	26.32	31.6	24.29	20.81	28.6	25.39	20.12	23.41	22.49	38.21	38.19	38.84
YALI0B17820g	17.31	17.39	16.46	15.46	19.25	16.3	19.09	6.43	26.77	24.64	28.04	27.73	26.7	25.14	25.69	27.4	29.65	16.74
YALI0B17842g	11.06	12.8	12.39	9.37	18.37	22.63	19.69	18.94	15.73	7.88	15.23	15.5	7.63	8.32	13.42	17.99	18.85	30.32
YALI0B17864g	15.5	16.8	20.52	16.44	16.65	17.68	15.72	17.52	39.62	15.03	30.89	36.9	17.49	21.63	23.52	20.41	25.96	28.44
YALI0B17886g	15.59	17.2	10.21	10.13	12.76	20.76	15.87	38.63	43.96	12.8	13.74	13.65	19.64	13.03	17.36	17.34	17.59	26.94
YALI0B17908g	9.57	10.45	9.14	8.37	20.46	18.69	17.94	17.63	9.99	10.46	14.07	11.76	11.96	8.97	9.44	15.68	23.57	30.14
YALI0B17930g	330.3	416.42	223.7	180.29	169.31	232.91	299.6	156.28	262	121.83	198.63	188.91	137.84	113.93	154.63	225.17	284.5	456.02
YALI0B17952r	0	0	0	0	0	0	0	0	0	0	0	0	0	0	0	0	0	0
YALI0B17996g	128.34	118.94	201.65	191.97	75.09	103.2	70.59	122.15	85.55	41.12	64.82	64.35	129.85	120.16	72.19	145.89	203.58	402.46
YALI0B18018g	13	12.54	12.76	9.16	11.37	15.91	13.44	15.85	27.97	10.28	16.07	16	9.14	10.62	18.32	19.54	21.27	22.71
YALI0B18040g	71.41	74.55	61.45	56.93	48.33	65.49	52.09	47.9	46.92	59.7	57.29	57.44	50.3	54.05	39.25	52.5	57.41	49.04
YALI0B18062g	188.3	188.31	197.06	217.47	127.91	156.37	128.79	117.84	140	158.49	159.47	158.04	174.51	182.86	149.56	188	184.27	163.88
YALI0B18084g	1.18	1.48	0.87	0.61	5.55	5.81	4.65	5.79	2.49	6.29	2.74	3.74	2.56	6.14	3.7	3.62	2.68	11.06
YALI0B18106r	0	0	0	0	0	0	0	0	0	0	0	0	0	0	0	0	0	0
YALI0B18128g	20.13	21.43	17.37	23.13	35.23	42.37	31.92	23.08	36.57	17.9	22.23	23.3	18.19	17.85	24.9	31.57	31.74	30.79
YALI0B18150g	269.1	283.69	429.45	397.68	770.46	679.7	781.9	625.5	314.68	314.81	332.2	331.05	340.06	345.29	316.32	440.72	503.49	710.07
YALI0B18172g	11.34	10.41	12.31	8.37	30.63	34.38	27.02	41.14	15	9.31	14.5	12.5	11.44	11.54	17.52	26.77	31.75	40.53
YALI0B18194g	11.43	6.43	16.57	14.84	1218.6	1438.75	1288.54	1377.85	216.78	3.55	4.85	6.41	5.28	3.94	1323.03	942.24	1280.49	527.19
YALI0B18216g	0.6	0.48	0.29	0.21	13.53	13.39	12.75	5.2	1.69	0.13	0.5	0.73	0.62	0.36	1.82	1.12	1.7	1.3
YALI0B18238g	36.66	29.64	24.29	28.69	46.61	38.13	39.26	47.72	84.09	31.71	33.5	35.4	26.77	29.16	30.36	20.61	29.64	32.32
YALI0B18260g	18.59	21.67	22.29	21.14	25.78	34.98	43.56	44.24	32.82	18.97	18.67	17.13	16.28	17.08	12.38	15.68	20.47	33.18
YALI0B18282g	44.15	52.29	127.52	118.89	75.34	113.37	87.02	92.85	72.82	55.37	48.04	57.69	60.93	76.14	81.96	121.35	110.45	125.02
YALI0B18298g	1434.02	1282.12	1067.03	1628.3	405.94	355.1	395.79	614.35	359.14	792.28	826.45	616.42	1313.42	662.93	176.67	203.38	218.59	262.12
YALI0B18304g	40.32	42.44	31.84	28.94	22.53	33.38	29.71	26.9	57.8	42.54	43.89	45.17	29.4	45.32	43.5	32.82	30.27	21.34
YALI0B18326g	148.69	136.04	118.58	108.36	110.75	90.97	106.07	127	230.28	176.92	170.71	165.17	132.32	184.91	105.8	70.01	64.94	63.42
YALI0B18348g	72.55	78.04	109.8	99.92	63.16	88.11	54.57	59.83	74.19	80.29	88.46	90.51	110.56	102.44	58.72	96.84	95.53	84.76
YALI0B18370g	0	0	0.1	0	0	0	2.07	0	0	0	0.12	0	0.34	0	0	0	0	0.16
YALI0B18392g	93.1	87.69	78.14	103.88	76.98	66.75	59.14	56.64	37.78	42.38	51.47	47.37	31.92	53.02	32.74	45.23	65.18	96.47
YALI0B18414g	31.5	28.8	40.19	34.74	48.04	50.36	61.96	34.3	41.14	31.33	35.7	34.64	33.27	34.44	29.4	45.37	48.32	72.99
YALI0B18436g	19.02	20.71	14.33	12.49	18.72	28.52	23.62	12.84	36.11	28.25	35.47	31.15	20.63	24.08	18.87	12.06	13.91	10.57
YALI0B18458g	207.61	191.08	213.95	223	191.39	201.02	163.35	226.1	122.46	174.06	188.23	182.48	206.5	202.9	131.73	226.12	264.9	304.25
YALI0B18480g	34.34	33.6	34.64	29.05	42.11	54.22	55.03	25.77	23.39	25.47	31.6	31.19	23.36	27.33	25.75	36.88	40.8	45.7
YALI0B18502g	76.46	80.88	102.63	138.46	589.6	721.82	893.5	470.1	85.07	79.5	97.43	76.14	68.15	89.18	42.01	86.06	103.55	136.71
YALI0B18524g	22.51	23.86	21.18	15.49	20.52	25.09	25.19	26.58	30.03	14.51	19.95	23.99	18.57	15.23	32.28	28.64	27.4	23.64
YALI0B18546g	87.4	83.51	79.38	77.49	46.48	44.68	64.24	80.25	111.64	81.33	82.27	79.05	74.45	73.37	60.32	50.33	57.29	42.36
YALI0B18568g	121.98	135.48	127.23	112.12	25.82	37.34	37.32	26.75	23.23	50.47	59.39	59.73	48.6	60.24	4.2	11.7	14.45	27.74
YALI0B18590g	52.2	46.49	38.82	45.32	55.44	73.65	74	121.67	74.77	51.33	61.05	51.92	47.79	45.92	58.11	60.29	63.55	51.36
YALI0B18612g	32.52	35.88	23.58	19.38	42.69	65.7	58.93	68.14	49.13	24.94	25.33	26	18.26	20.91	43.47	37.82	40.45	33.98
YALI0B18634g	128.46	122.56	80.07	71.29	81.28	98.47	85.37	102.29	108.62	66.7	92.19	76.21	78.6	65.15	84.84	108.88	141.41	151.34
YALI0B18656g	15.68	17.27	16.46	15.45	22.84	24.75	18.26	31.94	20.82	10.92	17.43	17.06	13.13	13.16	20.53	28.93	34.21	33.66
YALI0B18678g	22.65	16.03	18.57	13.08	17.81	20.28	18.31	25.84	30.01	18.65	32.02	31.41	23.98	18.85	11.59	13.6	19.64	15.11
YALI0B18700g	121	124.78	106.06	99.16	93.44	100.12	87.33	103.99	164.46	153.47	156.54	154.01	132.67	151.35	117.15	133.67	151.29	126.28
YALI0B18722g	37.83	36.82	36.27	28.67	30.6	31.36	37.73	21.95	31.32	23.09	29.46	32.08	30.37	29.2	30.86	43.62	51.7	45.03
YALI0B18744g	64.32	68.88	93.16	89.69	29.84	34.15	29.43	37.66	41.09	45.41	46.5	55.9	54.92	53.95	28.61	58.46	54.16	48.85
YALI0B18759g	17.01	16.64	21.45	13.79	27.39	26.07	30.89	19.35	23.73	12.15	15.57	15.21	12.7	13.49	13.31	16.97	24.44	46.42
YALI0B18788g	20.25	14.35	10.96	11.27	21.35	25.25	23.01	31.41	35.56	9.83	15.64	13.95	13.48	11.97	14.79	14.31	21.11	28.24
YALI0B18810g	39.68	43	54.85	43.73	99.05	113.93	103.72	101.06	109.32	46.77	44.84	49.2	40.12	46.84	105.05	85.04	70.67	66.64
YALI0B18821r	0	0	0	0	0	0	0	0	0	0	0	0	0	0	0	0	0	0
YALI0B18832r	0	0	0	0	0	0	0	0	0	0	0	0	0	0	0	0	0	0
YALI0B18854g	57.41	60.43	147.61	147.44	237.04	157.77	141.24	103.4	91.2	39.28	33.86	35.64	33.51	40.74	55.49	71	58.87	142.16
YALI0B18876g	101.06	96.35	92.59	79.44	55.97	59.94	56.34	67.22	88.55	69.44	78.69	75.93	56.58	67.46	72.27	69.6	66.97	43.44
YALI0B18898g	71.61	70.22	53.53	57.31	114.9	81.43	79.44	78.64	134.01	83.15	94.02	92.49	70.64	84.57	63.26	52.39	54.11	135.54
YALI0B18920g	140.73	130.92	88.78	98.78	57.23	68.46	58.98	63.74	63.3	113.88	134.72	116.72	113.45	97.62	59.28	78.61	103.56	90.22
YALI0B18942g	0.65	0.79	0.85	0.5	2.62	3.5	2.77	1.49	1.12	0.54	1.28	1.55	0.68	1.31	0.5	0.72	2.52	4.53
YALI0B18964g	40.17	42.5	51.47	44.86	30.27	41.18	35.16	46.68	40.93	40.91	49.95	48.8	34.8	48.89	36.84	52.2	61.3	61.29
YALI0B18986g	0.22	0.52	3.03	2.22	409.85	246.44	290.64	78.06	54.9	3.95	2.91	4.15	1.72	4.88	136.47	139.87	137.06	193.89
YALI0B19008g	0.41	0	0.04	0.12	0.36	0.08	0	0.55	0.15	0.1	0.2	0.13	0.17	0.2	0.2	0	0.16	0.07
YALI0B19030g	0.83	1.39	0.67	0.43	1.38	1.97	0.84	2.1	1.28	5.66	3.95	9.73	3.75	3.95	0.61	0.19	0.85	1.8
YALI0B19052g	41.73	48.37	55	46.56	35.89	40.19	34.41	33.08	22.47	25.85	35.71	36.26	26.15	33.08	33.48	68.5	61.64	50.51
YALI0B19074g	27.4	28.76	24.11	19.35	35.47	45.74	36.82	39.26	37.33	16.23	25.64	20.78	19.17	16.85	27.71	34.66	39.92	36.35
YALI0B19096g	72.29	76.63	59.59	62.1	91.32	80.5	86.94	51.87	35.2	58.75	72.27	69.67	53.3	68.82	38.11	50.52	80.15	123.53
YALI0B19118g	45.96	39.47	35.7	38.52	23.9	44.47	31.99	30.26	40.18	56.37	63.29	48.02	72.16	50.37	44.91	52.22	63.48	44.4
YALI0B19140r	0	0	0	0	0	0	0	0	0	0	0	0	0	0	0	0	0	0
YALI0B19162g	37.82	46.76	57.58	63.43	72.76	82.04	95.56	62.27	24.87	76.43	77.32	72.86	64.88	71.3	27.79	54.92	57.88	79.72
YALI0B19184g	9.31	11.83	22.09	16.71	13.63	17.54	16.98	14.41	16.12	6.26	10.8	13.74	9.99	8.96	12.74	20.32	19.56	23.68
YALI0B19206g	97.72	99.18	89.91	79.04	30.52	28.81	22.05	95.46	72.44	65.47	80.21	66.67	73.13	75.71	73.88	113.7	142.24	157.44
YALI0B19228g	17.04	19.26	9.06	6.76	18.28	33.07	21.7	11.59	18.65	15.2	16.76	16.85	13.41	13.14	1.77	1.48	2.69	5.7
YALI0B19250g	438.74	457.32	895.15	785.93	775.52	675.25	909.26	256.33	108.87	310.98	244.54	228.44	283.94	338.61	254.05	511.44	656.15	778.93
YALI0B19272r	0	0	0	0	0	0	0	0	0	0	0	0	0	0	0	0	0	0
YALI0B19316g	0.65	0.31	0.63	0.26	9.29	4.69	8.36	7.65	3.15	1.07	1.79	0.61	1.82	1.07	3.55	2.75	3.18	2.65
YALI0B19338g	153.78	156.38	218.62	180.9	102.1	107.66	104.77	71.24	196.69	251	266.44	274.65	229.08	259.59	144.07	135.64	157.65	176.35
YALI0B19360g	27.56	26.85	40.68	43.33	26.78	32.29	26.7	30.25	18.13	43.99	44.97	45.35	43.29	48.06	19.54	30.04	31.12	39.62
YALI0B19382g	164.53	173.51	240.86	177.73	171.28	180.65	167.05	106.7	169.65	185.03	190.11	207.18	100.57	200.84	121.92	129.97	121.11	471.16
YALI0B19404r	0	0	0	0	0	0	0	0	0	0	0	0	0	0	0	0	0	0
YALI0B19448g	23.78	27.2	17.17	17.6	28.4	28.29	29.36	29.86	38.19	18.93	27.22	29.24	17.72	19.6	22.72	16.69	25.87	23.12
YALI0B19470g	0	0.14	0.12	0	0.72	0.9	0.58	2.33	0.75	0.27	0.35	0.46	0.43	0.16	0.05	0.31	0.8	0.75
YALI0B19492g	0.42	0.22	0.56	0.27	1.53	3.51	1.06	2.06	60.56	5.38	6.41	8.85	11.35	14.34	0.16	0.58	1.04	0.55
YALI0B19514r	0	0	0	0	0	0	0	0	0	0	0	0	0	0	0	0	0	0
YALI0B19558g	127.19	117.46	97.01	76.32	78.07	72.45	98.09	76.74	208.31	105.87	116.6	112.58	92.31	118.14	107.53	70.38	70.87	48.91
YALI0B19580g	59.4	64.66	51.59	47.61	67.24	68.73	72.06	56.02	43.41	74.5	84.45	88.2	80.49	82.96	62.11	81.55	63.63	48.5
YALI0B19602g	0.24	0.22	0.3	0.07	0.29	0.16	0	0.87	0.69	1.1	0.75	1.79	0.6	1.12	0.23	0.2	0.43	0.27
YALI0B19624g	39.06	38.57	42.55	45.24	42.44	46.87	32.21	23.86	26.47	52.68	49.31	52.91	53.44	51.77	38.1	56.44	54.98	52.62
YALI0B19646g	147.73	166.28	145.75	140.76	178.49	234.19	246.16	212.77	163.72	146.9	145.48	148.85	125.37	147.23	189.66	170.72	124.89	96.43
YALI0B19668g	873.78	944.66	1142.39	1100.52	1020.66	993.12	932.42	780.04	539.05	847.53	824.24	864.38	871.15	808.2	848.23	1229.06	1200.38	1542.78
YALI0B19712g	42.83	39.72	35.24	30.49	40.41	27.13	23.02	38.27	58.74	47.12	56.73	64.75	57.49	50.79	27.1	30.24	32.09	34.73
YALI0B19734g	19.84	16.72	14.07	10.33	17.55	27.05	17.55	19.74	21.98	13.37	19.45	18.95	17.81	12.24	20.18	22.33	27.51	22.98
YALI0B19756g	368.67	402.14	281.09	278.76	73.49	68.14	69.86	52.19	100.4	297.85	261.45	312.29	315.82	343.23	53.65	76.72	71.02	104.91
YALI0B19778g	840.76	939.11	911.43	901.43	326.78	424.82	313.08	585.44	141.78	571.82	438.88	494.92	438.62	575.93	318.19	221.38	147.54	192.48
YALI0B19800g	250.13	265.6	244.57	158.94	25.24	25.05	18.67	32.7	181.8	333.24	506.64	613.75	358.83	368.41	26.91	24.16	34.53	26.75
YALI0B19844g	1.66	1.41	0.97	0.74	0.33	0	0.12	0.41	0.46	2.47	1.68	1.5	2.44	1.74	0.16	0.11	0	0
YALI0B19866g	21.81	21.29	16.53	13.08	2.09	5.69	2.65	1.01	5.09	9.06	9.34	7.38	9.29	8.79	0.23	0.07	0	0.51
YALI0B19888g	23.01	22.79	24.65	28.92	23.02	25.36	27.25	19.44	24.24	30.2	29.16	28.06	28.03	35.61	13.17	16.42	17.22	22.81
YALI0B19910g	8.92	9	7.82	5.02	8.38	9.06	9.64	6.02	15.76	8.15	12.71	12.8	10.97	9.66	11.88	12.85	12.35	9.83
YALI0B19932r	0	0	0	0	0	0	0	0	0	0	0	0	0	0	0	0	0	0
YALI0B19976g	4.08	4.25	2.47	3.25	7.46	3.44	1.67	3.72	5.28	2.24	2.86	2.9	3.22	2.52	1.3	1.35	1.29	1.06
YALI0B19987r	0	0	0	0	0	0	0	0	0	0	0	0	0	0	0	0	0	0
YALI0B19998g	32.36	43.18	13.55	10.96	10.61	11.38	9.79	10.04	44	28.27	39.81	40.5	26.47	31.32	8.53	3.05	3.9	3.51
YALI0B20020g	262.82	290.35	213.78	172.51	114.08	127.37	123.7	118.69	199.04	205.49	214.1	227.2	160.11	203.44	154.89	94.99	78.8	67.71
YALI0B20042g	0	0	0	0	0	0	0	0	1.48	0	0	0	0.24	0	0	0	0	0
YALI0B20064g	65.38	68.2	30.67	24.9	2.7	4.24	4.18	3.07	18.48	16.53	21.88	19.79	20.13	14.3	2.97	5.22	5.74	9.16
YALI0B20086g	155.11	145.31	139.07	119.01	131.71	165.46	170.33	228.91	279.43	150.34	151.41	147.8	128.61	158.37	208.42	156.61	150.72	97.62
YALI0B20108g	49.72	52.22	68.53	59.78	145.47	141.83	132.58	82.56	63.82	54.12	64.22	67.23	59.66	72.78	64.92	89.07	109.16	151.43
YALI0B20130r	0	0	0	0	0	0	0	0	0	0	0	0	0	0	0	0	0	0
YALI0B20174g	0.59	0.51	0.17	0.47	0.12	0.44	0.39	0.3	0.4	0.76	1.17	1.06	0.97	1.12	0.31	0.18	0.07	0.27
YALI0B20196g	298.62	341.8	481.74	387.4	310.92	318.67	269.78	213.68	245.98	310.89	344.81	360.06	306.74	350.42	270.96	366.01	339.01	378.63
YALI0B20218g	28	30.09	42.07	29.56	48.6	56.17	71.14	48.27	41.98	24.08	36.08	38.31	24.28	28.49	34.88	40.92	57.77	112.42
YALI0B20240g	294.27	326.72	357.9	370.59	186.13	202.76	191.9	164.04	85.94	273.19	252.32	251.16	244.74	251.92	162.02	241.85	205.83	203.6
YALI0B20262g	9.95	12.48	12.75	8.93	53.57	42.4	47.93	39.02	28.05	8.27	10.97	11.88	10.76	10.75	25.47	28.06	39.36	76.61
YALI0B20284g	0.96	0.64	0.78	0.4	0.12	0.17	0	3.44	1.21	2.14	2.4	2.4	1.68	2.22	0.44	0.21	0.22	0.18
YALI0B20306g	810.68	976.28	1497.31	1491.36	33.37	26.4	21.41	42.35	143.85	632.05	632.03	679.03	773.59	769.46	54.63	108.78	96.37	116.78
YALI0B20328g	38.36	30.56	35.39	41.57	3.3	2.44	1.71	1.56	8.94	20.65	22.5	21.52	15.78	26.58	4.71	3.02	1.64	2.26
YALI0B20350g	0	0	0.23	0	0	0	0	0.08	0.26	0.82	0.28	0.23	0.61	0.31	0.32	0.06	0.08	0.48
YALI0B20372g	169.35	191.28	97.73	80.54	157.5	170.19	169.24	182.36	247.24	219.24	293.17	294.34	230.78	227.02	543.47	136.7	73.61	53.9
YALI0B20394g	34.61	33.15	58.06	52.54	66.07	100.9	95.79	88.35	48.63	34.41	34.44	34.86	25.38	32.37	76.31	89.13	73.4	59.49
YALI0B20416g	71.5	77.87	68.46	96.53	72.07	84.32	85.11	49.05	23.74	108.94	105.78	113.61	69.89	97.01	68.73	72.8	73.91	78.25
YALI0B20438g	122.87	115.08	112.54	95.98	84.95	93.59	90.76	96.49	109.92	103.59	124.87	122.11	101.46	105.89	81.71	86.69	83.52	63.96
YALI0B20460g	83.04	81.29	79.26	71.12	43.71	42.83	48.94	81.7	99.37	70.48	75.43	71.37	69.06	76.93	75.49	83.06	83.39	72.58
YALI0B20482g	321.09	350.04	357.88	376.49	745.59	850.43	984.63	647.94	305.29	323.57	291.92	328.33	259.4	340.54	316.79	319.27	313.11	278.15
YALI0B20504g	3924.18	3511.63	2777.52	2803.52	2009.91	1710.11	1566.9	2278.02	4486.11	3251.9	3020.53	3011.11	3761.24	2979.44	4368.21	3708.1	3646.93	2411.76
YALI0B20515r	0	0	0	0	0	0	0	0	0	0	0	0	0	0	0	0	0	0
YALI0B20526g	6.76	9.43	13.46	12.76	0.24	0.11	0	0.15	7.22	12.54	16.85	13.97	12.71	13.37	0	0.06	0.07	0.18
YALI0B20548g	0	0	0	0	0	0	0	0	0	0	0	0	0	0	0	0	0	0
YALI0B20570g	89.66	94.47	144.67	133.46	120.35	123.85	119.05	149.91	75.42	88.96	91.6	105.09	85.56	113	136.44	144.04	128.07	137.24
YALI0B20592g	19.05	21.68	18.79	16.92	15.46	21.76	16.9	21.82	19.13	13.1	15.27	14.8	12.62	14.6	16.72	24.27	20.66	24.71
YALI0B20614g	1.55	0.97	1.83	1.33	14.08	13.34	20.43	14.63	2.1	4.78	3.66	3.81	3.56	3.52	2.33	3.23	6.56	13.91
YALI0B20636g	44.62	43.53	22.39	30.54	88.99	28.17	19.39	28.51	38.53	76.92	72.52	67.23	82.66	53.32	37.27	27.37	35.55	21.96
YALI0B20658g	54.61	56.88	32.03	28.15	48.7	39.02	29.77	72.81	120.51	53.13	60.33	55.4	64.42	48.81	64.81	37.88	32.89	26.59
YALI0B20680g	40.21	41.85	33.98	26.96	25.22	26.47	24.8	33	28.91	32.63	36.89	38.06	33.04	31.81	36.73	37.29	38.4	26.97
YALI0B20702g	0.05	0.1	0.04	0	0.74	1.35	0.3	1.03	0.31	0.12	0.18	0.24	0.2	0.17	0.21	0.14	0.06	0
YALI0B20724g	23.27	25.53	17.31	14.72	17.55	20.66	20.03	17.11	44.08	14.91	24.4	26.17	18.69	17.74	26.99	27.7	30.45	33.56
YALI0B20746g	83.64	105.21	117.1	108.26	79.71	80	91.23	47.82	58.51	65.8	89.53	85.31	59.06	71.8	38.77	62.17	67.3	77.04
YALI0B20768g	4.87	6.3	8.2	8.8	4.4	5.1	3.96	2.79	1.09	9.08	9.66	8.44	9.34	8.15	1.19	1.62	2.35	3.1
YALI0B20790g	102.82	97.84	113.47	140.72	65.8	56.06	50.03	46.3	46.99	221.41	205.18	181.15	237.93	178.56	40.49	51.25	64.01	55.45
YALI0B20812g	2.38	2.59	2.79	2.04	1.36	2.8	1.64	1.32	4.38	1.89	2.79	3.06	2.11	2.85	1.62	0.76	1.04	0.81
YALI0B20834g	25.55	24.97	41.93	37.39	30.9	31.89	30.12	30.61	32.67	28.16	30.39	36.27	22.44	29.7	23.6	32.04	34.19	52.83
YALI0B20856g	252.23	266.95	365.24	366.51	406.63	522.21	609.32	562.06	340.28	303.52	288.31	322.65	262.03	330.32	381.18	355.56	324.93	264.16
YALI0B20878g	142.24	137.34	234.63	219.45	235.77	207.74	221.3	160.28	102.04	112.31	105.32	115.94	101.49	110.22	77.46	131.55	152.28	230.72
YALI0B20900g	172.96	163.85	161.46	150.67	120.71	127.34	130.3	156.36	139.35	153.69	157.45	158.28	137.66	165.78	100.49	86.88	88.7	92.3
YALI0B20911g	101.94	113.12	109.41	99.14	112.39	117.34	108.6	117.89	85.93	150.56	146.73	148.13	136.02	134.69	91.91	120.76	113.15	122.16
YALI0B20922g	948.35	959.02	1090.3	965.81	1038.15	1044.32	1243.01	711.74	979.31	1024.26	890.17	954.23	877.17	981.81	999.74	959.29	818.26	682.56
YALI0B20944g	11.1	12.43	26.59	25.05	28.9	32.87	44.91	21.42	15.32	10.51	17.34	15.04	11.22	11.94	17.69	22.44	27.53	52.12
YALI0B20966g	78.98	81.54	128.81	156.63	269.71	327.65	383.86	382.59	121.91	96.27	76.73	77.25	74.03	89.89	39.6	65.69	79.29	185.61
YALI0B20988g	14.95	15.19	20.24	21.8	39.93	64.38	54.2	59.87	90.72	36.98	31.57	29.17	30.03	33.72	30.09	37.27	37.4	41.91
YALI0B21010g	0.46	0.68	0.57	0.19	3.01	5.32	3.42	14.53	8.59	0.39	0.12	0.48	0.84	0.37	1.51	1.17	2.45	3.41
YALI0B21032g	30.73	31.3	36.33	24.84	29.16	27.31	34.41	38.28	68.94	39.67	41.97	42.61	34.82	43.39	36.63	37.82	34.68	43.82
YALI0B21054g	11.7	14.08	18.11	10.51	16.19	19.6	19.7	17.34	11.33	8.36	16.42	15.25	8.11	10.82	9.08	11.34	15.29	20.55
YALI0B21076g	3120.48	3102.45	2888.02	2732.61	1839.31	1775.87	1664.27	1739.1	2847.25	3252.65	2690.42	2910.71	3077.06	2986.69	3687.71	3598.6	3026.58	2349.15
YALI0B21098g	74.92	78.63	84.06	68.25	131.12	130.69	149.98	111.61	80.8	56.51	62.81	63.07	43.45	51.55	56	62.03	83.87	84.34
YALI0B21120g	159.45	172.03	294.2	283.5	325.64	378.47	371.66	301.25	146.75	158.89	135.11	153.99	154.76	180	192.52	332.02	265.79	268.52
YALI0B21142g	1.24	0.96	3.23	6	872.76	1050.93	1068.19	437.28	70.07	3.34	0.69	0.54	4.37	1.55	494.85	739.03	763.55	970.73
YALI0B21164g	38.81	44.02	50.76	58.12	266.03	204.38	217.3	101.76	49.02	90.95	55.23	56.27	61.55	60.78	92.19	92.91	102.62	151.75
YALI0B21186g	222.12	262.16	257.72	288.61	331.23	381.41	342.91	189.98	56.45	123.18	135.05	126.12	116.43	119.43	196.69	363.5	396.15	451.86
YALI0B21208g	59.9	57.97	44.81	41.84	65.86	66.52	66.74	87.93	74.19	78.39	82.07	76.66	64.78	79.36	67.55	65.35	61.17	44.88
YALI0B21230g	43.26	39.71	63.37	71.14	134.77	124.55	151.57	81.13	28.25	52.77	66.1	56.67	57.16	58.16	26.71	46.52	64.28	85.72
YALI0B21252g	1980.46	1839.85	1479.75	1539.35	1276.75	1049.74	1026.4	1211.8	1871.86	1582.89	1435.73	1486	1859.34	1534.32	2476.71	1953.22	2013.14	1311.88
YALI0B21274g	16.22	14.47	21.91	19.91	37.51	29.31	26.22	33.68	7.98	11.09	13.32	12.86	17.14	9.9	4.84	9.28	16.83	28.64
YALI0B21296g	31.08	27.12	31.88	23.89	57.79	41.69	44.96	60.89	30.59	44.5	44.59	40.39	34.66	40.67	49.58	70.23	91.4	91.82
YALI0B21318g	92.8	78.85	209.2	208.02	164.25	210.76	287.78	94.65	45.91	64.03	48.67	56.47	79.07	65.14	48.8	52.66	89.39	275.96
YALI0B21340g	80.73	94.14	92.27	81	82.45	106.22	97.43	79.83	44.4	79.9	84.64	87.13	70.63	82.7	87.49	130.24	133.05	108.79
YALI0B21362g	56.35	58.01	51.54	69.04	53.01	36.96	54.96	44.14	36.21	54.45	57.6	56.13	53.97	52.93	38.42	64.74	54.94	56.98
YALI0B21384g	73.43	65.61	42.97	37.28	29.57	27.82	31.27	52.01	48.13	48.73	69.51	56.02	55.36	53.57	50.17	51.91	66.93	42.46
YALI0B21406g	20.05	22.77	36.31	44.45	34.47	24.22	22.28	17.8	3.95	16.07	19.21	16.33	14.52	16.07	11.39	13.91	20.76	30.11
YALI0B21428g	209.82	224.38	372.2	333.84	284.52	267.53	272.29	204.27	165.45	217.36	230.35	247.48	205.99	232.11	217.01	306.56	309.67	275.13
YALI0B21450g	75.14	72.96	81.81	82.13	60.86	68.2	79.91	56.67	75.24	33.66	19.94	29.12	50.53	37.62	6.25	4.11	9.55	23.69
YALI0B21472g	892.1	929.07	234.39	211.98	16.58	10.73	18.36	9.7	76.07	267.07	305.85	310.66	179.83	188.89	63.34	100.84	78.38	105.44
YALI0B21494g	31.02	37.04	73.61	66.13	9.35	10.67	14.83	4.07	7.96	23.16	25.31	22.21	38.04	25.04	2.13	5.24	4.28	14.64
YALI0B21516g	48.7	50.39	39.79	30.98	22.47	23.14	22.78	27.14	52.9	39.86	52.74	54.51	32.18	43.14	38.85	30.59	25.43	15.82
YALI0B21527g	1577.19	1552.14	1531.12	1498.78	1168.34	1102.18	1022.45	1059.68	1124.96	1358.55	1375.38	1382.08	1459.61	1385.97	1596.37	1527.95	1265.38	1247.87
YALI0B21538g	61.52	59.39	43.41	30.49	28.33	26.06	32.84	38.24	111.49	37.3	52.17	51.27	30.55	44.85	37.3	23.45	26.91	22.87
YALI0B21560g	29.64	30.18	57.26	54.67	68.35	55.21	69.37	25.31	39.9	18.11	15.21	18.97	56.48	26.36	27.45	53.98	68.39	107.76
YALI0B21582g	110.73	102.52	67.63	50.25	42.68	37.42	73.4	40.85	30.74	10.22	7.43	10.18	12.43	8.83	2.2	4.94	5.76	23.76
YALI0B21604g	168.76	166.31	207.15	205.1	329.03	342.11	389.27	298.56	213.78	113.3	125.25	111.27	126.04	120.29	156.27	187.43	209.37	208.47
YALI0B21626g	25.3	24.98	24.31	23.66	18.58	25.57	20.56	22.53	9.1	16.65	23.02	21.88	18.78	18.75	22.9	29.36	30.04	27.81
YALI0B21648r	0	0	0	0	0	0	0	0	0	0	0	0	0	0	0	0	0	0
YALI0B21662g	78.8	86.73	87.77	82.94	90.24	101.07	114.14	64.76	52.89	78.02	89.23	89.55	62.33	82.23	68.81	101.5	95.4	87.79
YALI0B21670g	26.23	25.79	18.69	20.85	21.35	30.65	25.16	49.24	24.08	20.44	26.3	24.34	26.24	23.02	45.72	29.91	24.38	15.32
YALI0B21692g	50.59	50.78	53.91	75.99	433.17	515.77	794.46	341.07	85.91	54.93	49.95	51.53	53.8	60.96	64.29	78.07	97.04	98.37
YALI0B21714g	12.55	10.52	5.09	11.13	6.63	7.55	2.57	1.46	7.52	21.35	23.13	20.78	25.4	16.82	1.75	2.32	2.35	4.02
YALI0B21725r	0	0	0	0	0	0	0	0	0	0	0	0	0	0	0	0	0	0
YALI0B21736r	0	0	0	0	0	0	0	0	0	0	0	0	0	0	0	0	0	0
YALI0B21780g	3.75	2.24	70.5	228.33	443.66	768.26	610.47	671.85	107.82	11.75	4.36	3.48	10.52	7.21	882.76	728.16	636.62	772.1
YALI0B21802r	0	0	0	0	0	0	0	0	0	0	0	0	0	0	0	0	0	0
YALI0B21824g	0.41	1.03	1.45	1.36	14.45	10.16	9.35	21.47	291.77	14.67	13.76	19.28	31.72	21.79	69.62	36.06	20.08	46.41
YALI0B21846g	4.84	6.79	4.34	4.37	17.52	21.6	10.79	20.04	299.99	56.93	66.5	72.73	83.92	72.96	4.92	13.49	26.19	78.43
YALI0B21868g	3.34	2.71	2	1.48	14.6	17.83	18.1	28.38	218.69	25.36	31.15	24.79	62.96	22.01	8.98	10.07	30.12	57.39
YALI0B21890g	21.96	24.32	17.37	24.92	12.88	15.73	11.13	26.88	28.25	18.56	21.51	20.15	19.05	21.36	18.78	8.14	10.3	11.93
YALI0B21912g	111.85	105.1	92.08	82.82	95.18	73.91	80.91	146.55	44.99	74.89	90.59	83.55	81.47	70.99	57.36	80.59	88.56	91.84
YALI0B21925g	0	0	0	0	0	0	0	0	0	0	0	0	0	0	0	0	0	0
YALI0B21978g	43.43	45.74	39.33	30.34	86.09	105.39	95.8	142.99	82.29	33.51	44.86	41.69	32.33	34.97	47.96	32.75	40.36	36.56
YALI0B22000g	60.48	73.52	70.79	61.58	62.06	41.58	60.49	95.56	86.53	99.56	95.78	109.74	79.52	88.02	73.47	77	90.95	97.98
YALI0B22022r	0	0	0	0	0	0	0	0	0	0	0	0	0	0	0	0	0	0
YALI0B22044r	0	0	0	0	0	0	0	0	0	0	0	0	0	0	0	0	0	0
YALI0B22066g	3392.46	4207.81	3908.16	3513.83	1329.39	1471.65	1541.45	1365.2	1096.17	3024.57	3294.52	3178.98	2554.58	3048.95	2036.27	2342.71	2128.25	2491.25
YALI0B22088g	17.75	19.18	25.11	20.72	44.01	54.24	50.54	56.37	33.96	19.89	37.91	43	22.56	28.88	43.37	41.31	43	48.13
YALI0B22110g	29.92	29.48	55.16	50.7	29.84	35.21	33.85	32.51	12.95	38.86	34.97	38.66	31.67	38.76	37.77	44.59	37.17	39.64
YALI0B22125g	1989.63	1369.19	1242.11	1454.83	1220.6	911.33	1050.33	3961.25	1972.06	1249.07	1562.5	1110.53	2411.59	1404.4	1378.6	775.3	1593.99	1046.44
YALI0B22132g	35.63	38.78	37.11	44.71	78.76	93.95	112.45	132.13	68.98	59.94	57.04	60.39	48.79	58.67	36.74	36.97	44.79	51.04
YALI0B22154g	202.59	193.24	196.11	202.75	185.86	205.83	207.08	267.65	192.46	202.76	213.04	192.81	208.28	202.6	119.24	172.71	156.89	182.66
YALI0B22176g	14.3	16.47	19.1	14.1	19.89	29.05	27.13	22.11	21.96	14.8	15.38	18.81	13.21	18.88	14.41	20.82	24.58	27.14
YALI0B22198g	32.43	37.03	61.97	70.29	41.68	49.5	31.64	37.84	19.63	55.13	50.08	54.67	52.36	59.64	20.49	35.95	48.12	113.02
YALI0B22220g	126.77	122.53	75.4	72.81	38.26	38.64	32.6	79.54	68.9	81.1	102.49	84.55	86.08	80.24	54.84	71.73	89.63	73.24
YALI0B22242g	11.18	12.5	10.36	5.87	16.39	22.69	22.49	15.73	18.68	5.91	10.93	11.35	6.49	6.38	10.55	14.34	18.94	32.43
YALI0B22264g	0.09	0.18	0.08	0.19	0.17	0	0.37	1.7	1	0.15	0.28	0.25	0.28	0.16	0.1	0.13	0	0
YALI0B22286g	136.42	146.08	152.4	162.04	235.9	289.04	307.57	293.06	141.53	141.31	149.07	150.45	116.03	144.59	155.36	175.49	186.37	173.02
YALI0B22308g	81.1	87.58	159.06	149.2	160.22	185.74	187.12	100.5	42.37	91.07	98.25	108.29	84.89	102.38	84.06	142.7	138.18	146.7
YALI0B22330g	21.95	20.67	18.93	13.02	22.28	27.61	28.34	19.54	33.36	20.6	26.34	27.26	21.73	21.87	25.49	32.27	34.19	32.19
YALI0B22352r	0	0	0	0	0	0	0	0	0	0	0	0	0	0	0	0	0	0
YALI0B22374g	18.03	19.83	18.21	14.51	35.2	33.69	33.2	38.88	37.05	22.91	23.81	21.98	18.65	19.8	36.38	45.91	45.14	40.4
YALI0B22396g	50.52	52.99	44.11	48.1	34.51	38.78	25.44	49.12	61.01	99.28	104.44	81.27	108.67	76.17	82.84	111.52	119.26	107.88
YALI0B22418g	43.28	47.38	35.57	33.6	94.59	105.15	112.07	89.07	42.23	51.03	58.59	69.42	41.61	51.06	41.56	49.8	57.1	56.09
YALI0B22440g	51.95	52.85	40.88	39.01	66.79	65.21	51.75	42.35	220.31	53.78	63.02	67.63	56.97	64.65	72.62	58.08	40.79	23.3
YALI0B22462g	28.35	29.41	25.02	22.15	27.67	28.37	31.8	33.64	11.42	16.65	22.54	21.47	16.14	17.19	14.94	22.62	25.98	25.84
YALI0B22484g	20.32	19.87	18.26	16.35	40.5	42.13	43.84	33.74	37.23	9.46	11.09	11.5	8.38	10.31	27.89	25.44	23.57	18.38
YALI0B22506g	93.3	125.64	20.07	14.93	120.91	47.67	41.3	9.86	138.94	252.63	143.51	224.44	92.89	102.73	34.43	34.23	22.04	23.37
YALI0B22528g	32.31	33.36	34.37	25.55	45.8	48.29	58.25	41.43	84.06	34.3	53.37	49.68	37.72	36.09	50.16	50.72	60.49	88.51
YALI0B22550g	51.52	44.03	59.06	87.36	93.7	78.25	73.66	122.89	524.78	117.3	127	109.67	170.13	139.36	227.17	187.97	127.59	56.48
YALI0B22572g	41.13	41.51	32.17	25.51	29.98	27.42	31.77	38.87	137.8	44.28	60.33	55.58	46.66	48.36	46.79	40.59	41.3	33
YALI0B22594g	207.51	210.58	192.82	211.29	349.25	417.49	416.01	467.61	475.05	247.22	252.25	217.34	232.44	223.36	277.19	202.27	214.7	179.4
YALI0B22616g	102.17	110.67	83.96	78.85	51.17	54.4	43.84	81.47	50.95	93.17	108.95	105.65	83.31	96.03	60.81	71.05	76.61	64.85
YALI0B22638g	144.67	153.14	106.34	105.17	74.52	72.44	57.29	90.86	89.57	151.03	173.2	158.53	159.41	168.4	187.1	184.39	155.1	112.15
YALI0B22660g	73.74	84.15	57.57	54.35	71.33	73	57.12	113.64	128.68	109.53	118.24	122.46	120.74	118.86	118.61	123.39	114.56	80.94
YALI0B22682g	36.05	40.97	39.34	36.76	31.6	45	45.17	45.05	25.31	25.89	34.39	34.4	24.58	27.84	23.15	29.45	33.53	40.05
YALI0B22704g	42.35	45.88	58.2	50.23	58.89	68.06	78.38	48.12	44.04	23.76	34.7	33.64	25.46	29.7	35.49	44.98	66.06	100.77
YALI0B22726g	14.4	18.05	11.75	8.1	14.26	16.23	14.69	12.94	15.83	13.43	18.47	16.1	14.93	13.56	24.06	36.99	39.36	35.42
YALI0B22748g	3.95	3.99	1.94	1.86	2.5	1.38	1.7	1.68	6.49	9.93	12.14	9.41	8.27	10.01	0.79	1.49	1.37	1.42
YALI0B22770g	23.34	22.11	17.22	16.26	37.98	26.93	38.53	40.68	82.1	19.83	19.71	18.47	19.41	18.53	22.4	26.37	32.12	30.5
YALI0B22792g	28.94	30.11	21.91	18.39	23.27	23.38	23.75	19.41	46.21	23.95	32.62	26.13	29.62	29.19	28.43	41.26	51.52	31.85
YALI0B22814g	0.68	0.31	0.71	0.91	44.51	46.44	70.55	38.26	20.72	3.17	2.18	2.67	2.29	2.43	23.06	22.54	27.86	42.05
YALI0B22836g	288.65	281.23	260.23	227.9	283.53	333.62	322.99	628.52	414.41	316.93	294.4	299.22	287.7	316.48	410.6	234.8	230.69	175.5
YALI0B22858g	23	23.88	21.73	18.6	24.11	30.86	30.16	22.51	18.49	16.87	22.75	20.92	21.84	18.21	23.31	29.02	36.32	34.32
YALI0B22880g	1.23	1.16	1.26	1.25	0.61	0	0.77	0.57	1.78	1.21	1.74	2.32	1.12	1.52	0.29	0.05	0.44	0.38
YALI0B22902g	32.6	35.42	37.28	37.05	28.03	32.41	25.82	22.37	28.87	49.53	44.23	46.4	41.39	43.85	24.07	27.74	21.76	17.24
YALI0B22924g	165.49	151.32	168.49	144.57	130.81	104.74	125.42	108.84	103.66	156.06	161.96	162.71	149.38	161.8	112.62	101.39	115.96	106.83
YALI0B22946g	136.83	112.05	101.93	101.97	132.42	128.87	148.4	193.15	212.75	100.67	89.85	80.85	85.01	95.56	107.45	90.32	103.1	88.04
YALI0B22968g	103.7	93.25	91.08	92.14	97.97	114.31	96.62	136.82	114.05	104.74	101.54	99.79	93.96	95.15	98.38	124.48	142.9	132.17
YALI0B22990g	1.84	1.36	0.69	0.88	0.26	0.44	0.96	0.22	1.84	2.15	2.72	3.04	2.67	2.64	0.15	0.32	0.35	0.33
YALI0B23012g	63.02	69.54	63.88	59.75	65.32	56.16	61.72	53.65	48.51	52.09	51.69	59.12	62.98	53.22	39.07	72.8	69.59	64.8
YALI0B23034g	9.57	9.86	10.63	8.08	9.95	15.71	13.13	14.65	22.64	6.5	12.85	16.04	6.69	6.92	7.66	6.46	9.68	12.08
YALI0B23056g	201.7	186.05	151.46	175.13	124.55	113.29	126.28	312.63	303.13	244.78	274.21	216.36	295.09	232.84	209.83	228.05	280.9	348.25
YALI0B23078g	50.01	49.73	68.84	55.62	59.73	56.93	49.45	58.62	53.64	31.9	46.31	45.54	42.57	38.97	37.67	61.51	80.08	98.33
YALI0B23100g	440.42	501.02	433.05	475.32	250.27	295.18	223.33	260.44	174.41	496.57	537.72	547.47	440.67	490.1	262.74	337.49	279.43	273.59
YALI0B23111g	48.9	45.02	43.49	65.99	17.46	20.09	19.37	37.58	6.44	91.72	92.96	76.33	66.45	86.76	5.07	5.37	5.91	17.25
YALI0B23122g	139.39	142.73	178.49	187.02	159.47	164.21	165	139.13	36.31	179.81	188.99	181.67	124.76	180.85	60.14	81.65	71.32	122.06
YALI0B23144g	12.75	15.93	10.51	5.68	17.72	18.73	23.21	24.9	31.06	6.98	14.66	15.69	8.94	5.52	14.15	20.14	35.98	59.56
YALI0B23166g	28.45	32.19	34.16	28.88	20.77	30.12	26.89	14.58	23.63	22.99	27.19	28.72	19.46	24.15	23.5	31.41	45.56	53.65
YALI0B23188g	181.75	198.88	206.59	206.56	117.1	168.59	160.86	106.18	99.24	169.17	196.29	196.84	144.69	172.05	143.98	158.65	136.79	129.89
YALI0B23210g	23.06	25.95	20.58	17.98	28.34	38.99	37.79	21.95	22.33	19.5	23.03	20.5	21.68	18.75	21.82	24.48	36.61	36.9
YALI0B23232g	113.04	128.51	165.58	159.47	133.51	169.06	163.45	150.97	72.97	112.29	107.73	112.91	97.57	128.56	92.69	148.71	128.71	132.22
YALI0B23254g	9.37	10.35	12.33	10.8	17.73	12.2	14.05	10.81	17.39	8.74	13.81	11.73	8.34	10.84	9.79	10.5	14.7	17.82
YALI0B23276g	250.3	204.2	81.29	103.44	152.62	112.99	106.47	114.49	95.98	157.33	181.63	135.22	164.57	128.15	74.78	74.75	108	61.82
YALI0B23298g	44.52	48.41	39.85	37.12	127.86	108.14	77.64	91.24	34.18	29.26	30.92	31.35	36.71	31.95	49.98	103.8	201.76	640.85
YALI0B23320g	59.65	46.6	29.02	27.8	36.27	33.5	28.72	42.5	57.49	50.97	59.19	43.11	54.36	41.44	40.82	38.53	61.18	87.27
YALI0B23342g	156.51	168.34	175.48	140.29	113.03	118.04	125	90.23	209.2	145.35	150.59	156.77	110.33	165.58	123.87	87.27	79.15	65.53
YALI0B23364g	127.89	128.7	131.78	112.22	93.49	111.45	111.82	153.99	116.87	86.68	91.84	80.62	72.84	80.85	77.39	85.19	78.74	76.55
YALI0B23386g	138.31	137.51	90.51	113.13	73.93	81.18	59.96	126.86	140.85	156.23	158.86	140.9	140.36	132.11	156.78	139.35	170.5	137.85
YALI0B23408g	275.3	250.61	243.88	238.33	145.12	153.71	145.06	121.31	126.19	130.61	155.57	134.23	181.88	142.64	90.51	121.02	145.13	121.77
YALI0B23430g	169.73	158.47	147.06	169.77	137.38	169.01	169.13	247.14	86.3	134.96	156.43	138.99	125.37	130.42	104.04	163.18	211.07	218.29
YALI0B23452g	1.04	0.99	0.39	0.38	1.18	13.47	0.37	6.26	1.55	0.62	0.7	0.99	1.54	0.57	1.05	0.25	1.91	1.91
YALI0B23474g	9.98	10.81	8.36	7.23	33.42	35.71	31.89	50.47	22.93	6.17	13.57	11.99	6.37	7.72	11	10.52	13.55	12.59
YALI0B23485r	0	0	0	0	0	0	0	0	0	0	0	0	0	0	0	0	0	0
YALI0B23496g	85.13	120.01	192.32	227.33	1227.97	1459.13	1187.36	5563.92	1700.66	144.08	118.14	155.63	158.1	161.85	252.09	149.41	210.94	582.58
YALI0C00099r	0	0	0	0	0	0	0	0	0	0	0	0	0	0	0	0	0	0
YALI0C00110g	4.9	6.51	6.12	6.54	8.59	12.37	20.01	11.62	2.88	7.33	5.28	6.08	4.27	6.77	4.79	6.6	9.65	14.11
YALI0C00132g	0	0	0	0	0	0	0	0	0	0	0	0	0	0	0	0	0	0
YALI0C00165g	21.31	21.54	24.65	26.36	53.89	57.92	57.95	77.53	58.17	27.85	33.05	32.3	22.91	30.22	22.4	32.07	31.53	34.91
YALI0C00187g	55.87	63.04	69.13	52.06	103.33	113.96	106.13	82.9	66.2	39.75	50.42	42.24	57.96	44.84	99.49	153.03	206.61	239.64
YALI0C00209g	116.48	134.72	222.77	203.83	171.47	172.01	177.1	137.2	148.78	103.35	108.33	102.04	117.72	108.32	90.07	120.18	137.88	167.87
YALI0C00231g	1.51	1.16	1.57	3.41	2.38	2.63	1.19	0.61	2.82	0.67	0.6	0.67	0.72	0.86	0.11	0.24	0	0.98
YALI0C00253g	643.75	719.43	447.56	396.34	120.68	159.17	108.24	112.76	375.85	439.17	424.68	470.49	313.98	441.07	227.89	180.06	149.72	137.01
YALI0C00275g	7.9	7.38	7.31	7.28	39.65	53.38	56.2	32.11	8.27	3.41	4.4	4.51	3.6	3.7	4.34	3.83	7.54	12.44
YALI0C00297g	2.2	3.33	1.17	0.91	35.38	50.04	49.38	24.82	6.67	0.47	1.3	1.33	1.6	0.99	0	0.54	0.39	2.61
YALI0C00319g	218.12	229.93	57.25	73.66	28.86	34.2	33.07	33.77	26.95	72.73	88.22	75.22	54.36	48.42	19.53	25.62	20.25	20.44
YALI0C00341g	1.57	0.61	1.51	1.38	0.4	0.05	0	0.29	0.62	1.2	1.08	0.99	1.88	0.99	0	0.11	0.35	1.13
YALI0C00363g	17.65	16.75	20.26	15.34	31.74	28.85	34.77	25.78	31.87	12.47	15.76	14.41	16.99	12.46	32.37	33.08	33.94	36.23
YALI0C00385g	15.54	15.42	14.39	9.92	20.81	14.16	19.99	15.78	20.88	19.99	20.75	17.9	20.28	18.36	11.89	17.8	22.69	18.32
YALI0C00407g	1223.23	1302.94	878.57	917.83	329.52	343.45	295.59	532.83	536.05	1066.52	1047.22	1016.16	948.04	972.97	539.94	527.25	503.03	445.83
YALI0C00429g	3.08	2.22	9.44	7.28	31.65	24.18	23.09	16.15	8.56	4.83	9.01	12.7	8.7	8.49	17.72	33.07	36.36	33.77
[truncated: 5,360 more rows]
