# Supplementary material for: Gene Coexpression Connectivity Predicts Gene Targets Underlying High Ionic-Liquid Tolerance in Yarrowia lipolytica
Source: mSystems. 2022 Jul 12;7(4):e00348-22. doi: 10.1128/msystems.00348-22 (PMC9426553; doi:10.1128/msystems.00348-22)
Supplement: TABLE S5 [file msystems.00348-22-s0005.xlsx]

## Sheet: Table S5
Table S5: Panther GO terms for Y. lipolytica.
PantherCategory	Locus_tag	Accession	GeneNameSymbol	PantherFamily	PantherProteinClass
Anion transport	YALI0F03498g	Q6C312	YALI0F03498p;YALI0_F03498g;ortholog	METHIONINE PERMEASE (PTHR11785:SF203)	transporter(PC00227)
Anion transport	YALI0F01254g	Q6C3A6	AA_permease domain-containing protein;YALI0_F01254g;ortholog	AMINO-ACID PERMEASE PB1C11.02-RELATED (PTHR43341:SF3)	amino acid transporter(PC00046)
Anion transport	YALI0F25795g	Q6C0C9	YALI0F25795p;YALI0_F25795g;ortholog	HIGH-AFFINITY METHIONINE PERMEASE (PTHR11785:SF498)	transporter(PC00227)
Anion transport	YALI0D06798g	Q6CA10	YALI0D06798p;YALI0_D06798g;ortholog	MITOCHONDRIAL ORNITHINE TRANSPORTER 1 (PTHR45624:SF31)	transporter(PC00227)
Anion transport	YALI0E31064g	Q6C3Z4	SPX domain-containing protein;YALI0_E31064g;ortholog	LOW-AFFINITY PHOSPHATE TRANSPORTER PHO91 (PTHR10283:SF92)	secondary carrier transporter(PC00258)
Anion transport	YALI0C17237g	Q6CBM6	AA_permease domain-containing protein;YALI0_C17237g;ortholog	GENERAL AMINO-ACID PERMEASE GAP1 (PTHR43341:SF23)	amino acid transporter(PC00046)
Anion transport	YALI0D26147g	Q6C7R0	YALI0D26147p;YALI0_D26147g;ortholog	CALCIUM-BINDING MITOCHONDRIAL CARRIER PROTEIN ARALAR1 (PTHR45678:SF9)	secondary carrier transporter(PC00258)
Anion transport	YALI0B03344g	Q6CFV5	YALI0B03344p;YALI0_B03344g;ortholog	MITOCHONDRIAL DICARBOXYLATE CARRIER (PTHR45618:SF13)	secondary carrier transporter(PC00258)
Anion transport	YALI0F06842g	Q6C2L4	MFS domain-containing protein;YALI0_F06842g;ortholog	PANTOTHENATE TRANSPORTER FEN2 (PTHR43791:SF4)	primary active transporter(PC00068)
Anion transport	YALI0E24959g	Q6C4N7	TPT domain-containing protein;YALI0_E24959g;ortholog	SOLUTE CARRIER FAMILY 35 MEMBER C2 (PTHR11132:SF238)	secondary carrier transporter(PC00258)
Anion transport	YALI0B09537g	Q6CF79	AA_permease domain-containing protein;YALI0_B09537g;ortholog	PROLINE-SPECIFIC PERMEASE (PTHR43341:SF36)	amino acid transporter(PC00046)
Anion transport	YALI0E17457g	Q6C5J8	YALI0E17457p;YALI0_E17457g;ortholog	CARRIER PROTEIN YMC2, MITOCHONDRIAL-RELATED (PTHR45624:SF51)	transporter(PC00227)
Anion transport	YALI0E20713g	Q6C563	AA_permease domain-containing protein;YALI0_E20713g;ortholog	GENERAL AMINO ACID PERMEASE AGP3 (PTHR43341:SF26)	amino acid transporter(PC00046)
Anion transport	YALI0F07106g	Q6C2K5	Aa_trans domain-containing protein;YALI0_F07106g;ortholog	AA_TRANS DOMAIN-CONTAINING PROTEIN (PTHR22950:SF461)	amino acid transporter(PC00046)
Anion transport	YALI0C07678g	Q6CCP6	AA_permease domain-containing protein;YALI0_C07678g;ortholog	GENERAL AMINO ACID PERMEASE AGP2 (PTHR43341:SF15)	amino acid transporter(PC00046)
Anion transport	YALI0C21538g	Q6CB66	YALI0C21538p;YALI0_C21538g;ortholog	INCREASED SODIUM TOLERANCE PROTEIN 2 (PTHR12308:SF73)
Anion transport	YALI0E28270g	Q6C4B3	YALI0E28270p;YALI0_E28270g;ortholog	MITOCHONDRIAL SUBSTRATE CARRIER FAMILY PROTEIN S-RELATED (PTHR45624:SF12)	transporter(PC00227)
Anion transport	YALI0D16137g	Q6C8X5	YALI0D16137p;YALI0_D16137g;ortholog	METHIONINE TRANSPORTER (EUROFUNG) (PTHR11785:SF353)	transporter(PC00227)
Anion transport	YALI0F05060g	Q6C2U6	YALI0F05060p;YALI0_F05060g;ortholog	VACUOLAR AMINO ACID TRANSPORTER YPQ1-RELATED (PTHR16201:SF35)
Anion transport	YALI0F20966g	Q6C0X5	YALI0F20966p;YALI0_F20966g;ortholog	AFR253WP (PTHR45788:SF5)	transporter(PC00227)
Anion transport	YALI0F14223g	Q6C1Q9	YALI0F14223p;YALI0_F14223g;ortholog	PHOSPHATE CARRIER PROTEIN, MITOCHONDRIAL (PTHR45671:SF10)	mitochondrial carrier protein(PC00158)
Anion transport	YALI0D15422g	Q6C902	AA_permease domain-containing protein;YALI0_D15422g;ortholog	PROLINE-SPECIFIC PERMEASE (PTHR43341:SF36)	amino acid transporter(PC00046)
Anion transport	YALI0E23859g	Q6C4T4	Phosphate transporter;YALI0_E23859g;ortholog	PHOSPHATE TRANSPORTER (PTHR11101:SF80)	transporter(PC00227)
Anion transport	YALI0E09284g	Q6C6I3	Mitochondrial glycine transporter;YALI0_E09284g;ortholog	MITOCHONDRIAL GLYCINE TRANSPORTER (PTHR46181:SF3)	transporter(PC00227)
Anion transport	YALI0C09823g	Q6CCF5	MFS domain-containing protein;YALI0_C09823g;ortholog	VITAMIN H TRANSPORTER 1 (PTHR43791:SF33)	primary active transporter(PC00068)
Anion transport	YALI0B19800g	Q6CE01	AA_permease domain-containing protein;YALI0_B19800g;ortholog	GENERAL AMINO-ACID PERMEASE GAP1 (PTHR43341:SF23)	amino acid transporter(PC00046)
Anion transport	YALI0D09295g	Q6C9P9	AA_permease domain-containing protein;YALI0_D09295g;ortholog	SPS-SENSOR COMPONENT SSY1 (PTHR43341:SF39)	amino acid transporter(PC00046)
Anion transport	YALI0F07018g	Q6C2K9	YALI0F07018p;YALI0_F07018g;ortholog	SOBREMESA, ISOFORM B (PTHR11785:SF512)	transporter(PC00227)
Anion transport	YALI0C05753g	Q6CCX5	YALI0C05753p;YALI0_C05753g;ortholog	PHOSPHATE CARRIER PROTEIN, MITOCHONDRIAL (PTHR45671:SF10)	mitochondrial carrier protein(PC00158)
Anion transport	YALI0B19492g	Q6CE13	AA_permease domain-containing protein;YALI0_B19492g;ortholog	GENERAL AMINO-ACID PERMEASE GAP1 (PTHR43341:SF23)	amino acid transporter(PC00046)
Anion transport	YALI0B19338g	Q6CE18	AA_permease domain-containing protein;YALI0_B19338g;ortholog	ARGININE PERMEASE CAN1-RELATED (PTHR43341:SF4)	amino acid transporter(PC00046)
Anion transport	YALI0F26323g	Q6C0B0	YALI0F26323p;YALI0_F26323g;ortholog	TRICARBOXYLATE TRANSPORT PROTEIN, MITOCHONDRIAL (PTHR45788:SF4)	transporter(PC00227)
Anion transport	YALI0F20262g	Q6C107	Mitochondrial thiamine pyrophosphate carrier 1;TPC1;ortholog	MITOCHONDRIAL THIAMINE PYROPHOSPHATE CARRIER (PTHR24089:SF59)	mitochondrial carrier protein(PC00158)
Anion transport	YALI0D11836g	Q6C9E5	Aa_trans domain-containing protein;YALI0_D11836g;ortholog	SODIUM-COUPLED NEUTRAL AMINO ACID TRANSPORTER 10-RELATED (PTHR22950:SF646)	amino acid transporter(PC00046)
Anion transport	YALI0D24145g	Q6C7Z3	YALI0D24145p;YALI0_D24145g;ortholog	FLUORIDE EXPORT PROTEIN 1-RELATED (PTHR28259:SF1)
Anion transport	YALI0E10637g	Q6C6C3	Aa_trans domain-containing protein;YALI0_E10637g;ortholog	VACUOLAR AMINO ACID TRANSPORTER 4 (PTHR22950:SF666)	amino acid transporter(PC00046)
Anion transport	YALI0D04246g	Q6CAB6	ABC transporter domain-containing protein;YALI0_D04246g;ortholog	PEROXISOMAL LONG-CHAIN FATTY ACID IMPORT PROTEIN 1 (PTHR11384:SF36)	ATP-binding cassette (ABC) transporter(PC00003)
Anion transport	YALI0E22957g	Q6C4X5	UDP-galactose transporter homolog 1;HUT1;ortholog	SOLUTE CARRIER FAMILY 35 MEMBER B1 (PTHR10778:SF10)	secondary carrier transporter(PC00258)
Anion transport	YALI0E00308g	Q6C7J4	Aa_trans domain-containing protein;YALI0_E00308g;ortholog	AA_TRANS DOMAIN-CONTAINING PROTEIN (PTHR22950:SF461)	amino acid transporter(PC00046)
Anion transport	YALI0E26785g	Q6C4H4	YALI0E26785p;YALI0_E26785g;ortholog	CARRIER PROTEIN, PUTATIVE (AFU_ORTHOLOGUE AFUA_1G07710)-RELATED (PTHR45624:SF26)	transporter(PC00227)
Anion transport	YALI0B10736g	Q6CF30	YALI0B10736p;YALI0_B10736g;ortholog	CITRATE/OXOGLUTARATE CARRIER PROTEIN (PTHR46982:SF1)	secondary carrier transporter(PC00258)
Anion transport	YALI0E10219g	Q6C6E2	AA_permease domain-containing protein;YALI0_E10219g;ortholog	GENERAL AMINO-ACID PERMEASE GAP1 (PTHR43341:SF23)	amino acid transporter(PC00046)
Anion transport	YALI0F14949g	Q6C1M6	YALI0F14949p;YALI0_F14949g;ortholog	SEVEN TRANSMEMBRANE PROTEIN 1 (PTHR16201:SF49)
Anion transport	YALI0B20064g	Q6CDZ1	AA_permease domain-containing protein;YALI0_B20064g;ortholog	GENERAL AMINO ACID PERMEASE AGP3 (PTHR43341:SF26)	amino acid transporter(PC00046)
Anion transport	YALI0F19866g	Q6C122	AA_permease domain-containing protein;YALI0_F19866g;ortholog	GENERAL AMINO-ACID PERMEASE GAP1 (PTHR43341:SF23)	amino acid transporter(PC00046)
Anion transport	YALI0B05852g	Q6CFL5	YALI0B05852p;YALI0_B05852g;ortholog	MITOCHONDRIAL FUSION AND TRANSPORT PROTEIN UGO1 (PTHR24089:SF721)	mitochondrial carrier protein(PC00158)
Anion transport	YALI0E22506g	Q6C4Z1	Aa_trans domain-containing protein;YALI0_E22506g;ortholog	AA_TRANS DOMAIN-CONTAINING PROTEIN (PTHR22950:SF20)	amino acid transporter(PC00046)
Anion transport	YALI0B16522g	Q6CED5	AA_permease domain-containing protein;YALI0_B16522g;ortholog	GENERAL AMINO-ACID PERMEASE GAP1 (PTHR43341:SF23)	amino acid transporter(PC00046)
Anion transport	YALI0A20570g	Q6CGB9	YALI0A20570p;YALI0_A20570g;ortholog	FLUORIDE EXPORT PROTEIN 1-RELATED (PTHR28259:SF1)
Anion transport	YALI0E28358g	Q6C4A9	Aa_trans domain-containing protein;YALI0_E28358g;ortholog	SODIUM-COUPLED NEUTRAL AMINO ACID TRANSPORTER 11-RELATED (PTHR22950:SF54)	amino acid transporter(PC00046)
Anion transport	YALI0C12100g	Q6CC65	Aa_trans domain-containing protein;YALI0_C12100g;ortholog	AA_TRANS DOMAIN-CONTAINING PROTEIN (PTHR22950:SF461)	amino acid transporter(PC00046)
Anion transport	YALI0C00451g	Q6CDH6	AA_permease domain-containing protein;YALI0_C00451g;ortholog	DICARBOXYLIC AMINO ACID PERMEASE (PTHR43341:SF9)	amino acid transporter(PC00046)
Anion transport	YALI0C09889g	Q6CCF3	AA_permease domain-containing protein;YALI0_C09889g;ortholog	GENERAL AMINO-ACID PERMEASE GAP1 (PTHR43341:SF23)	amino acid transporter(PC00046)
Anion transport	YALI0D19646g	Q6C8H1	YALI0D19646p;YALI0_D19646g;ortholog	METHIONINE TRANSPORTER (EUROFUNG) (PTHR11785:SF353)	transporter(PC00227)
Cation transport	YALI0D15972g	Q6C8Y0	MFS domain-containing protein;YALI0_D15972g;ortholog	SIDEROPHORE IRON TRANSPORTER 1-RELATED (PTHR23501:SF87)	secondary carrier transporter(PC00258)
Cation transport	YALI0F04103g	Q6C2Y3	YALI0F04103p;YALI0_F04103g;ortholog	CYTOCHROME C OXIDASE SUBUNIT 7C, MITOCHONDRIAL (PTHR13313:SF0)	oxidase(PC00175)
Cation transport	YALI0D06798g	Q6CA10	YALI0D06798p;YALI0_D06798g;ortholog	MITOCHONDRIAL ORNITHINE TRANSPORTER 1 (PTHR45624:SF31)	transporter(PC00227)
Cation transport	YALI0F06050g	Q6C2Q1	Oxidored_q6 domain-containing protein;YALI0_F06050g;ortholog	NADH DEHYDROGENASE [UBIQUINONE] IRON-SULFUR PROTEIN 7, MITOCHONDRIAL (PTHR11995:SF14)	dehydrogenase(PC00092)
Cation transport	YALI0F04312g	Q6C2X5	YALI0F04312p;YALI0_F04312g;ortholog	ZINC TRANSPORTER ZIP13 (PTHR16950:SF16)	primary active transporter(PC00068)
Cation transport	YALI0F01771g	Q6C387	YALI0F01771p;YALI0_F01771g;ortholog	CYTOCHROME B-C1 COMPLEX SUBUNIT 8 (PTHR12119:SF2)	oxidoreductase(PC00176)
Cation transport	YALI0F11957g	Q6C202	Succinate dehydrogenase assembly factor 2, mitochondrial;YALI0_F11957g;ortholog	SUCCINATE DEHYDROGENASE ASSEMBLY FACTOR 2, MITOCHONDRIAL (PTHR12469:SF2)
Cation transport	YALI0B22066g	Q6CDQ7	Plasma membrane ATPase;YALI0_B22066g;ortholog	PLASMA MEMBRANE ATPASE 1-RELATED (PTHR42861:SF26)	primary active transporter(PC00068)
Cation transport	YALI0E00748g	Q6C7H7	YALI0E00748p;YALI0_E00748g;ortholog	ZINC TRANSPORTER 4, CHLOROPLASTIC (PTHR11040:SF44)	secondary carrier transporter(PC00258)
Cation transport	YALI0A00979g	Q6CI74	YALI0A00979p;YALI0_A00979g;ortholog	ZINC TRANSPORTER ZIP11 (PTHR11040:SF158)	secondary carrier transporter(PC00258)
Cation transport	YALI0E03234g	Q6C772	YALI0E03234p;YALI0_E03234g;ortholog	OPEN RECTIFIER POTASSIUM CHANNEL PROTEIN 1 (PTHR11003:SF316)	ion channel(PC00133)
Cation transport	YALI0E34037g	Q6C3K7	Cytochrome b-c1 complex subunit 7;QCR7;ortholog	CYTOCHROME B-C1 COMPLEX SUBUNIT 7 (PTHR12022:SF0)	reductase(PC00198)
Cation transport	YALI0D19030g	Q6C8J9	zf-CHCC domain-containing protein;YALI0_D19030g;ortholog	NADH DEHYDROGENASE [UBIQUINONE] IRON-SULFUR PROTEIN 6, MITOCHONDRIAL (PTHR13156:SF0)	oxidoreductase(PC00176)
Cation transport	nd1	Q9B6D2	ND1-i2 protein, alternatively spliced;nd1;ortholog	NADH-UBIQUINONE OXIDOREDUCTASE CHAIN 5 (PTHR42829:SF2)	oxidoreductase(PC00176)
Cation transport	YALI0B21527g	B5FVB8	ATP synthase subunit g, mitochondrial;ATP20;ortholog	ATP SYNTHASE SUBUNIT G 2, MITOCHONDRIAL-RELATED (PTHR12386:SF12)	ATP synthase(PC00002)
Cation transport	YALI0B11913g	B5FVB3	ATP synthase subunit K, mitochondrial;ATP19;ortholog	ATP SYNTHASE SUBUNIT K, MITOCHONDRIAL (PTHR28074:SF1)	ATP synthase(PC00002)
Cation transport	YALI0D14564g	Q6C935	CIA30 domain-containing protein;YALI0_D14564g;ortholog	COMPLEX I INTERMEDIATE-ASSOCIATED PROTEIN 30, MITOCHONDRIAL (PTHR13194:SF18)
Cation transport	YALI0E17457g	Q6C5J8	YALI0E17457p;YALI0_E17457g;ortholog	CARRIER PROTEIN YMC2, MITOCHONDRIAL-RELATED (PTHR45624:SF51)	transporter(PC00227)
Cation transport	YALI0E28270g	Q6C4B3	YALI0E28270p;YALI0_E28270g;ortholog	MITOCHONDRIAL SUBSTRATE CARRIER FAMILY PROTEIN S-RELATED (PTHR45624:SF12)	transporter(PC00227)
Cation transport	YALI0E10144g	Q6C6E6	YALI0E10144p;YALI0_E10144g;ortholog	CYTOCHROME C OXIDASE POLYPEPTIDE VA (PTHR14200:SF11)	oxidase(PC00175)
Cation transport	YALI0B03982g	Q6CFT7	ATP synthase subunit beta, mitochondrial;ATP2;ortholog	ATP SYNTHASE SUBUNIT BETA, MITOCHONDRIAL (PTHR15184:SF60)	ATP synthase(PC00002)
Cation transport	YALI0F24299g	Q6C0I9	FAD-binding FR-type domain-containing protein;YALI0_F24299g;ortholog	FERRIC/CUPRIC REDUCTASE TRANSMEMBRANE COMPONENT 7 (PTHR11972:SF183)	oxidase(PC00175)
Cation transport	YALI0F27709g	Q6C053	YALI0F27709p;YALI0_F27709g;ortholog	SIDEROPHORE IRON TRANSPORTER 1-RELATED (PTHR23501:SF87)	secondary carrier transporter(PC00258)
Cation transport	ATP6	Q36258	ATP synthase subunit a;ATP6;ortholog	ATP SYNTHASE SUBUNIT A (PTHR11410:SF0)	ATP synthase(PC00002)
Cation transport	YALI0D05401g	Q6CA69	YALI0D05401p;YALI0_D05401g;ortholog	SIDEROPHORE IRON TRANSPORTER 1-RELATED (PTHR23501:SF87)	secondary carrier transporter(PC00258)
Cation transport	YALI0F20020g	Q6C117	Mechanosensitive ion channel protein;YALI0_F20020g;ortholog	MECHANOSENSITIVE ION CHANNEL PROTEIN MSY2 (PTHR31323:SF1)	ion channel(PC00133)
Cation transport	YALI0F06248g	Q6C2P2	Mitochondrial inner membrane magnesium transporter MRS2;MRS2;ortholog	MAGNESIUM TRANSPORTER MRS2, MITOCHONDRIAL (PTHR13890:SF27)	RNA splicing factor(PC00148)
Cation transport	YALI0D07304g	Q6C9Y7	YALI0D07304p;YALI0_D07304g;ortholog	PLASMA MEMBRANE IRON PERMEASE (PTHR31632:SF6)	transporter(PC00227)
Cation transport	ND5	Q9B6D3	NADH-ubiquinone oxidoreductase chain 5;ND5;ortholog	NADH-UBIQUINONE OXIDOREDUCTASE CHAIN 5 (PTHR42829:SF2)	oxidoreductase(PC00176)
Cation transport	YALI0D12584g	Q6C9B1	ATP synthase subunit 5, mitochondrial;ATP5;ortholog	ATP SYNTHASE SUBUNIT O, MITOCHONDRIAL (PTHR11910:SF1)	ATP synthase(PC00002)
Cation transport	YALI0F20922g	Q6C0X7	YALI0F20922p;YALI0_F20922g;ortholog	SIDEROPHORE IRON TRANSPORTER 1-RELATED (PTHR23501:SF87)	secondary carrier transporter(PC00258)
Cation transport	YALI0D05841g	Q6CA51	YALI0D05841p;YALI0_D05841g;ortholog	OPEN RECTIFIER POTASSIUM CHANNEL PROTEIN 1 (PTHR11003:SF316)	ion channel(PC00133)
Cation transport	cox1	Q9B6E5	Truncated non-functional cytochrome oxidase 1;cox1;ortholog	CYTOCHROME C OXIDASE SUBUNIT 1 (PTHR10422:SF18)	oxidase(PC00175)
Cation transport	YALI0B01540g	Q6CG23	YALI0B01540p;YALI0_B01540g;ortholog	CYTOCHROME B-C1 COMPLEX SUBUNIT 9 (PTHR12980:SF0)	reductase(PC00198)
Cation transport	YALI0D17490g	Q6C8S0	ATP synthase subunit J, mitochondrial;ATP18;ortholog	ATP SYNTHASE SUBUNIT J, MITOCHONDRIAL (PTHR28060:SF1)	ATP synthase(PC00002)
Cation transport	YALI0B19250g	Q6CE20	YALI0B19250p;YALI0_B19250g;ortholog	SIDEROPHORE IRON TRANSPORTER 1-RELATED (PTHR23501:SF87)	secondary carrier transporter(PC00258)
Cation transport	COX1	Q9B6E7	Cytochrome c oxidase subunit 1;COX1;ortholog	CYTOCHROME C OXIDASE SUBUNIT 1 (PTHR10422:SF18)	oxidase(PC00175)
Cation transport	YALI0B21604g	Q6CDS3	YALI0B21604p;YALI0_B21604g;ortholog	MITOFERRIN-2 (PTHR45758:SF4)
Cation transport	YALI0E09471g	O43108	Calcium-transporting ATPase 1;PMR1;ortholog	CATION_ATPASE_N DOMAIN-CONTAINING PROTEIN (PTHR42861:SF29)	primary active transporter(PC00068)
Cation transport	ND4	Q9B6D6	NADH-ubiquinone oxidoreductase chain 4;ND4;ortholog	NADH-UBIQUINONE OXIDOREDUCTASE CHAIN 4 (PTHR43507:SF1)	oxidoreductase(PC00176)
Cation transport	YALI0E09284g	Q6C6I3	Mitochondrial glycine transporter;YALI0_E09284g;ortholog	MITOCHONDRIAL GLYCINE TRANSPORTER (PTHR46181:SF3)	transporter(PC00227)
Cation transport	YALI0D00759g	Q6CAQ7	YALI0D00759p;YALI0_D00759g;ortholog	ZINC TRANSPORTER 4, CHLOROPLASTIC (PTHR11040:SF44)	secondary carrier transporter(PC00258)
Cation transport	YALI0C06105g	Q6CCV9	YALI0C06105p;YALI0_C06105g;ortholog	SIDEROPHORE IRON TRANSPORTER 1-RELATED (PTHR23501:SF87)	secondary carrier transporter(PC00258)
Cation transport	YALI0C12210g	Q6CC60	YALI0C12210p;YALI0_C12210g;ortholog	CYTOCHROME B-C1 COMPLEX SUBUNIT 10, MITOCHONDRIAL (PTHR28254:SF1)
Cation transport	YALI0D11814g	Q6C9E6	ATP synthase subunit f, mitochondrial;ATP17;ortholog	ATP SYNTHASE SUBUNIT F, MITOCHONDRIAL (PTHR28161:SF1)	ATP synthase(PC00002)
Cation transport	YALI0F00176g	Q6C3F5	YALI0F00176p;YALI0_F00176g;ortholog	FI23527P1 (PTHR45820:SF4)
Cation transport	YALI0E12551g	Q6C644	FAD-binding FR-type domain-containing protein;YALI0_E12551g;ortholog	FAD-BINDING FR-TYPE DOMAIN-CONTAINING PROTEIN (PTHR11972:SF179)	oxidase(PC00175)
Cation transport	YALI0D24233g	Q6C7Y9	YALI0D24233p;YALI0_D24233g;ortholog	CATION/H+ EXCHANGER PROTEIN 1-RELATED (PTHR31503:SF10)	transporter(PC00227)
Cation transport	YALI0D22022g	Q6C877	ATP synthase subunit delta, mitochondrial;ATP16;ortholog	ATP SYNTHASE SUBUNIT DELTA, MITOCHONDRIAL (PTHR13822:SF7)	ATP synthase(PC00002)
Cation transport	YALI0F24673g	Q6C0H4	UCR_hinge domain-containing protein;YALI0_F24673g;ortholog	CYTOCHROME B-C1 COMPLEX SUBUNIT 6, MITOCHONDRIAL (PTHR15336:SF0)	reductase(PC00198)
Cation transport	ATP8	Q36257	ATP synthase protein 8;ATP8;ortholog	ATP SYNTHASE PROTEIN 8 (PTHR36101:SF1)	ATP synthase(PC00002)
Cation transport	YALI0F26675g	Q6C094	YALI0F26675p;YALI0_F26675g;ortholog	AT07685P-RELATED (PTHR10707:SF10)	oxidase(PC00175)
Cation transport	YALI0B06831g	Q6CFH9	ATP synthase subunit d, mitochondrial;ATP7;ortholog	ATP SYNTHASE SUBUNIT D, MITOCHONDRIAL (PTHR12700:SF12)	ATP synthase(PC00002)
Cation transport	YALI0D12400g	P29407	Phosphoglycerate kinase;PGK1;ortholog	PHOSPHOGLYCERATE KINASE (PTHR11406:SF0)	carbohydrate kinase(PC00065)
Cation transport	YALI0C16225g	Q6CBR6	YALI0C16225p;YALI0_C16225g;ortholog	SIDEROPHORE IRON TRANSPORTER 1-RELATED (PTHR23501:SF87)	secondary carrier transporter(PC00258)
Cation transport	YALI0F20262g	Q6C107	Mitochondrial thiamine pyrophosphate carrier 1;TPC1;ortholog	MITOCHONDRIAL THIAMINE PYROPHOSPHATE CARRIER (PTHR24089:SF59)	mitochondrial carrier protein(PC00158)
Cation transport	YALI0E19723g	Q6C5A3	YALI0E19723p;YALI0_E19723g;ortholog	CYTOCHROME C OXIDASE SUBUNIT 5B, MITOCHONDRIAL (PTHR10122:SF0)	oxidase(PC00175)
Cation transport	YALI0F21659g	Q6C0U6	YALI0F21659p;YALI0_F21659g;ortholog	ZINC-REGULATED TRANSPORTER 2 (PTHR11040:SF69)	secondary carrier transporter(PC00258)
Cation transport	YALI0E26785g	Q6C4H4	YALI0E26785p;YALI0_E26785g;ortholog	CARRIER PROTEIN, PUTATIVE (AFU_ORTHOLOGUE AFUA_1G07710)-RELATED (PTHR45624:SF26)	transporter(PC00227)
Cation transport	YALI0F02893g	Q6C338	ATP synthase subunit gamma, mitochondrial;ATP3;ortholog	ATP SYNTHASE SUBUNIT GAMMA, MITOCHONDRIAL (PTHR11693:SF22)	ATP synthase(PC00002)
Cation transport	YALI0D06688g	Q6CA15	YALI0D06688p;YALI0_D06688g;ortholog	PLASMA MEMBRANE IRON PERMEASE (PTHR31632:SF6)	transporter(PC00227)
Cation transport	YALI0C02541g	Q6CD98	YALI0C02541p;YALI0_C02541g;ortholog	SIDEROPHORE IRON TRANSPORTER 1-RELATED (PTHR23501:SF87)	secondary carrier transporter(PC00258)
Cation transport	YALI0A04917g	Q6CHU4	YALI0A04917p;YALI0_A04917g;ortholog	IRON TRANSPORTER FTH1 (PTHR31632:SF2)	transporter(PC00227)
Cation transport	YALI0F00418g	Q6C3E4	YALI0F00418p;YALI0_F00418g;ortholog	YALI0F00418P (PTHR45758:SF14)
Cation transport	YALI0A10593g	Q6CHB2	YALI0A10593p;YALI0_A10593g;ortholog	SIDEROPHORE IRON TRANSPORTER 1-RELATED (PTHR23501:SF87)	secondary carrier transporter(PC00258)
Cation transport	YALI0F19118g	Q6C155	YALI0F19118p;YALI0_F19118g;ortholog	SIDEROPHORE IRON TRANSPORTER 1-RELATED (PTHR23501:SF87)	secondary carrier transporter(PC00258)
Cation transport	YALI0A17149g	Q6CGR1	YALI0A17149p;YALI0_A17149g;ortholog	SIDEROPHORE IRON TRANSPORTER 1-RELATED (PTHR23501:SF87)	secondary carrier transporter(PC00258)
Cation transport	YALI0B05852g	Q6CFL5	YALI0B05852p;YALI0_B05852g;ortholog	MITOCHONDRIAL FUSION AND TRANSPORT PROTEIN UGO1 (PTHR24089:SF721)	mitochondrial carrier protein(PC00158)
Cation transport	YALI0F04774g	Q6C2V6	ATP synthase subunit H, mitochondrial;ATP14;ortholog	ATP SYNTHASE SUBUNIT H, MITOCHONDRIAL (PTHR28207:SF1)	ATP synthase(PC00002)
Cation transport	YALI0E33341g	Q6C3N8	YALI0E33341p;YALI0_E33341g;ortholog	YALI0F00418P (PTHR45758:SF14)
Cation transport	YALI0F03201g	Q6C325	Cytochrome c oxidase subunit;YALI0_F03201g;ortholog	CYTOCHROME C OXIDASE SUBUNIT (PTHR11504:SF0)	oxidase(PC00175)
Cation transport	YALI0A02090g	Q6CI36	YALI0A02090p;YALI0_A02090g;ortholog	MID1, ISOFORM A (PTHR15819:SF11)
Cation transport	YALI0D12474g	Q6C9B6	YALI0D12474p;YALI0_D12474g;ortholog	K+-H+ EXCHANGE-LIKE PROTEIN (PTHR28062:SF1)
Cation transport	YALI0A14784g	Q6CGZ0	Succinate dehydrogenase [ubiquinone] cytochrome b small subunit;YALI0_A14784g;ortholog	SUCCINATE DEHYDROGENASE [UBIQUINONE] CYTOCHROME B SMALL SUBUNIT, MITOCHONDRIAL (PTHR13337:SF2)	oxidoreductase(PC00176)
Cation transport	YALI0A14883g	Q6CGY6	MFS domain-containing protein;YALI0_A14883g;ortholog	SIDEROPHORE IRON TRANSPORTER 1-RELATED (PTHR23501:SF87)	secondary carrier transporter(PC00258)
Cation transport	YALI0D20350g	Q6C8E3	YALI0D20350p;YALI0_D20350g;ortholog	SIDEROPHORE IRON TRANSPORTER 1-RELATED (PTHR23501:SF87)	secondary carrier transporter(PC00258)
Cation transport	nd5	Q9B6D1	ND5-i1 protein, alternatively spliced;nd5;ortholog	NADH-UBIQUINONE OXIDOREDUCTASE CHAIN 5 (PTHR42829:SF2)	oxidoreductase(PC00176)
Cation transport	COX2	Q9B6D5	Cytochrome c oxidase subunit 2;COX2;ortholog	CYTOCHROME C OXIDASE SUBUNIT 2 (PTHR22888:SF9)	oxidoreductase(PC00176)
Cation transport	YALI0F03567g	Q6C309	YALI0F03567p;YALI0_F03567g;ortholog	AT07685P-RELATED (PTHR10707:SF10)	oxidase(PC00175)
Cation transport	YALI0E24211g	Q6C4S0	PKD_channel domain-containing protein;YALI0_E24211g;ortholog	ANK_REP_REGION DOMAIN-CONTAINING PROTEIN (PTHR10582:SF2)	ion channel(PC00133)
Cation transport	YALI0F15411g	Q6C1K6	YALI0F15411p;YALI0_F15411g;ortholog	ZINC TRANSPORTER 4, CHLOROPLASTIC (PTHR11040:SF44)	secondary carrier transporter(PC00258)
Cation transport	YALI0F04114g	B5RSK7	YALI0F04114p;YALI0_F04114g;ortholog	CYTOCHROME C OXIDASE SUBUNIT 9, MITOCHONDRIAL (PTHR28264:SF1)	oxidase(PC00175)
Cation transport	YALI0B09273g	Q6CF88	Vacuolar calcium ion transporter;YALI0_B09273g;ortholog	VACUOLAR CALCIUM ION TRANSPORTER (PTHR31503:SF22)	transporter(PC00227)
Cation transport	YALI0F18348g	Q6C188	Probable metalloreductase AIM14;AIM14;ortholog	METALLOREDUCTASE AIM14-RELATED (PTHR11972:SF177)	oxidase(PC00175)
Cation transport	YALI0B17292g	Q6CEA2	YALI0B17292p;YALI0_B17292g;ortholog	FERRIC REDUCTASE TRANSMEMBRANE COMPONENT 8-RELATED (PTHR11972:SF178)	oxidase(PC00175)
Cation transport	YALI0F03179g	Q6C326	ATP synthase subunit alpha, mitochondrial;ATP1;ortholog	ATP SYNTHASE SUBUNIT ALPHA, MITOCHONDRIAL (PTHR48082:SF2)	ATP synthase(PC00002)
Cation transport	ATP9	Q37695	ATP synthase subunit 9, mitochondrial;OLI1;ortholog	ATPASE PROTEIN 9 (PTHR10031:SF0)	ATP synthase(PC00002)
Cell cortex	YALI0E34170g	Q6C3K0	YALI0E34170p;YALI0_E34170g;ortholog	ACTIN-RELATED PROTEIN 3 (PTHR11937:SF31)	actin and actin related protein(PC00039)
Cell cortex	YALI0E05291g	Q6C6Y4	F-actin-capping protein subunit alpha;CAP1;ortholog	F-ACTIN-CAPPING PROTEIN SUBUNIT ALPHA (PTHR10653:SF0)	non-motor actin binding protein(PC00165)
Cell cortex	YALI0E00792g	Q6C7H5	YALI0E00792p;YALI0_E00792g;ortholog	KARYOGAMY PROTEIN KAR9 (PTHR37271:SF1)
Cell cortex	YALI0C18447g	Q6CBI5	Septin-type G domain-containing protein;YALI0_C18447g;ortholog	CELL DIVISION CONTROL PROTEIN 11 (PTHR18884:SF52)	cytoskeletal protein(PC00085)
Cell cortex	YALI0B07183g	W0TYP0	Profilin;YALI0_B07183g;ortholog	PROFILIN (PTHR11604:SF0)	non-motor actin binding protein(PC00165)
Cell cortex	YALI0B09383g	Q6CF84	PH domain-containing protein;YALI0_B09383g;ortholog	NUCLEAR MIGRATION PROTEIN NUM1 (PTHR28190:SF1)
Cell cortex	YALI0B14102g	Q6CEP4	YALI0B14102p;YALI0_B14102g;ortholog	DREBRIN-LIKE PROTEIN (PTHR10829:SF25)	non-motor actin binding protein(PC00165)
Cell cortex	YALI0F12969g	Q6C1W0	Exocyst complex component SEC15;YALI0_F12969g;ortholog	EXOCYST COMPLEX COMPONENT 6 (PTHR12702:SF0)	membrane traffic protein(PC00150)
Cell cortex	YALI0D08866g	Q6C9R9	Phosphatidylinositol transfer protein SFH5;SFH5;ortholog	PHOSPHATIDYLINOSITOL TRANSFER PROTEIN SFH5 (PTHR47669:SF1)
Cell cortex	YALI0D04048g	Q6CAC5	High osmolarity signaling protein SHO1;SHO1;ortholog	HIGH OSMOLARITY SIGNALING PROTEIN SHO1 (PTHR10829:SF42)	non-motor actin binding protein(PC00165)
Cell cortex	YALI0C07502g	Q6CCQ4	YALI0C07502p;YALI0_C07502g;ortholog	HUNTINGTIN INTERACTING PROTEIN 1 (PTHR10407:SF15)	non-motor actin binding protein(PC00165)
Cell cortex	YALI0D13706g	Q6C963	YALI0D13706p;YALI0_D13706g;ortholog	REDUCED VIABILITY UPON STARVATION PROTEIN 167 (PTHR47174:SF1)
Cell cortex	YALI0D27148g	Q6C7L3	Septin-type G domain-containing protein;YALI0_D27148g;ortholog	CELL DIVISION CONTROL PROTEIN 12 (PTHR18884:SF109)	cytoskeletal protein(PC00085)
Cell cortex	YALI0E25845g	F2Z658	YALI0E25845p;YALI0_E25845g;ortholog	RAS-RELATED PROTEIN RAC1-RELATED (PTHR24072:SF359)	small GTPase(PC00208)
Cell cortex	YALI0D03982g	Q6CAC8	YALI0D03982p;YALI0_D03982g;ortholog	PROTEIN ICE2 (PTHR31726:SF2)
Cell cortex	YALI0C21087g	Q6CB88	Septin-type G domain-containing protein;YALI0_C21087g;ortholog	CELL DIVISION CONTROL PROTEIN 10 (PTHR18884:SF57)	cytoskeletal protein(PC00085)
Cell cortex	YALI0A19052g	Q6CGI4	Exocyst complex component SEC5;YALI0_A19052g;ortholog	EXOCYST COMPLEX COMPONENT 2 (PTHR13043:SF1)
Cell cortex	YALI0B07601g	Q6CFF1	YALI0B07601p;YALI0_B07601g;ortholog	CELL MEMBRANE PROTEIN YLR413W-RELATED (PTHR28019:SF2)
Cell cortex	YALI0C05489g	Q6CCY7	VHS domain-containing protein;YALI0_C05489g;ortholog	LAS SEVENTEEN-BINDING PROTEIN 5 (PTHR47789:SF1)
Cell cortex	YALI0C11341g	Q6CC94	YALI0C11341p;YALI0_C11341g;ortholog	SPHINGOLIPID LONG CHAIN BASE-RESPONSIVE PROTEIN PIL1 (PTHR31962:SF1)
Cell cortex	YALI0C04774g	Q6CD10	Septin-type G domain-containing protein;YALI0_C04774g;ortholog	CELL DIVISION CONTROL PROTEIN 11 (PTHR18884:SF52)	cytoskeletal protein(PC00085)
Cell cortex	YALI0F30283g	Q6BZW9	YALI0F30283p;YALI0_F30283g;ortholog	PROTEIN ARV1 (PTHR14467:SF0)
Cell cortex	YALI0D07150g	Q6C9Z4	Protein kinase domain-containing protein;YALI0_D07150g;ortholog	SERINE/THREONINE-PROTEIN KINASE PRR1 (PTHR24343:SF324)	non-receptor serine/threonine protein kinase(PC00167)
Cell cortex	YALI0F09009g	Q6C2C5	Septin-type G domain-containing protein;YALI0_F09009g;ortholog	SEPTIN-TYPE G DOMAIN-CONTAINING PROTEIN (PTHR18884:SF123)	cytoskeletal protein(PC00085)
Cell cortex	YALI0E01870g	Q6C7C8	YALI0E01870p;YALI0_E01870g;ortholog	WD REPEAT-CONTAINING PROTEIN 1 (PTHR19856:SF0)	non-motor actin binding protein(PC00165)
Cell cortex	YALI0F11143g	Q6C238	Exocyst complex component EXO84;EXO84;ortholog	EXOCYST COMPLEX COMPONENT 8 (PTHR21426:SF12)
Cell cortex	YALI0B19074g	Q6CE27	F-box domain-containing protein;YALI0_B19074g;ortholog	RECYCLIN-1 (PTHR12100:SF1)	membrane trafficking regulatory protein(PC00151)
Cell cortex	YALI0F26873g	Q6C088	Septin-type G domain-containing protein;YALI0_F26873g;ortholog	CELL DIVISION CONTROL PROTEIN 12 (PTHR18884:SF109)	cytoskeletal protein(PC00085)
Cell cortex	YALI0D23595g	Q6C816	Septin-type G domain-containing protein;YALI0_D23595g;ortholog	SEPTIN-TYPE G DOMAIN-CONTAINING PROTEIN (PTHR18884:SF123)	cytoskeletal protein(PC00085)
Cell cortex	YALI0E32857g	Q6C3Q8	Dynein heavy chain, cytoplasmic;YALI0_E32857g;ortholog	CYTOPLASMIC DYNEIN 1 HEAVY CHAIN 1 (PTHR10676:SF314)	microtubule binding motor protein(PC00156)
Cell cortex	YALI0F12331g	Q6C1Y6	YALI0F12331p;YALI0_F12331g;ortholog	PROTEIN SUR7 (PTHR36414:SF1)
Cell cortex	YALI0E09086g	W0TYM2	Ras-GAP domain-containing protein;YALI0_E09086g;ortholog	GTPASE-ACTIVATING PROTEIN (PTHR14149:SF17)	GTPase-activating protein(PC00257)
Cell cortex	YALI0F15389g	Q6C1K7	YALI0F15389p;YALI0_F15389g;ortholog	ACTIN-RELATED PROTEIN 2 (PTHR11937:SF37)	actin and actin related protein(PC00039)
Cell cortex	YALI0D08492g	Q6C9T6	Exocyst complex component Sec6;YALI0_D08492g;ortholog	EXOCYST COMPLEX COMPONENT 3 (PTHR21292:SF1)	membrane traffic protein(PC00150)
Cell cortex	YALI0F02145g	Q6C370	Actin cytoskeleton-regulatory complex protein END3;END3;ortholog	ACTIN CYTOSKELETON-REGULATORY COMPLEX PROTEIN END3 (PTHR11216:SF74)	membrane traffic protein(PC00150)
Cell cortex	YALI0F21681g	Q6C0U5	Sec3-PIP2_bind domain-containing protein;YALI0_F21681g;ortholog	SEC3-PIP2_BIND DOMAIN-CONTAINING PROTEIN-RELATED (PTHR16092:SF14)	SNARE protein(PC00034)
Cell cortex	YALI0D24035g	Q6C7Z8	YALI0D24035p;YALI0_D24035g;ortholog	PROTEIN FURRY (PTHR12295:SF30)	scaffold/adaptor protein(PC00226)
Cell cortex	YALI0E33693g	W0TYM7	ADF-H domain-containing protein;YALI0_E33693g;ortholog	ADF-H DOMAIN-CONTAINING PROTEIN (PTHR11249:SF2)	intercellular signal molecule(PC00207)
Cell cortex	YALI0E33759g	Q6C3L8	Sec8_exocyst domain-containing protein;YALI0_E33759g;ortholog	EXOCYST COMPLEX COMPONENT 4 (PTHR14146:SF0)	membrane traffic protein(PC00150)
Cell cortex	YALI0D02233g	Q6CAJ5	DUF2183 domain-containing protein;YALI0_D02233g;ortholog	PHOSPHATIDATE PHOSPHATASE APP1 (PTHR28208:SF3)	phosphatase(PC00181)
Cell cortex	YALI0F16577g	Q6C1G2	Phosphatidylinositol transfer protein SFH5;YALI0_F16577g;ortholog	PHOSPHATIDYLINOSITOL TRANSFER PROTEIN SFH5 (PTHR47669:SF1)
Cell cortex	YALI0E17765g	Q6C5I6	Septin-type G domain-containing protein;YALI0_E17765g;ortholog	CELL DIVISION CONTROL PROTEIN 11 (PTHR18884:SF52)	cytoskeletal protein(PC00085)
Cell cortex	YALI0C11946g	Q6CC70	Exocyst complex protein EXO70;EXO70;ortholog	EXOCYST COMPLEX COMPONENT 7 (PTHR12542:SF41)	membrane traffic protein(PC00150)
Cell cortex	YALI0C01595g	Q6CDC8	YALI0C01595p;YALI0_C01595g;ortholog	EXOCYST COMPLEX COMPONENT 5 (PTHR12100:SF0)	membrane trafficking regulatory protein(PC00151)
Cell periphacy	YALI0E28153g	Q6C4B9	YALI0E28153p;YALI0_E28153g;ortholog	PHOSPHATIDYLINOSITOL 4-KINASE ALPHA-RELATED (PTHR10048:SF15)	kinase(PC00137)
Cell periphacy	YALI0E34852g	Q6C3H2	GOLD domain-containing protein;YALI0_E34852g;ortholog	GOLD DOMAIN-CONTAINING PROTEIN (PTHR22811:SF197)	vesicle coat protein(PC00235)
Cell periphacy	YALI0E04158g	W0TYM0	PhoLip_ATPase_N domain-containing protein;YALI0_E04158g;ortholog	PHOSPHOLIPID-TRANSPORTING ATPASE DNF3-RELATED (PTHR24092:SF174)	primary active transporter(PC00068)
Cell periphacy	YALI0E27786g	Q6C4D0	YALI0E27786p;YALI0_E27786g;ortholog	SPHINGOID LONG-CHAIN BASE TRANSPORTER RSB1 (PTHR31465:SF9)
Cell periphacy	YALI0E32131g	Q6C3U1	Protein OS-9 homolog;YOS9;ortholog	ENDOPLASMIC RETICULUM LECTIN 1 (PTHR15414:SF0)
Cell periphacy	YALI0E14036g	Q6C5Y6	YALI0E14036p;YALI0_E14036g;ortholog	SECRETORY 24CD, ISOFORM C (PTHR13803:SF4)	vesicle coat protein(PC00235)
Cell periphacy	YALI0C21802g	Q6CB55	Coatomer subunit beta';YALI0_C21802g;ortholog	COATOMER SUBUNIT BETA' (PTHR19876:SF2)	vesicle coat protein(PC00235)
Cell periphacy	YALI0E34170g	Q6C3K0	YALI0E34170p;YALI0_E34170g;ortholog	ACTIN-RELATED PROTEIN 3 (PTHR11937:SF31)	actin and actin related protein(PC00039)
Cell periphacy	YALI0C07590g	Q6CCQ0	YALI0C07590p;YALI0_C07590g;ortholog	ARSENICAL-RESISTANCE PROTEIN 3 (PTHR43057:SF1)	primary active transporter(PC00068)
Cell periphacy	YALI0B14223g	Q6CEN8	Phosphatidylinositol N-acetylglucosaminyltransferase;YALI0_B14223g;ortholog	PHOSPHATIDYLINOSITOL N-ACETYLGLUCOSAMINYLTRANSFERASE SUBUNIT C (PTHR12982:SF0)	glycosyltransferase(PC00111)
Cell periphacy	YALI0F30151g	Q6BZX5	Protein transport protein SEC13;SEC13;ortholog	PROTEIN SEC13 HOMOLOG (PTHR11024:SF2)	transporter(PC00227)
Cell periphacy	YALI0D09603g	Q6C9P0	YALI0D09603p;YALI0_D09603g;ortholog	ERO1-LIKE PROTEIN (PTHR12613:SF0)	oxidoreductase(PC00176)
Cell periphacy	YALI0E05291g	Q6C6Y4	F-actin-capping protein subunit alpha;CAP1;ortholog	F-ACTIN-CAPPING PROTEIN SUBUNIT ALPHA (PTHR10653:SF0)	non-motor actin binding protein(PC00165)
Cell periphacy	YALI0F03751g	Q6C300	MFS domain-containing protein;YALI0_F03751g;ortholog	QUINIDINE RESISTANCE PROTEIN 1-RELATED (PTHR23502:SF51)	secondary carrier transporter(PC00258)
Cell periphacy	YALI0D07986g	Q6C9V5	O-acyltransferase;YALI0_D07986g;ortholog	DIACYLGLYCEROL O-ACYLTRANSFERASE 1 (PTHR10408:SF7)	acyltransferase(PC00042)
Cell periphacy	YALI0E00792g	Q6C7H5	YALI0E00792p;YALI0_E00792g;ortholog	KARYOGAMY PROTEIN KAR9 (PTHR37271:SF1)
Cell periphacy	YALI0D15972g	Q6C8Y0	MFS domain-containing protein;YALI0_D15972g;ortholog	SIDEROPHORE IRON TRANSPORTER 1-RELATED (PTHR23501:SF87)	secondary carrier transporter(PC00258)
Cell periphacy	YALI0B16632g	Q6CED0	YALI0B16632p;YALI0_B16632g;ortholog	FLOTILLIN-2 (PTHR13806:SF31)
Cell periphacy	YALI0B04070g	Q6CFT4	Vacuolar protein sorting-associated protein 27;VPS27;ortholog	VACUOLAR PROTEIN SORTING-ASSOCIATED PROTEIN 27 (PTHR47794:SF1)	membrane traffic protein(PC00150)
Cell periphacy	YALI0B12144g	Q6CEX5	YALI0B12144p;YALI0_B12144g;ortholog	TRAFFICKING PROTEIN PARTICLE COMPLEX SUBUNIT 13 (PTHR13134:SF3)
Cell periphacy	YALI0F23529g	Q6C0M0	Ras-related protein Rab-14;YALI0_F23529g;ortholog	RAS-RELATED PROTEIN RAB-2A (PTHR47979:SF38)
Cell periphacy	YALI0E10021g	Q6C6F2	YALI0E10021p;YALI0_E10021g;ortholog	PHOSPHATIDYLINOSITOL N-ACETYLGLUCOSAMINYLTRANSFERASE SUBUNIT Q (PTHR21329:SF3)	glycosyltransferase(PC00111)
Cell periphacy	YALI0F25597g	Q6C0D8	MFS domain-containing protein;YALI0_F25597g;ortholog	FLUCONAZOLE RESISTANCE PROTEIN 1 (PTHR23502:SF23)	secondary carrier transporter(PC00258)
Cell periphacy	YALI0D01177g	Q6CAN8	GLUE N-terminal domain-containing protein;YALI0_D01177g;ortholog	VACUOLAR PROTEIN-SORTING-ASSOCIATED PROTEIN 36 (PTHR13128:SF12)	membrane traffic protein(PC00150)
Cell periphacy	YALI0E17017g	Q6C5L4	YALI0E17017p;YALI0_E17017g;ortholog	PHOSPHATIDYLINOSITOL GLYCAN ANCHOR BIOSYNTHESIS CLASS U PROTEIN (PTHR13121:SF0)
Cell periphacy	YALI0C12661g	Q6CC41	YALI0C12661p;YALI0_C12661g;ortholog	UDP-GLUCOSE:GLYCOPROTEIN GLUCOSYLTRANSFERASE (PTHR11226:SF0)	glycosyltransferase(PC00111)
Cell periphacy	YALI0A20702g	Q6CGB3	Nup54 domain-containing protein;YALI0_A20702g;ortholog	NUCLEOPORIN P54 (PTHR13000:SF0)	transporter(PC00227)
Cell periphacy	YALI0E03014g	Q6C782	GRASP55_65 domain-containing protein;YALI0_E03014g;ortholog	GRASP55_65 DOMAIN-CONTAINING PROTEIN (PTHR12893:SF0)
Cell periphacy	YALI0D18942g	Q6C8K3	Golgi apparatus membrane protein TVP38;YALI0_D18942g;ortholog	GOLGI APPARATUS MEMBRANE PROTEIN TVP38 (PTHR47549:SF1)
Cell periphacy	YALI0E18942g	Q6C5D6	Dolichol kinase;YALI0_E18942g;ortholog	DOLICHOL KINASE (PTHR13205:SF15)
Cell periphacy	YALI0C00495g	Q6CDH4	Phospholipid-transporting ATPase;YALI0_C00495g;ortholog	PHOSPHOLIPID-TRANSPORTING ATPASE DNF1-RELATED (PTHR24092:SF180)	primary active transporter(PC00068)
Cell periphacy	YALI0A14839g	W0TYQ2	YALI0A14839p;YALI0_A14839g;ortholog	ENDORIBONUCLEASE (PTHR13954:SF6)	endoribonuclease(PC00094)
Cell periphacy	YALI0C18447g	Q6CBI5	Septin-type G domain-containing protein;YALI0_C18447g;ortholog	CELL DIVISION CONTROL PROTEIN 11 (PTHR18884:SF52)	cytoskeletal protein(PC00085)
Cell periphacy	YALI0F06050g	Q6C2Q1	Oxidored_q6 domain-containing protein;YALI0_F06050g;ortholog	NADH DEHYDROGENASE [UBIQUINONE] IRON-SULFUR PROTEIN 7, MITOCHONDRIAL (PTHR11995:SF14)	dehydrogenase(PC00092)
Cell periphacy	YALI0A19492g	Q6CGG8	YALI0A19492p;YALI0_A19492g;ortholog	SIGNAL PEPTIDASE COMPLEX SUBUNIT 2 (PTHR13085:SF0)	protease(PC00190)
Cell periphacy	YALI0F23023g	Q6C0P1	YALI0F23023p;YALI0_F23023g;ortholog	SULFATE TRANSPORTER FAMILY PROTEIN (AFU_ORTHOLOGUE AFUA_4G12440) (PTHR11814:SF223)	transporter(PC00227)
Cell periphacy	YALI0B07183g	W0TYP0	Profilin;YALI0_B07183g;ortholog	PROFILIN (PTHR11604:SF0)	non-motor actin binding protein(PC00165)
Cell periphacy	YALI0E12837g	Q6C635	YALI0E12837p;YALI0_E12837g;ortholog	ACCUMULATION OF DYADS PROTEIN 2-RELATED (PTHR31123:SF1)
Cell periphacy	YALI0C18799g	Q6CBH1	Alkyl transferase;YALI0_C18799g;ortholog	DEHYDRODOLICHYL DIPHOSPHATE SYNTHASE COMPLEX SUBUNIT DHDDS (PTHR10291:SF43)	acyltransferase(PC00042)
Cell periphacy	YALI0B09383g	Q6CF84	PH domain-containing protein;YALI0_B09383g;ortholog	NUCLEAR MIGRATION PROTEIN NUM1 (PTHR28190:SF1)
Cell periphacy	YALI0F17402g	Q6C1C8	YALI0F17402p;YALI0_F17402g;ortholog	ALPHA-1,6-MANNOSYLTRANSFERASE MNN11-RELATED (PTHR31306:SF4)	transferase(PC00220)
Cell periphacy	YALI0E03190g	Q6C774	Dol-P-Man:Man(5)GlcNAc(2)-PP-Dol alpha-1,3-mannosyltransferase;YALI0_E03190g;ortholog	DOL-P-MAN:MAN(5)GLCNAC(2)-PP-DOL ALPHA-1,3-MANNOSYLTRANSFERASE (PTHR12646:SF0)	glycosyltransferase(PC00111)
Cell periphacy	YALI0F02409g	Q6C358	YALI0F02409p;YALI0_F02409g;ortholog	NUCLEOPORIN NDC1 (PTHR13269:SF6)
Cell periphacy	YALI0E07788g	Q6C6N9	S5A_REDUCTASE domain-containing protein;YALI0_E07788g;ortholog	POLYPRENOL REDUCTASE (PTHR14624:SF0)
Cell periphacy	YALI0D00275g	Q6CAS8	YALI0D00275p;YALI0_D00275g;ortholog	TRANSMEMBRANE PROTEIN 33 (PTHR12703:SF4)
Cell periphacy	YALI0F31669g	Q6BZQ6	Protein transport protein BOS1;BOS1;ortholog	GOLGI SNAP RECEPTOR COMPLEX MEMBER 2 (PTHR21230:SF1)	SNARE protein(PC00034)
Cell periphacy	YALI0D19580g	Q6C8H4	YALI0D19580p;YALI0_D19580g;ortholog	PEPTIDE TRANSPORTER PTR2 (PTHR11654:SF313)	transporter(PC00227)
Cell periphacy	YALI0B00902g	Q6CG48	Nuclear distribution protein PAC1;PAC1;ortholog	PLATELET-ACTIVATING FACTOR ACETYLHYDROLASE IB SUBUNIT ALPHA (PTHR44129:SF1)
Cell periphacy	YALI0E26895g	Q6C4G9	Glucosidase 2 subunit beta;YALI0_E26895g;ortholog	GLUCOSIDASE 2 SUBUNIT BETA (PTHR12630:SF1)	protein-binding activity modulator(PC00095)
Cell periphacy	YALI0B14102g	Q6CEP4	YALI0B14102p;YALI0_B14102g;ortholog	DREBRIN-LIKE PROTEIN (PTHR10829:SF25)	non-motor actin binding protein(PC00165)
Cell periphacy	YALI0D21582g	Q6C894	YALI0D21582p;YALI0_D21582g;ortholog	SULF_TRANSP DOMAIN-CONTAINING PROTEIN (PTHR30574:SF1)
Cell periphacy	YALI0C16027g	Q6CBS3	Vacuolar-sorting protein SNF7;SNF7;ortholog	GH13992P (PTHR22761:SF10)	membrane traffic protein(PC00150)
Cell periphacy	YALI0B22066g	Q6CDQ7	Plasma membrane ATPase;YALI0_B22066g;ortholog	PLASMA MEMBRANE ATPASE 1-RELATED (PTHR42861:SF26)	primary active transporter(PC00068)
Cell periphacy	YALI0E33253g	Q6C3P2	Clathrin light chain;YALI0_E33253g;ortholog	CLATHRIN LIGHT CHAIN (PTHR10639:SF7)	vesicle coat protein(PC00235)
Cell periphacy	YALI0E02046g	Q6C7C0	Myosin-1;MYO1;ortholog	HEAVY CHAIN, UNCONVENTIONAL MYOSIN (PTHR13140:SF729)	actin binding motor protein(PC00040)
Cell periphacy	YALI0F12969g	Q6C1W0	Exocyst complex component SEC15;YALI0_F12969g;ortholog	EXOCYST COMPLEX COMPONENT 6 (PTHR12702:SF0)	membrane traffic protein(PC00150)
Cell periphacy	YALI0B03564g	Q6CFU7	YALI0B03564p;YALI0_B03564g;ortholog	GLUCAN 1,3-BETA-GLUCOSIDASE (PTHR16631:SF26)	glucosidase(PC00108)
Cell periphacy	YALI0D08866g	Q6C9R9	Phosphatidylinositol transfer protein SFH5;SFH5;ortholog	PHOSPHATIDYLINOSITOL TRANSFER PROTEIN SFH5 (PTHR47669:SF1)
Cell periphacy	YALI0F17710g	Q6C1B4	Vacuolar protein sorting-associated protein 41;YALI0_F17710g;ortholog	VACUOLAR PROTEIN SORTING-ASSOCIATED PROTEIN 41 HOMOLOG (PTHR12616:SF1)	membrane traffic protein(PC00150)
Cell periphacy	YALI0C07953g	Q6CCN4	HATPase_c domain-containing protein;YALI0_C07953g;ortholog	HEAT SHOCK PROTEIN 83 (PTHR11528:SF34)	Hsp90 family chaperone(PC00028)
Cell periphacy	YALI0D04048g	Q6CAC5	High osmolarity signaling protein SHO1;SHO1;ortholog	HIGH OSMOLARITY SIGNALING PROTEIN SHO1 (PTHR10829:SF42)	non-motor actin binding protein(PC00165)
Cell periphacy	YALI0A03113g	Q6CHZ4	V-SNARE coiled-coil homology domain-containing protein;YALI0_A03113g;ortholog	SYNAPTOBREVIN HOMOLOG 1-RELATED (PTHR45701:SF9)
Cell periphacy	YALI0A03597g	Q6CHY1	1,3-beta-glucanosyltransferase;YALI0_A03597g;ortholog	1,3-BETA-GLUCANOSYLTRANSFERASE GAS3-RELATED (PTHR31468:SF12)	transferase(PC00220)
Cell periphacy	YALI0B09603g	Q6CF76	ENTH domain-containing protein;YALI0_B09603g;ortholog	PHOSPHATIDYLINOSITOL-BINDING CLATHRIN ASSEMBLY PROTEIN LAP (PTHR22951:SF5)	vesicle coat protein(PC00235)
Cell periphacy	YALI0E00748g	Q6C7H7	YALI0E00748p;YALI0_E00748g;ortholog	ZINC TRANSPORTER 4, CHLOROPLASTIC (PTHR11040:SF44)	secondary carrier transporter(PC00258)
Cell periphacy	YALI0B13112g	Q6CET5	FAD-binding FR-type domain-containing protein;YALI0_B13112g;ortholog	FERRIC REDUCTASE TRANSMEMBRANE COMPONENT 3-RELATED (PTHR32361:SF9)	oxidoreductase(PC00176)
Cell periphacy	YALI0E16434g	Q6C5P1	acidPPc domain-containing protein;YALI0_E16434g;ortholog	INOSITOL PHOSPHORYLCERAMIDE SYNTHASE CATALYTIC SUBUNIT AUR1 (PTHR31310:SF11)
Cell periphacy	YALI0E10483g	Q6C6D0	MFS domain-containing protein;YALI0_E10483g;ortholog	MFS DOMAIN-CONTAINING PROTEIN (PTHR23502:SF64)	secondary carrier transporter(PC00258)
Cell periphacy	YALI0F09559g	Q6C299	Phosphatidylinositol 3-kinase VPS34;YALI0_F09559g;ortholog	PHOSPHATIDYLINOSITOL 3-KINASE CATALYTIC SUBUNIT TYPE 3 (PTHR10048:SF7)	kinase(PC00137)
Cell periphacy	YALI0E19338g	Q6C5C1	Cation_ATPase_N domain-containing protein;YALI0_E19338g;ortholog	SODIUM TRANSPORT ATPASE 1-RELATED (PTHR42861:SF14)	primary active transporter(PC00068)
Cell periphacy	YALI0F06842g	Q6C2L4	MFS domain-containing protein;YALI0_F06842g;ortholog	PANTOTHENATE TRANSPORTER FEN2 (PTHR43791:SF4)	primary active transporter(PC00068)
Cell periphacy	YALI0D20922g	Q6C8C0	YALI0D20922p;YALI0_D20922g;ortholog	SOLUTE CARRIER FAMILY 28 MEMBER 3 (PTHR10590:SF4)	transporter(PC00227)
Cell periphacy	YALI0E18095g	Q6C5H1	MFS domain-containing protein;YALI0_E18095g;ortholog	VACUOLAR BASIC AMINO ACID TRANSPORTER 4 (PTHR23501:SF176)	secondary carrier transporter(PC00258)
Cell periphacy	YALI0B09647g	Q6CF74	Multifunctional fusion protein;YALI0_B09647g;ortholog	ALDEDH DOMAIN-CONTAINING PROTEIN-RELATED (PTHR42862:SF1)	dehydrogenase(PC00092)
Cell periphacy	YALI0D25938g	Q6C7R6	Chitin synthase;YALI0_D25938g;ortholog	CHITIN SYNTHASE 1 (PTHR22914:SF9)	transferase(PC00220)
Cell periphacy	YALI0E08756g	Q6C6K7	YALI0E08756p;YALI0_E08756g;ortholog	RAS-LIKE PROTEIN 2 (PTHR24070:SF17)	small GTPase(PC00208)
Cell periphacy	YALI0F30899g	Q6BZU1	Glutaredoxin domain-containing protein;YALI0_F30899g;ortholog	MONOTHIOL GLUTAREDOXIN-6-RELATED (PTHR45694:SF23)	oxidoreductase(PC00176)
Cell periphacy	YALI0B15334g	Q6CEI6	Vacuolar-sorting protein SNF8;YALI0_B15334g;ortholog	VACUOLAR-SORTING PROTEIN SNF8 (PTHR12806:SF0)
Cell periphacy	YALI0F27379g	Q6C068	Sec2p domain-containing protein;YALI0_F27379g;ortholog	RAB GUANINE NUCLEOTIDE EXCHANGE FACTOR SEC2 (PTHR14430:SF0)	guanyl-nucleotide exchange factor(PC00113)
Cell periphacy	YALI0C07502g	Q6CCQ4	YALI0C07502p;YALI0_C07502g;ortholog	HUNTINGTIN INTERACTING PROTEIN 1 (PTHR10407:SF15)	non-motor actin binding protein(PC00165)
Cell periphacy	YALI0D13706g	Q6C963	YALI0D13706p;YALI0_D13706g;ortholog	REDUCED VIABILITY UPON STARVATION PROTEIN 167 (PTHR47174:SF1)
Cell periphacy	YALI0B17776g	Q6CE82	MFS domain-containing protein;YALI0_B17776g;ortholog	TRANSPORTER, PUTATIVE (AFU_ORTHOLOGUE AFUA_8G04702)-RELATED (PTHR23502:SF30)	secondary carrier transporter(PC00258)
Cell periphacy	YALI0D21956g	Q6C880	Protein transport protein SEC22;SEC22;ortholog	VESICLE-TRAFFICKING PROTEIN SEC22B (PTHR45837:SF3)
Cell periphacy	YALI0C01617g	Q6CDC7	YALI0C01617p;YALI0_C01617g;ortholog	1-PHOSPHATIDYLINOSITOL 4-KINASE (PTHR12865:SF1)	kinase(PC00137)
Cell periphacy	YALI0F15345g	Q6C1K9	Aminotran_1_2 domain-containing protein;YALI0_F15345g;ortholog	AMINOTRAN_1_2 DOMAIN-CONTAINING PROTEIN (PTHR13693:SF3)	transaminase(PC00216)
Cell periphacy	YALI0A02959g	Q6CI00	Chloride channel protein;YALI0_A02959g;ortholog	ANION/PROTON EXCHANGE TRANSPORTER GEF1 (PTHR45711:SF9)	ion channel(PC00133)
Cell periphacy	YALI0E03234g	Q6C772	YALI0E03234p;YALI0_E03234g;ortholog	OPEN RECTIFIER POTASSIUM CHANNEL PROTEIN 1 (PTHR11003:SF316)	ion channel(PC00133)
Cell periphacy	YALI0E24959g	Q6C4N7	TPT domain-containing protein;YALI0_E24959g;ortholog	SOLUTE CARRIER FAMILY 35 MEMBER C2 (PTHR11132:SF238)	secondary carrier transporter(PC00258)
Cell periphacy	YALI0D10549g	Q6C9K2	Dolichyl-phosphate-mannose--protein mannosyltransferase;YALI0_D10549g;ortholog	DOLICHYL-PHOSPHATE-MANNOSE--PROTEIN MANNOSYLTRANSFERASE 1-RELATED (PTHR10050:SF50)	transferase(PC00220)
Cell periphacy	YALI0F07260g	F2Z6C7	YALI0F07260p;YALI0_F07260g;ortholog	INITIATION-SPECIFIC ALPHA-1,6-MANNOSYLTRANSFERASE (PTHR31834:SF1)	transferase(PC00220)
Cell periphacy	YALI0D05599g	Q6CA62	DUF2012 domain-containing protein;YALI0_D05599g;ortholog	ER MEMBRANE PROTEIN COMPLEX SUBUNIT 7 (PTHR13605:SF4)
Cell periphacy	YALI0E30921g	Q6C401	YALI0E30921p;YALI0_E30921g;ortholog	UV RADIATION RESISTANCE-ASSOCIATED GENE PROTEIN (PTHR15157:SF5)
Cell periphacy	YALI0C24145g	Q6CAV0	YALI0C24145p;YALI0_C24145g;ortholog	FAT STORAGE-INDUCING TRANSMEMBRANE PROTEIN (PTHR23129:SF0)
Cell periphacy	YALI0F14927g	Q6C1M7	YALI0F14927p;YALI0_F14927g;ortholog	MANNOSYL-OLIGOSACCHARIDE GLUCOSIDASE (PTHR10412:SF11)	glucosidase(PC00108)
Cell periphacy	YALI0D27148g	Q6C7L3	Septin-type G domain-containing protein;YALI0_D27148g;ortholog	CELL DIVISION CONTROL PROTEIN 12 (PTHR18884:SF109)	cytoskeletal protein(PC00085)
Cell periphacy	YALI0A10098g	Q6CHD2	GTP-binding protein;YALI0_A10098g;ortholog	RAS-RELATED GTP-BINDING PROTEIN (PTHR11259:SF1)	small GTPase(PC00208)
Cell periphacy	YALI0E25845g	F2Z658	YALI0E25845p;YALI0_E25845g;ortholog	RAS-RELATED PROTEIN RAC1-RELATED (PTHR24072:SF359)	small GTPase(PC00208)
Cell periphacy	YALI0F13255g	Q6C1U7	Coatomer subunit zeta;YALI0_F13255g;ortholog	COATOMER SUBUNIT ZETA (PTHR11043:SF0)	vesicle coat protein(PC00235)
Cell periphacy	YALI0E07920g	Q6C6N5	YALI0E07920p;YALI0_E07920g;ortholog	PURINE PERMEASE C1399.01C-RELATED (PTHR42810:SF2)	transporter(PC00227)
Cell periphacy	YALI0E33774g	Q6C3L7	Non-specific serine/threonine protein kinase;YALI0_E33774g;ortholog	PHOSPHOINOSITIDE 3-KINASE REGULATORY SUBUNIT 4 (PTHR17583:SF0)	kinase modulator(PC00140)
Cell periphacy	YALI0C14168g	Q6CBZ3	YALI0C14168p;YALI0_C14168g;ortholog	RAS-RELATED PROTEIN RAB-11A (PTHR47979:SF33)
Cell periphacy	YALI0D06589g	Q6CA20	Dolichyl-diphosphooligosaccharide--protein glycosyltransferase subunit WBP1;YALI0_D06589g;ortholog	DOLICHYL-DIPHOSPHOOLIGOSACCHARIDE--PROTEIN GLYCOSYLTRANSFERASE 48 KDA SUBUNIT (PTHR10830:SF0)	glycosyltransferase(PC00111)
Cell periphacy	YALI0E06809g	Q6C6R9	YALI0E06809p;YALI0_E06809g;ortholog	[PSI+] INDUCTION PROTEIN 2 (PTHR40018:SF1)
Cell periphacy	YALI0B11924g	Q6CEY2	YALI0B11924p;YALI0_B11924g;ortholog	TARGET OF RAPAMYCIN COMPLEX 2 SUBUNIT MAPKAP1 (PTHR13335:SF1)	scaffold/adaptor protein(PC00226)
Cell periphacy	YALI0D03982g	Q6CAC8	YALI0D03982p;YALI0_D03982g;ortholog	PROTEIN ICE2 (PTHR31726:SF2)
Cell periphacy	YALI0E16170g	Q6C5Q3	BRCT domain-containing protein;YALI0_E16170g;ortholog	CHITIN BIOSYNTHESIS PROTEIN CHS5 (PTHR47351:SF1)
Cell periphacy	YALI0F30004g	B5RSM4	YALI0F30004p;YALI0_F30004g;ortholog	V-TYPE ATPASE ASSEMBLY FACTOR PKR1 (PTHR28251:SF1)	chaperone(PC00072)
Cell periphacy	YALI0B22682g	Q6CDN0	YALI0B22682p;YALI0_B22682g;ortholog	PROTEIN VAC14 HOMOLOG (PTHR16023:SF0)	scaffold/adaptor protein(PC00226)
Cell periphacy	YALI0F06028g	Q6C2Q2	YALI0F06028p;YALI0_F06028g;ortholog	PROTEOPHOSPHOGLYCAN 5 (PTHR24365:SF541)
Cell periphacy	YALI0F00924g	F2Z619	YALI0F00924p;YALI0_F00924g;ortholog	NADH DEHYDROGENASE [UBIQUINONE] IRON-SULFUR PROTEIN 8, MITOCHONDRIAL (PTHR10849:SF20)	oxidoreductase(PC00176)
Cell periphacy	YALI0B16324g	Q6CEE3	Chitin synthase;YALI0_B16324g;ortholog	CHITIN SYNTHASE 2 (PTHR22914:SF38)	transferase(PC00220)
Cell periphacy	YALI0F30613g	Q6BZV4	Aldolase_II domain-containing protein;YALI0_F30613g;ortholog	MEIOTICALLY UP-REGULATED GENE 14 PROTEIN (PTHR10672:SF25)	non-motor actin binding protein(PC00165)
Cell periphacy	YALI0E17303g	Q6C5K5	YALI0E17303p;YALI0_E17303g;ortholog	LD25575P (PTHR44140:SF2)
Cell periphacy	YALI0C22253g	Q6CB34	YALI0C22253p;YALI0_C22253g;ortholog	NUCLEOPORIN NUP60 (PTHR28284:SF1)
Cell periphacy	YALI0C21087g	Q6CB88	Septin-type G domain-containing protein;YALI0_C21087g;ortholog	CELL DIVISION CONTROL PROTEIN 10 (PTHR18884:SF57)	cytoskeletal protein(PC00085)
Cell periphacy	YALI0A19052g	Q6CGI4	Exocyst complex component SEC5;YALI0_A19052g;ortholog	EXOCYST COMPLEX COMPONENT 2 (PTHR13043:SF1)
Cell periphacy	YALI0F10703g	Q6C256	YALI0F10703p;YALI0_F10703g;ortholog	COILED-COIL DOMAIN-CONTAINING PROTEIN 47 (PTHR12883:SF0)
Cell periphacy	YALI0D18810g	Q6C8K9	YALI0D18810p;YALI0_D18810g;ortholog	NUCLEOPORIN POM34 (PTHR28003:SF1)
Cell periphacy	YALI0C17105g	Q6CBM9	MFS domain-containing protein;YALI0_C17105g;ortholog	MFS DOMAIN-CONTAINING PROTEIN (PTHR23502:SF50)	secondary carrier transporter(PC00258)
Cell periphacy	YALI0E19767g	Q6C5A1	Coatomer subunit alpha;YALI0_E19767g;ortholog	COATOMER SUBUNIT ALPHA (PTHR19876:SF1)	vesicle coat protein(PC00235)
Cell periphacy	YALI0A18722g	F2Z6B2	Vacuolar protein sorting-associated protein 28;YALI0_A18722g;ortholog	VACUOLAR PROTEIN SORTING-ASSOCIATED PROTEIN 28 HOMOLOG (PTHR12937:SF0)	membrane traffic protein(PC00150)
Cell periphacy	YALI0F13145g	Q6C1V3	YALI0F13145p;YALI0_F13145g;ortholog	ACCUMULATION OF DYADS PROTEIN 2-RELATED (PTHR31123:SF1)
Cell periphacy	YALI0E34199g	W0TYM9	YALI0E34199p;YALI0_E34199g;ortholog	LOW AFFINITY K(+) TRANSPORTER 1-RELATED (PTHR36424:SF1)
Cell periphacy	YALI0A14454g	Q6CH05	YALI0A14454p;YALI0_A14454g;ortholog	PROTEIN NSG1-RELATED (PTHR15301:SF3)
Cell periphacy	YALI0F03795g	Q6C2Z8	MFS domain-containing protein;YALI0_F03795g;ortholog	MFS DOMAIN-CONTAINING PROTEIN (PTHR23502:SF4)	secondary carrier transporter(PC00258)
Cell periphacy	YALI0C21538g	Q6CB66	YALI0C21538p;YALI0_C21538g;ortholog	INCREASED SODIUM TOLERANCE PROTEIN 2 (PTHR12308:SF73)
Cell periphacy	YALI0A09020g	Q6CHH1	YALI0A09020p;YALI0_A09020g;ortholog	CYCLIN DOMAIN-CONTAINING PROTEIN (PTHR14248:SF18)
Cell periphacy	YALI0F30701g	Q6BZV0	Dolichyl-diphosphooligosaccharide--protein glycosyltransferase subunit 2;YALI0_F30701g;ortholog	DOLICHYL-DIPHOSPHOOLIGOSACCHARIDE--PROTEIN GLYCOSYLTRANSFERASE SUBUNIT 2 (PTHR12640:SF0)	glycosyltransferase(PC00111)
Cell periphacy	YALI0B00286g	Q6CG72	YALI0B00286p;YALI0_B00286g;ortholog	TRANSMEMBRANE ANTERIOR POSTERIOR TRANSFORMATION PROTEIN 1 HOMOLOG (PTHR13317:SF4)
Cell periphacy	YALI0C01411g	Q6CDD3	1,3-beta-D-glucan-UDP glucosyltransferase;YALI0_C01411g;ortholog	1,3-BETA-GLUCAN SYNTHASE COMPONENT FKS1-RELATED (PTHR12741:SF29)
Cell periphacy	YALI0E33627g	Q7Z8R5	pH-response regulator protein palI/RIM9;RIM9;ortholog	PROTEIN DCV1-RELATED (PTHR28013:SF3)
Cell periphacy	YALI0F24299g	Q6C0I9	FAD-binding FR-type domain-containing protein;YALI0_F24299g;ortholog	FERRIC/CUPRIC REDUCTASE TRANSMEMBRANE COMPONENT 7 (PTHR11972:SF183)	oxidase(PC00175)
Cell periphacy	YALI0E29887g	F2Z6A9	YALI0E29887p;YALI0_E29887g;ortholog	RAS-RELATED PROTEIN RABJ (PTHR24073:SF882)
Cell periphacy	YALI0B10846g	Q6CF26	FAD-binding FR-type domain-containing protein;YALI0_B10846g;ortholog	FERRIC REDUCTASE TRANSMEMBRANE COMPONENT 3-RELATED (PTHR32361:SF9)	oxidoreductase(PC00176)
Cell periphacy	YALI0B15686g	Q6CEH0	YALI0B15686p;YALI0_B15686g;ortholog	RHO-GTPASE-ACTIVATING PROTEIN RGD2 (PTHR23065:SF17)	actin or actin-binding cytoskeletal protein(PC00041)
Cell periphacy	YALI0B21142g	Q6CDU4	MFS domain-containing protein;YALI0_B21142g;ortholog	POLYAMINE TRANSPORTER 2-RELATED (PTHR23502:SF172)	secondary carrier transporter(PC00258)
Cell periphacy	YALI0E16324g	Q6C5P6	Importin N-terminal domain-containing protein;YALI0_E16324g;ortholog	IMPORTIN N-TERMINAL DOMAIN-CONTAINING PROTEIN (PTHR10997:SF18)	transporter(PC00227)
Cell periphacy	YALI0E15202g	Q6C5U0	EGF-like domain-containing protein;YALI0_E15202g;ortholog	DUF3844 DOMAIN-CONTAINING PROTEIN (PTHR36853:SF1)
Cell periphacy	YALI0F23265g	Q6C0N1	GOLD domain-containing protein;YALI0_F23265g;ortholog	TRANSMEMBRANE EMP24 DOMAIN-CONTAINING PROTEIN 10 (PTHR22811:SF184)	vesicle coat protein(PC00235)
Cell periphacy	YALI0B18040g	Q6CE72	YALI0B18040p;YALI0_B18040g;ortholog	CHARGED MULTIVESICULAR BODY PROTEIN 3 (PTHR10476:SF1)	membrane traffic protein(PC00150)
Cell periphacy	YALI0B02244g	Q6CFZ4	t-SNARE coiled-coil homology domain-containing protein;YALI0_B02244g;ortholog	VESICLE TRANSPORT THROUGH INTERACTION WITH T-SNARES HOMOLOG 1B (PTHR21230:SF26)	SNARE protein(PC00034)
Cell periphacy	YALI0E14344g	Q6C5X4	YALI0E14344p;YALI0_E14344g;ortholog	UV RADIATION RESISTANCE-ASSOCIATED GENE PROTEIN (PTHR15157:SF5)
Cell periphacy	YALI0C23617g	P41943	Glyoxylate pathway regulator;GPR1;ortholog	ACCUMULATION OF DYADS PROTEIN 2-RELATED (PTHR31123:SF1)
Cell periphacy	YALI0D20152g	Q6C8F2	Glucosamine 6-phosphate N-acetyltransferase;YALI0_D20152g;ortholog	GLUCOSAMINE 6-PHOSPHATE N-ACETYLTRANSFERASE (PTHR13355:SF11)	acetyltransferase(PC00038)
Cell periphacy	YALI0A18920g	Q6CGJ0	MFS domain-containing protein;YALI0_A18920g;ortholog	DRUG/PROTON ANTIPORTER YHK8-RELATED (PTHR23502:SF7)	secondary carrier transporter(PC00258)
Cell periphacy	YALI0F29513g	Q6BZZ5	YALI0F29513p;YALI0_F29513g;ortholog	RAB6A-GEF COMPLEX PARTNER PROTEIN 2 (PTHR12507:SF3)
Cell periphacy	YALI0B23298g	Q6CDK2	YALI0B23298p;YALI0_B23298g;ortholog	LAMIN-B RECEPTOR (PTHR21257:SF37)	reductase(PC00198)
Cell periphacy	YALI0D20108g	Q6C8F4	MFS domain-containing protein;YALI0_D20108g;ortholog	CARBOXYLIC ACID TRANSPORTER PROTEIN HOMOLOG (PTHR23508:SF10)	transporter(PC00227)
Cell periphacy	YALI0D04202g	Q6CAB8	GPI mannosyltransferase 3;GPI10;ortholog	GPI MANNOSYLTRANSFERASE 3 (PTHR22760:SF4)	glycosyltransferase(PC00111)
Cell periphacy	YALI0B07601g	Q6CFF1	YALI0B07601p;YALI0_B07601g;ortholog	CELL MEMBRANE PROTEIN YLR413W-RELATED (PTHR28019:SF2)
Cell periphacy	YALI0F27709g	Q6C053	YALI0F27709p;YALI0_F27709g;ortholog	SIDEROPHORE IRON TRANSPORTER 1-RELATED (PTHR23501:SF87)	secondary carrier transporter(PC00258)
Cell periphacy	YALI0C01221g	Q6CDE2	ANK_REP_REGION domain-containing protein;YALI0_C01221g;ortholog	ANK_REP_REGION DOMAIN-CONTAINING PROTEIN (PTHR24178:SF9)
Cell periphacy	YALI0F27181g	Q6C077	YALI0F27181p;YALI0_F27181g;ortholog	DRAB5 (PTHR24073:SF858)
Cell periphacy	YALI0D13442g	Q6C975	ENTH domain-containing protein;YALI0_D13442g;ortholog	ENTH DOMAIN-CONTAINING PROTEIN (PTHR12276:SF45)
Cell periphacy	YALI0E19635g	Q6C5A7	YALI0E19635p;YALI0_E19635g;ortholog	INOSITOL PHOSPHORYLCERAMIDE SYNTHASE REGULATORY SUBUNIT KEI1 (PTHR28077:SF1)
Cell periphacy	YALI0D11198g	Q6C9H4	Vps53_N domain-containing protein;YALI0_D11198g;ortholog	VACUOLAR PROTEIN SORTING-ASSOCIATED PROTEIN 53 HOMOLOG (PTHR12820:SF0)	membrane traffic protein(PC00150)
Cell periphacy	YALI0E15994g	Q6C5Q9	YALI0E15994p;YALI0_E15994g;ortholog	COATOMER SUBUNIT EPSILON (PTHR10805:SF0)	vesicle coat protein(PC00235)
Cell periphacy	YALI0A09592g	Q6CHF1	YALI0A09592p;YALI0_A09592g;ortholog	GUANINE NUCLEOTIDE-BINDING PROTEIN ALPHA-2 SUBUNIT (PTHR10218:SF332)	heterotrimeric G-protein(PC00117)
Cell periphacy	YALI0D05401g	Q6CA69	YALI0D05401p;YALI0_D05401g;ortholog	SIDEROPHORE IRON TRANSPORTER 1-RELATED (PTHR23501:SF87)	secondary carrier transporter(PC00258)
Cell periphacy	YALI0C05489g	Q6CCY7	VHS domain-containing protein;YALI0_C05489g;ortholog	LAS SEVENTEEN-BINDING PROTEIN 5 (PTHR47789:SF1)
Cell periphacy	YALI0F13739g	Q6C1S6	MFS domain-containing protein;YALI0_F13739g;ortholog	DRUG/PROTON ANTIPORTER YHK8-RELATED (PTHR23502:SF7)	secondary carrier transporter(PC00258)
Cell periphacy	YALI0E23243g	Q6C4W2	t-SNARE coiled-coil homology domain-containing protein;YALI0_E23243g;ortholog	PROTEIN SSO1-RELATED (PTHR19957:SF356)	SNARE protein(PC00034)
Cell periphacy	YALI0E32901g	Q6C3Q6	MFS domain-containing protein;YALI0_E32901g;ortholog	CARBOXYLIC ACID TRANSPORTER PROTEIN HOMOLOG (PTHR23508:SF10)	transporter(PC00227)
Cell periphacy	YALI0E27159g	Q6C4F7	YALI0E27159p;YALI0_E27159g;ortholog	TRANSPORTER, PUTATIVE (AFU_ORTHOLOGUE AFUA_8G04702)-RELATED (PTHR23502:SF30)	secondary carrier transporter(PC00258)
Cell periphacy	YALI0C04477g	Q6CD19	MFS domain-containing protein;YALI0_C04477g;ortholog	FLUCONAZOLE RESISTANCE PROTEIN 1 (PTHR23502:SF23)	secondary carrier transporter(PC00258)
Cell periphacy	YALI0A09845g	B5RSJ9	PRA1 family protein;YALI0_A09845g;ortholog	PRENYLATED RAB ACCEPTOR PROTEIN 1 (PTHR19317:SF0)	membrane traffic protein(PC00150)
Cell periphacy	YALI0C11341g	Q6CC94	YALI0C11341p;YALI0_C11341g;ortholog	SPHINGOLIPID LONG CHAIN BASE-RESPONSIVE PROTEIN PIL1 (PTHR31962:SF1)
Cell periphacy	YALI0D08294g	Q6C9U5	YALI0D08294p;YALI0_D08294g;ortholog	NUCLEAR PORE COMPLEX PROTEIN NUP160 (PTHR21286:SF0)	transporter(PC00227)
Cell periphacy	YALI0B13090g	Q6CET6	FAD-binding FR-type domain-containing protein;YALI0_B13090g;ortholog	FERRIC REDUCTASE TRANSMEMBRANE COMPONENT 3-RELATED (PTHR32361:SF9)	oxidoreductase(PC00176)
Cell periphacy	YALI0F05280g	Q6C2T6	Conserved oligomeric Golgi complex subunit 5;YALI0_F05280g;ortholog	CONSERVED OLIGOMERIC GOLGI COMPLEX SUBUNIT 5 (PTHR13228:SF3)
Cell periphacy	YALI0C12617g	Q6CC43	YALI0C12617p;YALI0_C12617g;ortholog	VACUOLAR PROTEIN SORTING-ASSOCIATED PROTEIN VTA1 HOMOLOG (PTHR46009:SF1)	membrane traffic protein(PC00150)
Cell periphacy	YALI0E18612g	Q6C5F1	UPF0507 protein YALI0E18612g;YALI0_E18612g;ortholog	ANKYRIN REPEAT DOMAIN-CONTAINING PROTEIN 27 (PTHR24170:SF1)
Cell periphacy	YALI0C24354g	Q6CAU0	Chitin synthase;YALI0_C24354g;ortholog	CHITIN SYNTHASE 3 (PTHR22914:SF16)	transferase(PC00220)
Cell periphacy	YALI0E32769g	Q6C3R2	Diacylglycerol O-acyltransferase;YALI0_E32769g;ortholog	ACYLTRANSFERASE (PTHR12317:SF0)	acyltransferase(PC00042)
Cell periphacy	YALI0E25894g	Q6C4K9	YALI0E25894p;YALI0_E25894g;ortholog	ALPHA-1,6-MANNOSYLTRANSFERASE MNN10-RELATED (PTHR31306:SF5)	transferase(PC00220)
Cell periphacy	YALI0F07381g	Q6C2J4	YALI0F07381p;YALI0_F07381g;ortholog	VACUOLAR PROTEIN SORTING-ASSOCIATED PROTEIN 52 HOMOLOG (PTHR14190:SF7)	membrane traffic protein(PC00150)
Cell periphacy	YALI0A11077g	Q6CH94	YALI0A11077p;YALI0_A11077g;ortholog	FAMILY 17 GLUCOSIDASE SCW11-RELATED (PTHR16631:SF24)	glucosidase(PC00108)
Cell periphacy	YALI0E29689g	Q6C449	Increased rDNA silencing protein 4;IRS4;ortholog	GH06923P (PTHR11216:SF61)	membrane traffic protein(PC00150)
Cell periphacy	YALI0F31009g	Q6BZT6	YALI0F31009p;YALI0_F31009g;ortholog	ADP-RIBOSYLATION FACTOR-LIKE PROTEIN 1 (PTHR11711:SF41)	G-protein(PC00020)
Cell periphacy	YALI0A10549g	Q6CHB4	Endoplasmic reticulum junction formation protein lunapark;YALI0_A10549g;ortholog	ENDOPLASMIC RETICULUM JUNCTION FORMATION PROTEIN LUNAPARK (PTHR22166:SF12)
Cell periphacy	YALI0D05291g	Q6CA74	MSP domain-containing protein;YALI0_D05291g;ortholog	VESICLE-ASSOCIATED MEMBRANE PROTEIN-ASSOCIATED PROTEIN A (PTHR10809:SF6)	membrane trafficking regulatory protein(PC00151)
Cell periphacy	YALI0E24321g	Q6C4R5	Microsomal signal peptidase subunit 3;SPC3;ortholog	SIGNAL PEPTIDASE COMPLEX SUBUNIT 3 (PTHR12804:SF0)	protease(PC00190)
Cell periphacy	YALI0E33583g	Q6C3M5	YALI0E33583p;YALI0_E33583g;ortholog	DUR32P (PTHR46154:SF3)
Cell periphacy	YALI0B18480g	Q6CE53	Importin N-terminal domain-containing protein;YALI0_B18480g;ortholog	IMPORTIN-9 (PTHR10997:SF9)	transporter(PC00227)
Cell periphacy	YALI0D07304g	Q6C9Y7	YALI0D07304p;YALI0_D07304g;ortholog	PLASMA MEMBRANE IRON PERMEASE (PTHR31632:SF6)	transporter(PC00227)
Cell periphacy	YALI0C18711g	Q6CBH5	Uncharacterized membrane protein;YALI0_C18711g;ortholog	SIGMA INTRACELLULAR RECEPTOR 2 (PTHR31204:SF1)
Cell periphacy	YALI0F29381g	Q6BZZ7	Thioredoxin domain-containing protein;YALI0_F29381g;ortholog	PROTEIN DISULFIDE-ISOMERASE (PTHR18929:SF240)	chaperone(PC00072)
Cell periphacy	YALI0D18194g	Q6C8N8	AZUL domain-containing protein;YALI0_D18194g;ortholog	UBIQUITIN RECOGNITION FACTOR IN ER-ASSOCIATED DEGRADATION PROTEIN 1 (PTHR12555:SF13)
Cell periphacy	YALI0D12969g	Q6C993	Arrestin_C domain-containing protein;YALI0_D12969g;ortholog	PROTEIN ROD1-RELATED (PTHR11188:SF146)
Cell periphacy	YALI0F06424g	Q6C2N3	TLC domain-containing protein;YALI0_F06424g;ortholog	CERAMIDE SYNTHASE LAC1-RELATED (PTHR12560:SF11)
Cell periphacy	YALI0D01133g	Q6CAP0	Importin N-terminal domain-containing protein;YALI0_D01133g;ortholog	IMPORTIN-13 (PTHR12363:SF33)	transporter(PC00227)
Cell periphacy	YALI0B08987g	Q6CF98	YALI0B08987p;YALI0_B08987g;ortholog	CHARGED MULTIVESICULAR BODY PROTEIN 5 (PTHR22761:SF12)	membrane traffic protein(PC00150)
Cell periphacy	YALI0D07392g	Q6C9Y3	YALI0D07392p;YALI0_D07392g;ortholog	VITAMIN B6 TRANSPORTER TPN1 (PTHR31806:SF17)
Cell periphacy	YALI0C22066g	Q6CB43	Nuclear pore protein;YALI0_C22066g;ortholog	NUCLEAR PORE COMPLEX PROTEIN NUP93 (PTHR11225:SF4)	transporter(PC00227)
Cell periphacy	YALI0F20922g	Q6C0X7	YALI0F20922p;YALI0_F20922g;ortholog	SIDEROPHORE IRON TRANSPORTER 1-RELATED (PTHR23501:SF87)	secondary carrier transporter(PC00258)
Cell periphacy	YALI0F19250g	Q6C149	Derlin;YALI0_F19250g;ortholog	DERLIN-1 (PTHR11009:SF1)	primary active transporter(PC00068)
Cell periphacy	YALI0F04400g	Q6C2X1	YALI0F04400p;YALI0_F04400g;ortholog	ERGOSTEROL BIOSYNTHETIC PROTEIN 28 HOMOLOG (PTHR15451:SF19)
Cell periphacy	YALI0F03454g	Q6C314	Coatomer subunit gamma;YALI0_F03454g;ortholog	COATOMER SUBUNIT GAMMA-2 (PTHR10261:SF0)	vesicle coat protein(PC00235)
Cell periphacy	YALI0F20570g	Q6C0Z3	GPI ethanolamine phosphate transferase 1;MCD4;ortholog	GPI ETHANOLAMINE PHOSPHATE TRANSFERASE 1 (PTHR12250:SF0)	extracellular matrix glycoprotein(PC00100)
Cell periphacy	YALI0D08954g	Q6C9R5	RRM Nup35-type domain-containing protein;YALI0_D08954g;ortholog	NUCLEOPORIN NUP35 (PTHR21527:SF6)
Cell periphacy	YALI0C09680g	Q6CCG0	Glycosidase;YALI0_C09680g;ortholog	GLYCOSIDASE CRH1-RELATED (PTHR10963:SF27)	glucosidase(PC00108)
Cell periphacy	YALI0C04774g	Q6CD10	Septin-type G domain-containing protein;YALI0_C04774g;ortholog	CELL DIVISION CONTROL PROTEIN 11 (PTHR18884:SF52)	cytoskeletal protein(PC00085)
Cell periphacy	YALI0C02453g	Q6CDA2	YALI0C02453p;YALI0_C02453g;ortholog	BUD SITE SELECTION PROTEIN 7-RELATED (PTHR31975:SF1)
Cell periphacy	YALI0F11517g	Q6C222	YALI0F11517p;YALI0_F11517g;ortholog	SEIPIN (PTHR21212:SF0)
Cell periphacy	YALI0E33165g	Q6C3P6	t-SNARE coiled-coil homology domain-containing protein;YALI0_E33165g;ortholog	SYNTAXIN-16 (PTHR19957:SF83)	SNARE protein(PC00034)
Cell periphacy	YALI0D14454g	Q6C940	YALI0D14454p;YALI0_D14454g;ortholog	TRANSMEMBRANE PROTEIN 115 (PTHR13377:SF3)	vesicle coat protein(PC00235)
Cell periphacy	YALI0F12925g	Q6C1W2	Ammonium transporter;YALI0_F12925g;ortholog	AMMONIUM TRANSPORTER MEP2 (PTHR43029:SF10)	transporter(PC00227)
Cell periphacy	YALI0E26323g	Q6C4J2	YALI0E26323p;YALI0_E26323g;ortholog	YIP1D-INTERACTING FACTOR 1, ISOFORM C (PTHR14083:SF0)
Cell periphacy	YALI0A02915g	Q6CI02	Cytochrome b-c1 complex subunit Rieske, mitochondrial;YALI0_A02915g;ortholog	CYTOCHROME B-C1 COMPLEX SUBUNIT RIESKE, MITOCHONDRIAL-RELATED (PTHR10134:SF20)
Cell periphacy	YALI0D05841g	Q6CA51	YALI0D05841p;YALI0_D05841g;ortholog	OPEN RECTIFIER POTASSIUM CHANNEL PROTEIN 1 (PTHR11003:SF316)	ion channel(PC00133)
Cell periphacy	YALI0F30283g	Q6BZW9	YALI0F30283p;YALI0_F30283g;ortholog	PROTEIN ARV1 (PTHR14467:SF0)
Cell periphacy	YALI0D15488g	Q6C8Z9	YALI0D15488p;YALI0_D15488g;ortholog	TRANSPORTER, PUTATIVE (EUROFUNG)-RELATED (PTHR19432:SF76)	secondary carrier transporter(PC00258)
Cell periphacy	YALI0E23177g	Q6C4W5	Palmitoyltransferase PFA3;PFA3;ortholog	PALMITOYLTRANSFERASE PFA3 (PTHR22883:SF147)
Cell periphacy	YALI0D19206g	Q6C8J1	YALI0D19206p;YALI0_D19206g;ortholog	DELTA(24(24(1)))-STEROL REDUCTASE (PTHR21257:SF31)	reductase(PC00198)
Cell periphacy	YALI0E13706g	Q99170	Endoplasmic reticulum chaperone BiP;KAR2;ortholog	ENDOPLASMIC RETICULUM CHAPERONE BIP (PTHR19375:SF144)
Cell periphacy	YALI0A04367g	P41925	Ras-like GTP-binding protein RYL2;RYL2;ortholog	LD47384P (PTHR24073:SF1171)
Cell periphacy	YALI0E08096g	Q6C6M7	FAD-binding FR-type domain-containing protein;YALI0_E08096g;ortholog	FERRIC REDUCTASE TRANSMEMBRANE COMPONENT 3-RELATED (PTHR32361:SF9)	oxidoreductase(PC00176)
Cell periphacy	YALI0D22913g	Q6C843	MFS domain-containing protein;YALI0_D22913g;ortholog	MFS DOMAIN-CONTAINING PROTEIN (PTHR23501:SF102)	secondary carrier transporter(PC00258)
Cell periphacy	YALI0E32065g	Q6C3U4	YALI0E32065p;YALI0_E32065g;ortholog	SIGMA NON-OPIOID INTRACELLULAR RECEPTOR 1 (PTHR10868:SF1)	transmembrane signal receptor(PC00197)
Cell periphacy	YALI0E24145g	Q6C4S3	YALI0E24145p;YALI0_E24145g;ortholog	SCRAMBLASE ANY1 (PTHR14856:SF9)
Cell periphacy	YALI0E27027g	Q6C4G3	YALI0E27027p;YALI0_E27027g;ortholog	PROTEIN TEX261 (PTHR13144:SF0)
Cell periphacy	YALI0D23793g	Q6C807	YALI0D23793p;YALI0_D23793g;ortholog	VACUOLAR PROTEIN SORTING-ASSOCIATED PROTEIN 26 (PTHR12233:SF1)	membrane traffic protein(PC00150)
Cell periphacy	YALI0F19184g	Q6C152	MFS domain-containing protein;YALI0_F19184g;ortholog	GALACTOSE TRANSPORTER-RELATED (PTHR48022:SF75)	transporter(PC00227)
Cell periphacy	YALI0D07128g	Q6C9Z5	YALI0D07128p;YALI0_D07128g;ortholog	GTP-BINDING PROTEIN YPT53-RELATED (PTHR24073:SF1167)
Cell periphacy	YALI0A20922g	Q6CGA3	GPI mannosyltransferase 1;YALI0_A20922g;ortholog	GPI MANNOSYLTRANSFERASE 1 (PTHR12886:SF0)	glycosyltransferase(PC00111)
Cell periphacy	YALI0B10043g	Q6CF60	Putative GPI inositol-deacylase C;BST1C;ortholog	GPI INOSITOL-DEACYLASE (PTHR15495:SF7)	transporter(PC00227)
Cell periphacy	YALI0D17886g	Q6C8Q2	Peptidase S59 domain-containing protein;YALI0_D17886g;ortholog	NUCLEAR PORE COMPLEX PROTEIN NUP98-NUP96 (PTHR23198:SF6)	transporter(PC00227)
Cell periphacy	YALI0D21032g	Q6C8B5	acidPPc domain-containing protein;YALI0_D21032g;ortholog	DOLICHYLDIPHOSPHATASE 1 (PTHR11247:SF40)	protein modifying enzyme(PC00260)
Cell periphacy	YALI0C15334g	Q6CBU8	YALI0C15334p;YALI0_C15334g;ortholog	RAD50-INTERACTING PROTEIN 1 (PTHR13520:SF0)
Cell periphacy	YALI0B19250g	Q6CE20	YALI0B19250p;YALI0_B19250g;ortholog	SIDEROPHORE IRON TRANSPORTER 1-RELATED (PTHR23501:SF87)	secondary carrier transporter(PC00258)
Cell periphacy	YALI0E19492g	Q6C5B4	YALI0E19492p;YALI0_E19492g;ortholog	TRANSLOCON-ASSOCIATED PROTEIN SUBUNIT ALPHA (PTHR12924:SF0)	membrane traffic protein(PC00150)
Cell periphacy	YALI0E12199g	Q6C659	YALI0E12199p;YALI0_E12199g;ortholog	ALPHA-1,2-GALACTOSYLTRANSFERASE (PTHR31306:SF9)	transferase(PC00220)
Cell periphacy	YALI0D00319g	Q6CAS6	YALI0D00319p;YALI0_D00319g;ortholog	MAGNESIUM TRANSPORTER ALR1-RELATED (PTHR21535:SF55)
Cell periphacy	YALI0C21824g	Q6CB54	Small COPII coat GTPase SAR1;SAR1;ortholog	RE74312P (PTHR45684:SF2)
Cell periphacy	YALI0C00209g	Q6CDI7	PlsC domain-containing protein;YALI0_C00209g;ortholog	GLYCEROL-3-PHOSPHATE O-ACYLTRANSFERASE 1 (PTHR31605:SF0)	acyltransferase(PC00042)
Cell periphacy	YALI0E09471g	O43108	Calcium-transporting ATPase 1;PMR1;ortholog	CATION_ATPASE_N DOMAIN-CONTAINING PROTEIN (PTHR42861:SF29)	primary active transporter(PC00068)
Cell periphacy	YALI0B13156g	Q6CET3	YALI0B13156p;YALI0_B13156g;ortholog	CALNEXIN 14D-RELATED (PTHR11073:SF1)	chaperone(PC00072)
Cell periphacy	YALI0D04851g	Q6CA92	1,3-beta-glucanosyltransferase;YALI0_D04851g;ortholog	1,3-BETA-GLUCANOSYLTRANSFERASE GAS5 (PTHR31468:SF5)	transferase(PC00220)
Cell periphacy	YALI0E23859g	Q6C4T4	Phosphate transporter;YALI0_E23859g;ortholog	PHOSPHATE TRANSPORTER (PTHR11101:SF80)	transporter(PC00227)
Cell periphacy	YALI0B13046g	Q6CET8	FAD-binding FR-type domain-containing protein;YALI0_B13046g;ortholog	FERRIC REDUCTASE TRANSMEMBRANE COMPONENT 3-RELATED (PTHR32361:SF9)	oxidoreductase(PC00176)
Cell periphacy	YALI0E22044g	Q6C508	YALI0E22044p;YALI0_E22044g;ortholog	PROTEIN ROP (PTHR11679:SF30)	membrane trafficking regulatory protein(PC00151)
Cell periphacy	YALI0A04697g	Q6CHV0	YALI0A04697p;YALI0_A04697g;ortholog	FLIPPASE KINASE 1-RELATED (PTHR45637:SF22)
Cell periphacy	YALI0E22220g	Q6C503	Endoplasmic reticulum vesicle protein 25;ERV25;ortholog	TRANSMEMBRANE EMP24 DOMAIN-CONTAINING PROTEIN 10 (PTHR22811:SF184)	vesicle coat protein(PC00235)
Cell periphacy	YALI0D07150g	Q6C9Z4	Protein kinase domain-containing protein;YALI0_D07150g;ortholog	SERINE/THREONINE-PROTEIN KINASE PRR1 (PTHR24343:SF324)	non-receptor serine/threonine protein kinase(PC00167)
Cell periphacy	YALI0A07018g	Q6CHN0	Actin cytoskeleton-regulatory complex protein SLA1;SLA1;ortholog	AT21416P (PTHR11216:SF31)	membrane traffic protein(PC00150)
Cell periphacy	YALI0D25454g	Q6C7T8	Post-GPI attachment to proteins factor 3;YALI0_D25454g;ortholog	POST-GPI ATTACHMENT TO PROTEINS FACTOR 3 (PTHR13148:SF0)
Cell periphacy	YALI0D01936g	Q6CAK8	YALI0D01936p;YALI0_D01936g;ortholog	N-GLYCOSYLATION PROTEIN EOS1 (PTHR28147:SF1)
Cell periphacy	YALI0E01892g	Q6C7C7	YALI0E01892p;YALI0_E01892g;ortholog	MANNOSYLTRANSFERASE KTR4-RELATED (PTHR31121:SF7)	transferase(PC00220)
Cell periphacy	YALI0B17864g	Q6CE78	Potassium transport protein;YALI0_B17864g;ortholog	HIGH-AFFINITY POTASSIUM TRANSPORT PROTEIN-RELATED (PTHR31064:SF10)
Cell periphacy	YALI0E18414g	Q6C5G0	Protein transport protein SEC9;SEC9;ortholog	SYNAPTOSOMAL-ASSOCIATED PROTEIN 29 (PTHR19305:SF9)	SNARE protein(PC00034)
Cell periphacy	YALI0E23408g	Q6C4V4	E3 ubiquitin-protein ligase PEP5;YALI0_E23408g;ortholog	VACUOLAR PROTEIN SORTING-ASSOCIATED PROTEIN 11 HOMOLOG (PTHR23323:SF24)	membrane trafficking regulatory protein(PC00151)
Cell periphacy	YALI0F04125g	Q6C2Y2	YALI0F04125p;YALI0_F04125g;ortholog	VACUOLAR PROTEIN SORTING-ASSOCIATED PROTEIN 33B (PTHR11679:SF1)	membrane trafficking regulatory protein(PC00151)
Cell periphacy	YALI0E28512g	Q6C4A2	Brr6_like_C_C domain-containing protein;YALI0_E28512g;ortholog	NUCLEUS EXPORT PROTEIN BRR6 (PTHR28136:SF1)
Cell periphacy	YALI0B16610g	Q6CED1	WD_REPEATS_REGION domain-containing protein;YALI0_B16610g;ortholog	NUCLEOPORIN SEH1 (PTHR11024:SF3)	transporter(PC00227)
Cell periphacy	YALI0D17974g	Q6C8P9	MFS domain-containing protein;YALI0_D17974g;ortholog	TRANSPORTER, PUTATIVE (AFU_ORTHOLOGUE AFUA_8G04702)-RELATED (PTHR23502:SF30)	secondary carrier transporter(PC00258)
Cell periphacy	YALI0A14069g	Q6CH13	YALI0A14069p;YALI0_A14069g;ortholog	FACTOR-INDUCED GENE 1 PROTEIN (PTHR28092:SF1)
Cell periphacy	YALI0B04422g	Q6CFR8	Metallophos domain-containing protein;YALI0_B04422g;ortholog	PROTEIN TED1 (PTHR13315:SF1)	esterase(PC00097)
Cell periphacy	YALI0A19536g	Q6CGG6	YALI0A19536p;YALI0_A19536g;ortholog	SHORT CHAIN DEHYDROGENASE/REDUCTASE FAMILY PROTEIN (AFU_ORTHOLOGUE AFUA_2G08050) (PTHR43550:SF6)	reductase(PC00198)
Cell periphacy	YALI0D22000g	Q6C878	MFS domain-containing protein;YALI0_D22000g;ortholog	MFS DOMAIN-CONTAINING PROTEIN (PTHR23502:SF176)	secondary carrier transporter(PC00258)
Cell periphacy	YALI0D00759g	Q6CAQ7	YALI0D00759p;YALI0_D00759g;ortholog	ZINC TRANSPORTER 4, CHLOROPLASTIC (PTHR11040:SF44)	secondary carrier transporter(PC00258)
Cell periphacy	YALI0C06105g	Q6CCV9	YALI0C06105p;YALI0_C06105g;ortholog	SIDEROPHORE IRON TRANSPORTER 1-RELATED (PTHR23501:SF87)	secondary carrier transporter(PC00258)
Cell periphacy	YALI0C09823g	Q6CCF5	MFS domain-containing protein;YALI0_C09823g;ortholog	VITAMIN H TRANSPORTER 1 (PTHR43791:SF33)	primary active transporter(PC00068)
Cell periphacy	YALI0F03905g	Q6C2Z3	YALI0F03905p;YALI0_F03905g;ortholog	PHEROMONE ALPHA FACTOR RECEPTOR (PTHR28009:SF1)	transmembrane signal receptor(PC00197)
Cell periphacy	YALI0C07722g	Q6CCP4	MFS domain-containing protein;YALI0_C07722g;ortholog	FLUCONAZOLE RESISTANCE PROTEIN 1 (PTHR23502:SF23)	secondary carrier transporter(PC00258)
Cell periphacy	YALI0B20746g	Q6CDW2	YALI0B20746p;YALI0_B20746g;ortholog	GPI TRANSAMIDASE COMPONENT PIG-T (PTHR12959:SF11)
Cell periphacy	YALI0F16203g	Q6C1H4	Component of oligomeric Golgi complex 8;YALI0_F16203g;ortholog	CONSERVED OLIGOMERIC GOLGI COMPLEX SUBUNIT 8 (PTHR21311:SF0)
Cell periphacy	YALI0F28017g	Q6C039	MFS domain-containing protein;YALI0_F28017g;ortholog	MFS DOMAIN-CONTAINING PROTEIN (PTHR23501:SF102)	secondary carrier transporter(PC00258)
Cell periphacy	YALI0C23903g	Q6CAW1	YALI0C23903p;YALI0_C23903g;ortholog	GH06923P (PTHR11216:SF61)	membrane traffic protein(PC00150)
Cell periphacy	YALI0B03652g	Q6CFU5	Protein ROT1;ROT1;ortholog	PROTEIN ROT1 (PTHR28090:SF1)
Cell periphacy	YALI0F00176g	Q6C3F5	YALI0F00176p;YALI0_F00176g;ortholog	FI23527P1 (PTHR45820:SF4)
Cell periphacy	YALI0C00165g	Q6CDI9	MPN domain-containing protein;YALI0_C00165g;ortholog	MPN DOMAIN-CONTAINING PROTEIN (PTHR12947:SF13)	metalloprotease(PC00153)
Cell periphacy	YALI0D14630g	Q6C932	YALI0D14630p;YALI0_D14630g;ortholog	RAS-RELATED PROTEIN RAB-11A (PTHR47979:SF33)
Cell periphacy	YALI0F13981g	Q6C1S0	MFS domain-containing protein;YALI0_F13981g;ortholog	TRANSPORTER, PUTATIVE (AFU_ORTHOLOGUE AFUA_8G04702)-RELATED (PTHR23502:SF30)	secondary carrier transporter(PC00258)
Cell periphacy	YALI0C21406g	Q6CB72	MFS domain-containing protein;YALI0_C21406g;ortholog	CARBOXYLIC ACID TRANSPORTER PROTEIN HOMOLOG (PTHR23508:SF10)	transporter(PC00227)
Cell periphacy	YALI0E12551g	Q6C644	FAD-binding FR-type domain-containing protein;YALI0_E12551g;ortholog	FAD-BINDING FR-TYPE DOMAIN-CONTAINING PROTEIN (PTHR11972:SF179)	oxidase(PC00175)
Cell periphacy	YALI0C04114g	Q6CD36	SH3 domain-containing protein;YALI0_C04114g;ortholog	LAS SEVENTEEN-BINDING PROTEIN 1 (PTHR45929:SF4)	scaffold/adaptor protein(PC00226)
Cell periphacy	YALI0E18766g	Q6C5E4	YALI0E18766p;YALI0_E18766g;ortholog	FYN BINDING PROTEIN 1 (PTHR16830:SF12)	scaffold/adaptor protein(PC00226)
Cell periphacy	YALI0B20306g	Q6CDY2	YALI0B20306p;YALI0_B20306g;ortholog	CELL WALL MANNOPROTEIN CIS3-RELATED (PTHR47254:SF1)
Cell periphacy	YALI0C08782g	Q6CCJ8	Trafficking protein particle complex subunit BET3;YALI0_C08782g;ortholog	TRAFFICKING PROTEIN PARTICLE COMPLEX SUBUNIT (PTHR13048:SF0)
Cell periphacy	YALI0F08789g	Q6C2D5	YALI0F08789p;YALI0_F08789g;ortholog	OSMOSENSING HISTIDINE PROTEIN KINASE SLN1 (PTHR43047:SF5)	histidine kinase receptor of two-component system(PC00265)
Cell periphacy	YALI0F09009g	Q6C2C5	Septin-type G domain-containing protein;YALI0_F09009g;ortholog	SEPTIN-TYPE G DOMAIN-CONTAINING PROTEIN (PTHR18884:SF123)	cytoskeletal protein(PC00085)
Cell periphacy	YALI0E24123g	Q6C4S4	YALI0E24123p;YALI0_E24123g;ortholog	UDP-XYLOSE AND UDP-N-ACETYLGLUCOSAMINE TRANSPORTER (PTHR10778:SF4)	secondary carrier transporter(PC00258)
Cell periphacy	YALI0E10417g	Q6C6D3	Chitin synthase;YALI0_E10417g;ortholog	CHITIN SYNTHASE (PTHR22914:SF13)	transferase(PC00220)
Cell periphacy	YALI0C22275g	Q6CB33	t-SNARE coiled-coil homology domain-containing protein;YALI0_C22275g;ortholog	T-SNARE COILED-COIL HOMOLOGY DOMAIN-CONTAINING PROTEIN (PTHR19957:SF38)	SNARE protein(PC00034)
Cell periphacy	YALI0A02244g	Q6CI29	Ammonium_transp domain-containing protein;YALI0_A02244g;ortholog	AMMONIUM TRANSPORTER MEP2 (PTHR43029:SF10)	transporter(PC00227)
Cell periphacy	YALI0F19074g	Q6C157	Coatomer subunit beta;YALI0_F19074g;ortholog	COATOMER SUBUNIT BETA (PTHR10635:SF0)	vesicle coat protein(PC00235)
Cell periphacy	YALI0E12947g	Q6C632	YALI0E12947p;YALI0_E12947g;ortholog	FORMATE TRANSPORTER 1-RELATED (PTHR30520:SF6)	transporter(PC00227)
Cell periphacy	YALI0F18744g	Q6C170	YALI0F18744p;YALI0_F18744g;ortholog	SODIUM/BILE ACID COTRANSPORTER 7 (PTHR18640:SF5)	secondary carrier transporter(PC00258)
Cell periphacy	YALI0E35112g	Q6C3G3	FAD-binding FR-type domain-containing protein;YALI0_E35112g;ortholog	FERRIC REDUCTASE TRANSMEMBRANE COMPONENT 3-RELATED (PTHR32361:SF9)	oxidoreductase(PC00176)
Cell periphacy	YALI0A13585g	Q6CH20	YALI0A13585p;YALI0_A13585g;ortholog	ALPHA-1,2-MANNOSYLTRANSFERASE MNN2 (PTHR31646:SF1)	transferase(PC00220)
Cell periphacy	YALI0E01364g	Q6C7F0	WD_REPEATS_REGION domain-containing protein;YALI0_E01364g;ortholog	GUANINE NUCLEOTIDE-BINDING PROTEIN SUBUNIT BETA-1 (PTHR19850:SF25)	heterotrimeric G-protein(PC00117)
Cell periphacy	YALI0D20174g	Q6C8F1	alpha-1,2-Mannosidase;YALI0_D20174g;ortholog	ENDOPLASMIC RETICULUM MANNOSIDASE MNL2-RELATED (PTHR11742:SF97)	protein modifying enzyme(PC00260)
Cell periphacy	YALI0D26345g	Q6C7Q0	Palmitoyltransferase PFA4;PFA4;ortholog	PALMITOYLTRANSFERASE (PTHR22883:SF23)
Cell periphacy	YALI0D06039g	Q6CA43	1,3-beta-glucanosyltransferase;YALI0_D06039g;ortholog	1,3-BETA-GLUCANOSYLTRANSFERASE GAS1 (PTHR31468:SF2)	transferase(PC00220)
Cell periphacy	YALI0C22187g	Q6CB37	Protein BIG1;BIG1;ortholog	PROTEIN BIG1 (PTHR28285:SF2)
Cell periphacy	YALI0B22154g	Q6CDQ3	YALI0B22154p;YALI0_B22154g;ortholog	RAS-RELATED PROTEIN RAB-6.1 (PTHR24073:SF352)
Cell periphacy	YALI0B22814g	Q6CDM4	YALI0B22814p;YALI0_B22814g;ortholog	PH-RESPONSE REGULATOR PROTEIN PALH/RIM21 (PTHR35779:SF1)
Cell periphacy	YALI0F11825g	Q6C208	FAD-binding FR-type domain-containing protein;YALI0_F11825g;ortholog	FERRIC REDUCTASE TRANSMEMBRANE COMPONENT 3-RELATED (PTHR32361:SF9)	oxidoreductase(PC00176)
Cell periphacy	YALI0E23716g	Q6C4U0	YALI0E23716p;YALI0_E23716g;ortholog	SECRETORY COMPONENT PROTEIN SHR3 (PTHR28228:SF1)
Cell periphacy	YALI0A08646g	Q6CHH9	YALI0A08646p;YALI0_A08646g;ortholog	PROLACTIN REGULATORY ELEMENT-BINDING PROTEIN (PTHR23284:SF0)	guanyl-nucleotide exchange factor(PC00113)
Cell periphacy	YALI0A17534g	Q6CGP4	YALI0A17534p;YALI0_A17534g;ortholog	TRANSPORTER, PUTATIVE (AFU_ORTHOLOGUE AFUA_8G04702)-RELATED (PTHR23502:SF30)	secondary carrier transporter(PC00258)
Cell periphacy	YALI0D07612g	Q6C9X3	YALI0D07612p;YALI0_D07612g;ortholog	PH DOMAIN-CONTAINING PROTEIN (PTHR22902:SF27)	membrane traffic protein(PC00150)
Cell periphacy	YALI0C15851g	Q6CBS9	Autophagy-related protein 27;ATG27;ortholog	AUTOPHAGY-RELATED PROTEIN 27 (PTHR15071:SF13)	membrane traffic protein(PC00150)
Cell periphacy	YALI0D20834g	Q6C8C4	MFS domain-containing protein;YALI0_D20834g;ortholog	TRANSPORTER, PUTATIVE (AFU_ORTHOLOGUE AFUA_8G04702)-RELATED (PTHR23502:SF30)	secondary carrier transporter(PC00258)
Cell periphacy	YALI0C06644g	Q6CCT6	1,3-beta-glucanosyltransferase;YALI0_C06644g;ortholog	1,3-BETA-GLUCANOSYLTRANSFERASE GAS4 (PTHR31468:SF4)	transferase(PC00220)
Cell periphacy	YALI0C10098g	Q6CCE3	YALI0C10098p;YALI0_C10098g;ortholog	CHARGED MULTIVESICULAR BODY PROTEIN 1B (PTHR10476:SF2)	membrane traffic protein(PC00150)
Cell periphacy	YALI0C11605g	Q6CC82	Nuclear transport factor 2;NTF2;ortholog	NTF2 DOMAIN-CONTAINING PROTEIN (PTHR12612:SF0)
Cell periphacy	YALI0E07832g	Q6C6N7	YALI0E07832p;YALI0_E07832g;ortholog	CELL WALL PROTEIN SED1 (PTHR35523:SF1)
Cell periphacy	YALI0E01870g	Q6C7C8	YALI0E01870p;YALI0_E01870g;ortholog	WD REPEAT-CONTAINING PROTEIN 1 (PTHR19856:SF0)	non-motor actin binding protein(PC00165)
Cell periphacy	YALI0D19756g	Q6C8G9	YALI0D19756p;YALI0_D19756g;ortholog	NICOTINAMIDE RIBOSIDE TRANSPORTER 1-RELATED (PTHR30618:SF15)	transporter(PC00227)
Cell periphacy	YALI0F07040g	Q6C2K8	FAD-binding FR-type domain-containing protein;YALI0_F07040g;ortholog	FERRIC REDUCTASE TRANSMEMBRANE COMPONENT 3-RELATED (PTHR32361:SF9)	oxidoreductase(PC00176)
Cell periphacy	YALI0B20592g	Q6CDW9	Brr6_like_C_C domain-containing protein;YALI0_B20592g;ortholog	NUCLEUS EXPORT PROTEIN BRR6 (PTHR28136:SF1)
Cell periphacy	YALI0D05621g	Q6CA61	YALI0D05621p;YALI0_D05621g;ortholog	ALLANTOIN PERMEASE-RELATED (PTHR30618:SF2)	transporter(PC00227)
Cell periphacy	YALI0E29161g	Q6C473	1-phosphatidylinositol-3-phosphate 5-kinase;YALI0_E29161g;ortholog	1-PHOSPHATIDYLINOSITOL 3-PHOSPHATE 5-KINASE-RELATED (PTHR45748:SF7)	kinase(PC00137)
Cell periphacy	YALI0F24277g	Q6C0J0	Copper transporter;YALI0_F24277g;ortholog	COPPER TRANSPORTER (PTHR12483:SF27)	secondary carrier transporter(PC00258)
Cell periphacy	YALI0C14190g	Q6CBZ2	GH16 domain-containing protein;YALI0_C14190g;ortholog	BETA-GLUCAN SYNTHESIS-ASSOCIATED PROTEIN KRE6-RELATED (PTHR31361:SF1)
Cell periphacy	YALI0E22198g	Q6C504	Chitin synthase;YALI0_E22198g;ortholog	CHITIN SYNTHASE (PTHR22914:SF13)	transferase(PC00220)
Cell periphacy	YALI0B16984g	Q6CEB4	YALI0B16984p;YALI0_B16984g;ortholog	RAS SMALL MONOMERIC GTPASE RASB (AFU_ORTHOLOGUE AFUA_2G07770) (PTHR24070:SF433)	small GTPase(PC00208)
Cell periphacy	YALI0F01386g	Q6C3A4	FAD-binding FR-type domain-containing protein;YALI0_F01386g;ortholog	FERRIC REDUCTASE TRANSMEMBRANE COMPONENT 3-RELATED (PTHR32361:SF9)	oxidoreductase(PC00176)
Cell periphacy	YALI0D19250g	Q6C8I9	YALI0D19250p;YALI0_D19250g;ortholog	VPS4-ASSOCIATED PROTEIN 1 (PTHR28218:SF1)
Cell periphacy	YALI0F27225g	Q6C075	Derlin;YALI0_F27225g;ortholog	DERLIN (PTHR11009:SF0)	primary active transporter(PC00068)
Cell periphacy	YALI0D19558g	Q6C8H5	YALI0D19558p;YALI0_D19558g;ortholog	PEPTIDE TRANSPORTER PTR2 (PTHR11654:SF313)	transporter(PC00227)
Cell periphacy	YALI0C23793g	Q6CAW6	GPI-anchored wall transfer protein 1;GWT1;ortholog	PHOSPHATIDYLINOSITOL-GLYCAN BIOSYNTHESIS CLASS W PROTEIN (PTHR20661:SF0)	acyltransferase(PC00042)
Cell periphacy	YALI0F00792g	Q6C3C7	YALI0F00792p;YALI0_F00792g;ortholog	GH17801P (PTHR21229:SF1)	G-protein coupled receptor(PC00021)
Cell periphacy	YALI0A17985g	Q6CGM8	J domain-containing protein;YALI0_A17985g;ortholog	TRANSLOCATION PROTEIN SEC63 HOMOLOG (PTHR24075:SF0)	scaffold/adaptor protein(PC00226)
Cell periphacy	YALI0C01485g	Q6CDD0	GPI mannosyltransferase 4;SMP3;ortholog	GPI MANNOSYLTRANSFERASE 4 (PTHR22760:SF3)	glycosyltransferase(PC00111)
Cell periphacy	YALI0E29447g	Q6C460	YALI0E29447p;YALI0_E29447g;ortholog	PROTEIN UNC-50 HOMOLOG (PTHR12841:SF6)
Cell periphacy	YALI0D00737g	F2Z6C0	YALI0D00737p;YALI0_D00737g;ortholog	NADH DEHYDROGENASE [UBIQUINONE] FLAVOPROTEIN 2, MITOCHONDRIAL (PTHR10371:SF3)	dehydrogenase(PC00092)
Cell periphacy	YALI0E13442g	Q6C611	STAS domain-containing protein;YALI0_E13442g;ortholog	STAS DOMAIN-CONTAINING PROTEIN (PTHR11814:SF180)	transporter(PC00227)
Cell periphacy	YALI0B12254g	Q6CEX1	Acyltransf_C domain-containing protein;YALI0_B12254g;ortholog	PROTEIN MUM3 (PTHR10983:SF70)	acyltransferase(PC00042)
Cell periphacy	YALI0F28281g	Q6C029	Peptidase S59 domain-containing protein;YALI0_F28281g;ortholog	NUCLEAR PORE COMPLEX PROTEIN NUP98-NUP96 (PTHR23198:SF6)	transporter(PC00227)
Cell periphacy	YALI0F16467g	Q6C1G5	Conserved oligomeric Golgi complex subunit 6;YALI0_F16467g;ortholog	CONSERVED OLIGOMERIC GOLGI COMPLEX SUBUNIT 6 (PTHR21506:SF0)
Cell periphacy	YALI0D04873g	Q6CA91	Calcium-transporting ATPase;YALI0_D04873g;ortholog	CALCIUM-TRANSPORTING ATPASE (PTHR24093:SF369)	primary active transporter(PC00068)
Cell periphacy	YALI0E24079g	Q6C4S6	Cytochrome b5 heme-binding domain-containing protein;YALI0_E24079g;ortholog	NEUDESIN (PTHR10281:SF92)	transmembrane signal receptor(PC00197)
Cell periphacy	YALI0F30767g	Q6BZU7	GPI inositol-deacylase B;BST1B;ortholog	GPI INOSITOL-DEACYLASE (PTHR15495:SF7)	transporter(PC00227)
Cell periphacy	YALI0C04301g	Q6CD27	UDENN domain-containing protein;YALI0_C04301g;ortholog	UDENN DOMAIN-CONTAINING PROTEIN (PTHR13677:SF0)
Cell periphacy	YALI0A19008g	Q6CGI6	Pep3_Vps18 domain-containing protein;YALI0_A19008g;ortholog	VACUOLAR PROTEIN SORTING-ASSOCIATED PROTEIN 18 HOMOLOG (PTHR23323:SF26)	membrane trafficking regulatory protein(PC00151)
Cell periphacy	YALI0D10307g	Q6C9K9	GTP-binding protein;YALI0_D10307g;ortholog	GH16429P (PTHR11259:SF2)	small GTPase(PC00208)
Cell periphacy	YALI0F11143g	Q6C238	Exocyst complex component EXO84;EXO84;ortholog	EXOCYST COMPLEX COMPONENT 8 (PTHR21426:SF12)
Cell periphacy	YALI0E03718g	Q6C752	Arrestin_N domain-containing protein;YALI0_E03718g;ortholog	PROTEIN ECM21-RELATED (PTHR11188:SF161)
Cell periphacy	YALI0F21791g	Q6C0U0	GDP-mannose transporter;VRG4;ortholog	TRANSMEMBRANE PROTEIN 241 (PTHR11132:SF251)	secondary carrier transporter(PC00258)
Cell periphacy	YALI0A00132g	Q6CIA7	YALI0A00132p;YALI0_A00132g;ortholog	RIBOSOME-ASSOCIATED MOLECULAR CHAPERONE SSB1-RELATED (PTHR19375:SF467)
Cell periphacy	YALI0D05995g	Q6CA45	SAC domain-containing protein;YALI0_D05995g;ortholog	PHOSPHATIDYLINOSITOL-3-PHOSPHATASE SAC1 (PTHR45662:SF2)	phosphatase(PC00181)
Cell periphacy	YALI0F14795g	Q6C1N3	Dolichyl-diphosphooligosaccharide--protein glycosyltransferase subunit 1;YALI0_F14795g;ortholog	DOLICHYL-DIPHOSPHOOLIGOSACCHARIDE--PROTEIN GLYCOSYLTRANSFERASE SUBUNIT 1 (PTHR21049:SF0)	glycosyltransferase(PC00111)
Cell periphacy	YALI0E22902g	Q6C4X8	YALI0E22902p;YALI0_E22902g;ortholog	GEO08327P1 (PTHR12817:SF0)
Cell periphacy	YALI0F20108g	Q6C114	Ditrans,polycis-polyprenyl diphosphate synthase ((2E,6E)-farnesyldiphosphate specific);YALI0_F20108g;ortholog	DEHYDRODOLICHYL DIPHOSPHATE SYNTHASE COMPLEX SUBUNIT NUS1 (PTHR21528:SF0)
Cell periphacy	YALI0F19778g	Q6C126	SH3 domain-containing protein;YALI0_F19778g;ortholog	SH3 DOMAIN-CONTAINING YSC84-LIKE PROTEIN 1 (PTHR15629:SF2)	non-motor actin binding protein(PC00165)
Cell periphacy	YALI0C22946g	Q6CB03	Vps8 domain-containing protein;YALI0_C22946g;ortholog	VPS8 SUBUNIT OF CORVET COMPLEX (PTHR12616:SF8)	membrane traffic protein(PC00150)
Cell periphacy	YALI0F07359g	Q6C2J5	YALI0F07359p;YALI0_F07359g;ortholog	CAAX PRENYL PROTEASE 2 (PTHR13046:SF0)	metalloprotease(PC00153)
Cell periphacy	YALI0F01408g	Q6C3A3	Sulf_transp domain-containing protein;YALI0_F01408g;ortholog	SULF_TRANSP DOMAIN-CONTAINING PROTEIN (PTHR30574:SF1)
Cell periphacy	YALI0C04818g	Q6CD08	YALI0C04818p;YALI0_C04818g;ortholog	MINOR HISTOCOMPATIBILITY ANTIGEN H13 (PTHR12174:SF23)	aspartic protease(PC00053)
Cell periphacy	YALI0D17952g	Q6C8Q0	Signal recognition particle receptor subunit beta;YALI0_D17952g;ortholog	SIGNAL RECOGNITION PARTICLE RECEPTOR SUBUNIT BETA (PTHR11485:SF34)	transfer/carrier protein(PC00219)
Cell periphacy	YALI0F11935g	Q6C203	Very-long-chain (3R)-3-hydroxyacyl-CoA dehydratase;YALI0_F11935g;ortholog	VERY-LONG-CHAIN (3R)-3-HYDROXYACYL-COA DEHYDRATASE (PTHR11035:SF3)
Cell periphacy	YALI0B19074g	Q6CE27	F-box domain-containing protein;YALI0_B19074g;ortholog	RECYCLIN-1 (PTHR12100:SF1)	membrane trafficking regulatory protein(PC00151)
Cell periphacy	YALI0D26235g	Q6C7Q6	GPI ethanolamine phosphate transferase 2;LAS21;ortholog	GPI ETHANOLAMINE PHOSPHATE TRANSFERASE 2 (PTHR23072:SF0)
Cell periphacy	YALI0D20526g	Q6C8D6	YALI0D20526p;YALI0_D20526g;ortholog	12 KDA HEAT SHOCK PROTEIN (PTHR28145:SF1)
Cell periphacy	YALI0A06699g	Q6CHP5	Guanine nucleotide-binding protein subunit gamma;YALI0_A06699g;ortholog	GUANINE NUCLEOTIDE-BINDING PROTEIN SUBUNIT GAMMA (PTHR28189:SF1)
Cell periphacy	YALI0F26873g	Q6C088	Septin-type G domain-containing protein;YALI0_F26873g;ortholog	CELL DIVISION CONTROL PROTEIN 12 (PTHR18884:SF109)	cytoskeletal protein(PC00085)
Cell periphacy	YALI0C16225g	Q6CBR6	YALI0C16225p;YALI0_C16225g;ortholog	SIDEROPHORE IRON TRANSPORTER 1-RELATED (PTHR23501:SF87)	secondary carrier transporter(PC00258)
Cell periphacy	YALI0C18623g	Q6CBH9	AP-2 complex subunit alpha;YALI0_C18623g;ortholog	AP-2 COMPLEX SUBUNIT ALPHA (PTHR22780:SF4)	membrane traffic protein(PC00150)
Cell periphacy	YALI0E24673g	Q6C4P9	Glycosidase;YALI0_E24673g;ortholog	GLYCOSIDASE CRH1-RELATED (PTHR10963:SF27)	glucosidase(PC00108)
Cell periphacy	YALI0C07568g	Q6CCQ1	SMP-LTD domain-containing protein;YALI0_C07568g;ortholog	SMP-LTD DOMAIN-CONTAINING PROTEIN (PTHR13466:SF0)
Cell periphacy	YALI0A01023g	Q6CI72	Cation_ATPase_N domain-containing protein;YALI0_A01023g;ortholog	SODIUM TRANSPORT ATPASE 1-RELATED (PTHR42861:SF14)	primary active transporter(PC00068)
Cell periphacy	YALI0C20053g	Q6CBC6	YALI0C20053p;YALI0_C20053g;ortholog	CLC CHANNEL (PTHR45711:SF3)	ion channel(PC00133)
Cell periphacy	YALI0D20680g	Q6C8C9	YALI0D20680p;YALI0_D20680g;ortholog	FAMILY 17 GLUCOSIDASE SCW10-RELATED (PTHR16631:SF14)	glucosidase(PC00108)
Cell periphacy	YALI0E17413g	Q6C5K0	Vacuolar protein sorting-associated protein 35;YALI0_E17413g;ortholog	VACUOLAR PROTEIN SORTING-ASSOCIATED PROTEIN 35 (PTHR11099:SF0)	membrane traffic protein(PC00150)
Cell periphacy	YALI0E17105g	Q6C5L2	Phospholipid-transporting ATPase;YALI0_E17105g;ortholog	PHOSPHOLIPID-TRANSPORTING ATPASE DNF1-RELATED (PTHR24092:SF180)	primary active transporter(PC00068)
Cell periphacy	YALI0D22770g	W0TYN3	Non-specific serine/threonine protein kinase;YALI0_D22770g;ortholog	SERINE/THREONINE PROTEIN KINASE KIN1-RELATED (PTHR24343:SF108)	non-receptor serine/threonine protein kinase(PC00167)
Cell periphacy	YALI0F13013g	Q6C1V8	PHB domain-containing protein;YALI0_F13013g;ortholog	STOMATIN-LIKE PROTEIN 1 (PTHR10264:SF19)	cytoskeletal protein(PC00085)
Cell periphacy	YALI0B06710g	Q6CFI5	YALI0B06710p;YALI0_B06710g;ortholog	PH-RESPONSE REGULATOR PROTEIN PALH/RIM21 (PTHR35779:SF1)
Cell periphacy	YALI0C16412g	Q6CBR0	YALI0C16412p;YALI0_C16412g;ortholog	YALI0C16412P (PTHR19957:SF363)	SNARE protein(PC00034)
Cell periphacy	YALI0E26026g	Q6C4K4	Endoplasmic reticulum transmembrane protein;YALI0_E26026g;ortholog	ENDOPLASMIC RETICULUM TRANSMEMBRANE PROTEIN (PTHR12701:SF18)	membrane traffic protein(PC00150)
Cell periphacy	YALI0A11605g	Q6CH77	YALI0A11605p;YALI0_A11605g;ortholog	TRANSPORTER, PUTATIVE (AFU_ORTHOLOGUE AFUA_8G04702)-RELATED (PTHR23502:SF30)	secondary carrier transporter(PC00258)
Cell periphacy	YALI0A15576g	Q6CGW3	MFS domain-containing protein;YALI0_A15576g;ortholog	POLYAMINE TRANSPORTER 1 (PTHR23502:SF31)	secondary carrier transporter(PC00258)
Cell periphacy	YALI0F24563g	F2Z686	Nuclear pore complex protein Nup85;YALI0_F24563g;ortholog	NUCLEAR PORE COMPLEX PROTEIN NUP85 (PTHR13373:SF21)	structural protein(PC00211)
Cell periphacy	YALI0D24145g	Q6C7Z3	YALI0D24145p;YALI0_D24145g;ortholog	FLUORIDE EXPORT PROTEIN 1-RELATED (PTHR28259:SF1)
Cell periphacy	YALI0D21670g	Q6C890	Palmitoyltransferase ERF2;ERF2;ortholog	PALMITOYLTRANSFERASE APP (PTHR22883:SF43)
Cell periphacy	YALI0E16555g	Q6C5N5	YALI0E16555p;YALI0_E16555g;ortholog	TRAFFICKING PROTEIN PARTICLE COMPLEX SUBUNIT 13 (PTHR13134:SF3)
Cell periphacy	YALI0D06545g	Q6CA22	YALI0D06545p;YALI0_D06545g;ortholog	ER LUMEN PROTEIN-RETAINING RECEPTOR (PTHR10585:SF14)	membrane trafficking regulatory protein(PC00151)
Cell periphacy	YALI0E19745g	Q6C5A2	YALI0E19745p;YALI0_E19745g;ortholog	MICROSOMAL GLUTATHIONE S-TRANSFERASE 3 (PTHR10250:SF22)	transferase(PC00220)
Cell periphacy	YALI0B10780g	Q6CF28	t-SNARE coiled-coil homology domain-containing protein;YALI0_B10780g;ortholog	PROTEIN SSO1-RELATED (PTHR19957:SF356)	SNARE protein(PC00034)
Cell periphacy	YALI0E05621g	Q6C6W9	SH3 domain-containing protein;YALI0_E05621g;ortholog	SH3 DOMAIN-CONTAINING YSC84-LIKE PROTEIN 1 (PTHR15629:SF2)	non-motor actin binding protein(PC00165)
Cell periphacy	YALI0B13728g	Q6CER1	YALI0B13728p;YALI0_B13728g;ortholog	SPHINGOID LONG-CHAIN BASE TRANSPORTER RSB1 (PTHR31465:SF9)
Cell periphacy	YALI0E13970g	Q6C5Y9	MINDY_DUB domain-containing protein;YALI0_E13970g;ortholog	MINDY_DUB DOMAIN-CONTAINING PROTEIN (PTHR18063:SF6)
Cell periphacy	YALI0D20878g	Q6C8C2	Fatty acid hydroxylase domain-containing protein;YALI0_D20878g;ortholog	LATHOSTEROL OXIDASE (PTHR11863:SF139)	oxidase(PC00175)
Cell periphacy	YALI0D23595g	Q6C816	Septin-type G domain-containing protein;YALI0_D23595g;ortholog	SEPTIN-TYPE G DOMAIN-CONTAINING PROTEIN (PTHR18884:SF123)	cytoskeletal protein(PC00085)
Cell periphacy	YALI0F06578g	Q6C2M6	O-acyltransferase;YALI0_F06578g;ortholog	STEROL O-ACYLTRANSFERASE 1-RELATED (PTHR10408:SF9)	acyltransferase(PC00042)
Cell periphacy	YALI0E30525g	Q6C419	YALI0E30525p;YALI0_E30525g;ortholog	PROTEIN ECM21-RELATED (PTHR11188:SF161)
Cell periphacy	YALI0F21659g	Q6C0U6	YALI0F21659p;YALI0_F21659g;ortholog	ZINC-REGULATED TRANSPORTER 2 (PTHR11040:SF69)	secondary carrier transporter(PC00258)
Cell periphacy	YALI0B01606g	Q6CG20	Palmitoyltransferase SWF1;SWF1;ortholog	PALMITOYLTRANSFERASE (PTHR22883:SF344)
Cell periphacy	YALI0E21241g	Q6C539	MFS domain-containing protein;YALI0_E21241g;ortholog	MFS DOMAIN-CONTAINING PROTEIN (PTHR23502:SF60)	secondary carrier transporter(PC00258)
Cell periphacy	YALI0E17391g	Q6C5K1	Protein PBN1;PBN1;ortholog	PROTEIN PBN1 (PTHR28533:SF1)
Cell periphacy	YALI0C14784g	Q6CBW9	YALI0C14784p;YALI0_C14784g;ortholog	TRANSCRIPTIONAL REPRESSOR OPI1 (PTHR38406:SF1)	DNA-binding transcription factor(PC00218)
Cell periphacy	YALI0B13794g	Q6CEQ8	Ammonium transporter;YALI0_B13794g;ortholog	AMMONIUM TRANSPORTER 3 (PTHR43029:SF3)	transporter(PC00227)
Cell periphacy	YALI0A09702g	Q6CHE6	TMF_TATA_bd domain-containing protein;YALI0_A09702g;ortholog	TATA ELEMENT MODULATORY FACTOR (PTHR46515:SF1)
Cell periphacy	YALI0B07425g	Q6CFF7	Protein RER1;YALI0_B07425g;ortholog	PROTEIN RER1 (PTHR10743:SF0)
Cell periphacy	YALI0E22957g	Q6C4X5	UDP-galactose transporter homolog 1;HUT1;ortholog	SOLUTE CARRIER FAMILY 35 MEMBER B1 (PTHR10778:SF10)	secondary carrier transporter(PC00258)
Cell periphacy	YALI0E21021g	Q6C549	1,3-beta-D-glucan-UDP glucosyltransferase;YALI0_E21021g;ortholog	1,3-BETA-GLUCAN SYNTHASE COMPONENT FKS1-RELATED (PTHR12741:SF29)
Cell periphacy	YALI0F17666g	Q6C1B6	Component of oligomeric Golgi complex 3;YALI0_F17666g;ortholog	CONSERVED OLIGOMERIC GOLGI COMPLEX SUBUNIT 3 (PTHR13302:SF8)
Cell periphacy	YALI0D23353g	Q6C825	Golgi SNAP receptor complex member 1;YALI0_D23353g;ortholog	GOLGI SNAP RECEPTOR COMPLEX MEMBER 1 (PTHR21094:SF2)	SNARE protein(PC00034)
Cell periphacy	YALI0E06347g	Q6C6U0	L-type lectin-like domain-containing protein;YALI0_E06347g;ortholog	L-TYPE LECTIN-LIKE DOMAIN-CONTAINING PROTEIN (PTHR12223:SF28)	membrane traffic protein(PC00150)
Cell periphacy	YALI0B17204g	Q6CEA6	YALI0B17204p;YALI0_B17204g;ortholog	SIGMA NON-OPIOID INTRACELLULAR RECEPTOR 1 (PTHR10868:SF1)	transmembrane signal receptor(PC00197)
Cell periphacy	YALI0F22033g	Q6C0S9	YALI0F22033p;YALI0_F22033g;ortholog	CALCIUM PERMEABLE STRESS-GATED CATION CHANNEL 1 (PTHR13018:SF128)
Cell periphacy	YALI0B18656g	Q6CE45	Protein SYS1 homolog;YALI0_B18656g;ortholog	PROTEIN SYS1 HOMOLOG (PTHR12952:SF0)	membrane traffic protein(PC00150)
Cell periphacy	YALI0B13134g	Q6CET4	FAD-binding FR-type domain-containing protein;YALI0_B13134g;ortholog	FERRIC REDUCTASE TRANSMEMBRANE COMPONENT 3-RELATED (PTHR32361:SF9)	oxidoreductase(PC00176)
Cell periphacy	YALI0B11132g	Q6CF15	YALI0B11132p;YALI0_B11132g;ortholog	MRNA TRANSPORT REGULATOR MTR2 (PTHR12612:SF24)
Cell periphacy	YALI0F11913g	Q6C204	YALI0F11913p;YALI0_F11913g;ortholog	PHEROMONE A FACTOR RECEPTOR (PTHR28097:SF1)	transmembrane signal receptor(PC00197)
Cell periphacy	YALI0E01034g	Q6C7G4	YALI0E01034p;YALI0_E01034g;ortholog	ALPHA-1,2-GALACTOSYLTRANSFERASE (PTHR31306:SF9)	transferase(PC00220)
Cell periphacy	YALI0A06787g	Q6CHP1	Very-long-chain 3-oxoacyl-CoA reductase;YALI0_A06787g;ortholog	HYDROXYSTEROID DEHYDROGENASE-LIKE PROTEIN 1 (PTHR43086:SF2)	reductase(PC00198)
Cell periphacy	YALI0F28655g	Q6C012	Chitin synthase;YALI0_F28655g;ortholog	CHITIN SYNTHASE (PTHR22914:SF41)	transferase(PC00220)
Cell periphacy	YALI0E33539g	Q6C3M7	YALI0E33539p;YALI0_E33539g;ortholog	BETA-GLUCOSIDASE-LIKE PROTEIN NCA3, MITOCHONDRIAL-RELATED (PTHR31316:SF0)	glucosidase(PC00108)
Cell periphacy	YALI0E03586g	Q6C757	YALI0E03586p;YALI0_E03586g;ortholog	MICROSOMAL GLUTATHIONE S-TRANSFERASE 3 (PTHR10250:SF22)	transferase(PC00220)
Cell periphacy	YALI0D08998g	Q6C9R3	Nuclear pore complex protein;YALI0_D08998g;ortholog	NUCLEAR PORE COMPLEX PROTEIN NUP107 (PTHR13003:SF2)	transporter(PC00227)
Cell periphacy	YALI0D04026g	F2Z5Z1	TLC domain-containing protein;YALI0_D04026g;ortholog	LD18904P (PTHR12560:SF0)
Cell periphacy	YALI0E22825g	Q6C4Y0	SUN domain-containing protein;YALI0_E22825g;ortholog	SUN DOMAIN-CONTAINING PROTEIN (PTHR12911:SF8)	non-motor microtubule binding protein(PC00166)
Cell periphacy	YALI0A17600g	Q6CGP1	YALI0A17600p;YALI0_A17600g;ortholog	ENDOPLASMIC RETICULUM-GOLGI INTERMEDIATE COMPARTMENT PROTEIN 2 (PTHR10984:SF30)
Cell periphacy	YALI0B18150g	Q6CE68	YALI0B18150p;YALI0_B18150g;ortholog	ORM1-LIKE PROTEIN (PTHR12665:SF7)
Cell periphacy	YALI0B18568g	Q6CE49	YALI0B18568p;YALI0_B18568g;ortholog	FYN BINDING PROTEIN 1 (PTHR16830:SF12)	scaffold/adaptor protein(PC00226)
Cell periphacy	YALI0F02277g	Q6C364	YALI0F02277p;YALI0_F02277g;ortholog	RH04491P (PTHR12050:SF0)	transmembrane signal receptor(PC00197)
Cell periphacy	YALI0F21307g	Q6C0V9	YALI0F21307p;YALI0_F21307g;ortholog	CHARGED MULTIVESICULAR BODY PROTEIN 6 (PTHR22761:SF5)	membrane traffic protein(PC00150)
Cell periphacy	YALI0E29557g	Q6C455	YALI0E29557p;YALI0_E29557g;ortholog	CYTOKINESIS PROTEIN 2 (PTHR23065:SF7)	actin or actin-binding cytoskeletal protein(PC00041)
Cell periphacy	YALI0E15730g	Q6C5R8	Squalene epoxidase;YALI0_E15730g;ortholog	SQUALENE MONOOXYGENASE (PTHR10835:SF0)	oxygenase(PC00177)
Cell periphacy	YALI0E32857g	Q6C3Q8	Dynein heavy chain, cytoplasmic;YALI0_E32857g;ortholog	CYTOPLASMIC DYNEIN 1 HEAVY CHAIN 1 (PTHR10676:SF314)	microtubule binding motor protein(PC00156)
Cell periphacy	YALI0B01672g	Q6CG17	YALI0B01672p;YALI0_B01672g;ortholog	MANNOSYLTRANSFERASE KTR2-RELATED (PTHR31121:SF10)	transferase(PC00220)
Cell periphacy	YALI0A01001g	Q6CI73	YALI0A01001p;YALI0_A01001g;ortholog	TRANSMEMBRANE PROTEIN 199 (PTHR31394:SF1)
Cell periphacy	YALI0D06688g	Q6CA15	YALI0D06688p;YALI0_D06688g;ortholog	PLASMA MEMBRANE IRON PERMEASE (PTHR31632:SF6)	transporter(PC00227)
Cell periphacy	YALI0D15304g	Q6C908	Actin cytoskeleton-regulatory complex protein PAN1;PAN1;ortholog	EPIDERMAL GROWTH FACTOR RECEPTOR PATHWAY SUBSTRATE CLONE 15, ISOFORM A (PTHR11216:SF159)	membrane traffic protein(PC00150)
Cell periphacy	YALI0D06886g	Q6CA06	Maintenance of mitochondrial morphology protein 1-2;MMM1-2;ortholog	MAINTENANCE OF MITOCHONDRIAL MORPHOLOGY PROTEIN 1 (PTHR13466:SF5)
Cell periphacy	YALI0D25872g	Q6C7R9	t-SNARE coiled-coil homology domain-containing protein;YALI0_D25872g;ortholog	PROTEIN SSO1-RELATED (PTHR19957:SF356)	SNARE protein(PC00034)
Cell periphacy	YALI0D20416g	Q6C8E1	YALI0D20416p;YALI0_D20416g;ortholog	SEC1 FAMILY DOMAIN-CONTAINING PROTEIN 1 (PTHR11679:SF2)	membrane trafficking regulatory protein(PC00151)
Cell periphacy	YALI0E01408g	Q6C7E8	SAC domain-containing protein;YALI0_E01408g;ortholog	SACI DOMAIN PROTEIN (AFU_ORTHOLOGUE AFUA_1G15890) (PTHR45662:SF7)	phosphatase(PC00181)
Cell periphacy	YALI0E12177g	Q6C660	YALI0E12177p;YALI0_E12177g;ortholog	TRAFFICKING PROTEIN PARTICLE COMPLEX SUBUNIT 8 (PTHR12975:SF6)
Cell periphacy	YALI0E14146g	Q6C5Y1	YALI0E14146p;YALI0_E14146g;ortholog	AT02829P-RELATED (PTHR10989:SF16)
Cell periphacy	YALI0B01870g	Q6CG09	YALI0B01870p;YALI0_B01870g;ortholog	NUCLEOPORIN GLE1 (PTHR12960:SF0)	translation factor(PC00223)
Cell periphacy	YALI0F12331g	Q6C1Y6	YALI0F12331p;YALI0_F12331g;ortholog	PROTEIN SUR7 (PTHR36414:SF1)
Cell periphacy	YALI0E04169g	B5FVH1	Phospholipid-transporting ATPase;YALI0_E04169g;ortholog	PHOSPHOLIPID-TRANSPORTING ATPASE DNF3-RELATED (PTHR24092:SF174)	primary active transporter(PC00068)
Cell periphacy	YALI0C15488g	Q6CBU1	MFS domain-containing protein;YALI0_C15488g;ortholog	CARBOXYLIC ACID TRANSPORTER PROTEIN HOMOLOG (PTHR23508:SF10)	transporter(PC00227)
Cell periphacy	YALI0D20196g	Q6C8F0	MFS domain-containing protein;YALI0_D20196g;ortholog	MFS DOMAIN-CONTAINING PROTEIN (PTHR23501:SF78)	secondary carrier transporter(PC00258)
Cell periphacy	YALI0B12474g	Q6CEW0	YALI0B12474p;YALI0_B12474g;ortholog	RIBOSOME-ASSOCIATED COMPLEX SUBUNIT SSZ1 (PTHR19375:SF435)
Cell periphacy	YALI0E34551g	Q6C3I4	Phospholipid-transporting ATPase;YALI0_E34551g;ortholog	PHOSPHOLIPID-TRANSPORTING ATPASE IA (PTHR24092:SF150)	primary active transporter(PC00068)
Cell periphacy	YALI0E07139g	Q6C6Q8	Importin N-terminal domain-containing protein;YALI0_E07139g;ortholog	EXPORTIN-2 (PTHR10997:SF8)	transporter(PC00227)
Cell periphacy	YALI0E26235g	Q6C4J6	YALI0E26235p;YALI0_E26235g;ortholog	UBIQUITIN RECOGNITION FACTOR IN ER-ASSOCIATED DEGRADATION PROTEIN 1 (PTHR12555:SF13)
Cell periphacy	YALI0E27852g	Q6C4C7	YALI0E27852p;YALI0_E27852g;ortholog	PURINE PERMEASE C1399.01C-RELATED (PTHR42810:SF2)	transporter(PC00227)
Cell periphacy	YALI0E03036g	Q6C781	Protein disulfide-isomerase;YALI0_E03036g;ortholog	PROTEIN DISULFIDE-ISOMERASE A3 (PTHR18929:SF132)	chaperone(PC00072)
Cell periphacy	YALI0D26752g	Q6C7N1	YALI0D26752p;YALI0_D26752g;ortholog	NUCLEOPORIN POM152 (PTHR28206:SF1)
Cell periphacy	YALI0D17556g	Q6C8R7	Alkyl transferase;YALI0_D17556g;ortholog	DEHYDRODOLICHYL DIPHOSPHATE SYNTHASE COMPLEX SUBUNIT SRT1 (PTHR10291:SF2)	acyltransferase(PC00042)
Cell periphacy	YALI0D24607g	Q6C7X3	MFS domain-containing protein;YALI0_D24607g;ortholog	CARBOXYLIC ACID TRANSPORTER PROTEIN HOMOLOG (PTHR23508:SF10)	transporter(PC00227)
Cell periphacy	YALI0B05720g	Q6CFM1	Trafficking protein particle complex subunit;YALI0_B05720g;ortholog	TRAFFICKING PROTEIN PARTICLE COMPLEX SUBUNIT 5 (PTHR20902:SF0)
Cell periphacy	YALI0D02959g	Q6CAG4	Mitochondrial distribution and morphology protein 10;MDM10;ortholog	MITOCHONDRIAL DISTRIBUTION AND MORPHOLOGY PROTEIN 10 (PTHR28035:SF1)
Cell periphacy	YALI0E11627g	Q6C684	YALI0E11627p;YALI0_E11627g;ortholog	GUANINE NUCLEOTIDE-BINDING PROTEIN G(O) SUBUNIT ALPHA (PTHR10218:SF302)	heterotrimeric G-protein(PC00117)
Cell periphacy	YALI0F05324g	Q6C2T4	Protein transport protein SEC24;SEC24;ortholog	SECRETORY 24AB, ISOFORM A (PTHR13803:SF39)	vesicle coat protein(PC00235)
Cell periphacy	YALI0D26081g	Q6C7R3	FAD-binding FR-type domain-containing protein;YALI0_D26081g;ortholog	FERRIC REDUCTASE TRANSMEMBRANE COMPONENT 3-RELATED (PTHR32361:SF9)	oxidoreductase(PC00176)
Cell periphacy	YALI0E17875g	Q6C5I1	t-SNARE coiled-coil homology domain-containing protein;YALI0_E17875g;ortholog	SYNTAXIN-8 (PTHR19957:SF322)	SNARE protein(PC00034)
Cell periphacy	YALI0B13882g	Q6CEQ4	GOLD domain-containing protein;YALI0_B13882g;ortholog	PROTEIN ERP3 (PTHR22811:SF46)	vesicle coat protein(PC00235)
Cell periphacy	YALI0D03179g	Q6CAF6	Chitin synthase;YALI0_D03179g;ortholog	CHITIN SYNTHASE B (PTHR22914:SF11)	transferase(PC00220)
Cell periphacy	YALI0E09086g	W0TYM2	Ras-GAP domain-containing protein;YALI0_E09086g;ortholog	GTPASE-ACTIVATING PROTEIN (PTHR14149:SF17)	GTPase-activating protein(PC00257)
Cell periphacy	YALI0D24651g	Q6C7X0	MFS domain-containing protein;YALI0_D24651g;ortholog	PROTEIN HOL1 (PTHR23502:SF34)	secondary carrier transporter(PC00258)
Cell periphacy	YALI0F18436g	Q6C184	Dopey_N domain-containing protein;YALI0_F18436g;ortholog	PROTEIN DOPEY-1 HOMOLOG (PTHR14042:SF24)
Cell periphacy	YALI0F02959g	Q6C335	MFS domain-containing protein;YALI0_F02959g;ortholog	QUINIDINE RESISTANCE PROTEIN 3 (PTHR23502:SF5)	secondary carrier transporter(PC00258)
Cell periphacy	YALI0C02541g	Q6CD98	YALI0C02541p;YALI0_C02541g;ortholog	SIDEROPHORE IRON TRANSPORTER 1-RELATED (PTHR23501:SF87)	secondary carrier transporter(PC00258)
Cell periphacy	YALI0E30943g	Q6C400	YALI0E30943p;YALI0_E30943g;ortholog	GTP-BINDING PROTEIN RHEB HOMOLOG (PTHR24070:SF226)	small GTPase(PC00208)
Cell periphacy	YALI0F26156g	B5RSM2	YALI0F26156p;YALI0_F26156g;ortholog	SIGNAL PEPTIDASE COMPLEX SUBUNIT 1 (PTHR13202:SF0)	protease(PC00190)
Cell periphacy	YALI0B05786g	Q6CFL8	t-SNARE coiled-coil homology domain-containing protein;YALI0_B05786g;ortholog	T-SNARE COILED-COIL HOMOLOGY DOMAIN-CONTAINING PROTEIN (PTHR19957:SF346)	SNARE protein(PC00034)
Cell periphacy	YALI0A04917g	Q6CHU4	YALI0A04917p;YALI0_A04917g;ortholog	IRON TRANSPORTER FTH1 (PTHR31632:SF2)	transporter(PC00227)
Cell periphacy	YALI0D23705g	Q6C811	Protein transport protein SEC23;YALI0_D23705g;ortholog	PROTEIN TRANSPORT PROTEIN SEC23 (PTHR11141:SF0)	vesicle coat protein(PC00235)
Cell periphacy	YALI0D20262g	Q6C8E6	YALI0D20262p;YALI0_D20262g;ortholog	ALKALINE CERAMIDASE 3 (PTHR46187:SF3)
Cell periphacy	YALI0F01694g	Q6C390	MHD domain-containing protein;YALI0_F01694g;ortholog	CYTOKINESIS PROTEIN 2 (PTHR23065:SF7)	actin or actin-binding cytoskeletal protein(PC00041)
Cell periphacy	YALI0D17006g	Q6C8U1	Chitin synthase export chaperone;CHS7;ortholog	CHITIN SYNTHASE EXPORT CHAPERONE (PTHR35329:SF2)
Cell periphacy	YALI0F15389g	Q6C1K7	YALI0F15389p;YALI0_F15389g;ortholog	ACTIN-RELATED PROTEIN 2 (PTHR11937:SF37)	actin and actin related protein(PC00039)
Cell periphacy	YALI0F14597g	Q6C1P2	YALI0F14597p;YALI0_F14597g;ortholog	XENOTROPIC AND POLYTROPIC RETROVIRUS RECEPTOR 1 (PTHR10783:SF4)	secondary carrier transporter(PC00258)
Cell periphacy	YALI0E30173g	Q6C431	UBC core domain-containing protein;YALI0_E30173g;ortholog	UBIQUITIN-CONJUGATING ENZYME E2 J2 (PTHR24068:SF135)	ubiquitin-protein ligase(PC00234)
Cell periphacy	YALI0F17028g	Q6C1E4	pH-response regulator protein palC;YALI0_F17028g;ortholog	PH-RESPONSE REGULATOR PROTEIN PALC (PTHR40463:SF1)
Cell periphacy	YALI0D12947g	Q6C994	Nuclear fusion protein KAR5;KAR5;ortholog	NUCLEAR FUSION PROTEIN KAR5 (PTHR28012:SF1)
Cell periphacy	YALI0A18986g	Q6CGI7	YALI0A18986p;YALI0_A18986g;ortholog	GH17801P (PTHR21229:SF1)	G-protein coupled receptor(PC00021)
Cell periphacy	YALI0E06633g	Q6C6S7	YALI0E06633p;YALI0_E06633g;ortholog	NUCLEOPORIN NUP37 (PTHR22806:SF0)	transporter(PC00227)
Cell periphacy	YALI0E06721g	Q6C6S3	Oligosaccharide translocation protein RFT1;RFT1;ortholog	PROTEIN RFT1 HOMOLOG (PTHR13117:SF5)
Cell periphacy	YALI0C05302g	Q6CCZ4	YALI0C05302p;YALI0_C05302g;ortholog	VESICLE TRANSPORT PROTEIN SEC20 (PTHR12825:SF0)
Cell periphacy	YALI0E33473g	Q6C3N0	YALI0E33473p;YALI0_E33473g;ortholog	PGAP2-INTERACTING PROTEIN (PTHR14859:SF1)
Cell periphacy	YALI0A10593g	Q6CHB2	YALI0A10593p;YALI0_A10593g;ortholog	SIDEROPHORE IRON TRANSPORTER 1-RELATED (PTHR23501:SF87)	secondary carrier transporter(PC00258)
Cell periphacy	YALI0E00616g	Q6C7I3	MFS domain-containing protein;YALI0_E00616g;ortholog	MFS DOMAIN-CONTAINING PROTEIN (PTHR23502:SF50)	secondary carrier transporter(PC00258)
Cell periphacy	YALI0B03190g	Q6CFW0	YALI0B03190p;YALI0_B03190g;ortholog	SHORT CHAIN DEHYDROGENASE/REDUCTASE FAMILY PROTEIN (AFU_ORTHOLOGUE AFUA_2G08050) (PTHR43550:SF6)	reductase(PC00198)
Cell periphacy	YALI0E00396g	Q6C7J2	YALI0E00396p;YALI0_E00396g;ortholog	CHARGED MULTIVESICULAR BODY PROTEIN 2A (PTHR10476:SF4)	membrane traffic protein(PC00150)
Cell periphacy	YALI0D21769g	Q6C887	ANK_REP_REGION domain-containing protein;YALI0_D21769g;ortholog	ANK_REP_REGION DOMAIN-CONTAINING PROTEIN (PTHR24178:SF9)
Cell periphacy	YALI0F19118g	Q6C155	YALI0F19118p;YALI0_F19118g;ortholog	SIDEROPHORE IRON TRANSPORTER 1-RELATED (PTHR23501:SF87)	secondary carrier transporter(PC00258)
Cell periphacy	YALI0C00847g	Q6CDF9	MFS domain-containing protein;YALI0_C00847g;ortholog	MFS DOMAIN-CONTAINING PROTEIN (PTHR23502:SF64)	secondary carrier transporter(PC00258)
Cell periphacy	YALI0C23342g	Q6CAY5	YALI0C23342p;YALI0_C23342g;ortholog	EQUILIBRATIVE NUCLEOSIDE TRANSPORTER 1, ISOFORM A (PTHR10332:SF10)	transporter(PC00227)
Cell periphacy	YALI0C16819g	Q6CBP2	t-SNARE coiled-coil homology domain-containing protein;YALI0_C16819g;ortholog	SYNTAXIN-5 (PTHR19957:SF3)	SNARE protein(PC00034)
Cell periphacy	YALI0E11825g	Q6C677	t-SNARE coiled-coil homology domain-containing protein;YALI0_E11825g;ortholog	T-SNARE COILED-COIL HOMOLOGY DOMAIN-CONTAINING PROTEIN (PTHR19957:SF38)	SNARE protein(PC00034)
Cell periphacy	YALI0F18920g	Q6C162	YALI0F18920p;YALI0_F18920g;ortholog	YALI0F18920P (PTHR11188:SF156)
Cell periphacy	YALI0D15004g	Q6C921	YALI0D15004p;YALI0_D15004g;ortholog	TRAFFICKING PROTEIN PARTICLE COMPLEX SUBUNIT 9 (PTHR21512:SF5)
Cell periphacy	YALI0B12694g	Q6CEV2	COPII coat assembly protein SEC16;SEC16;ortholog	SEC16_C DOMAIN-CONTAINING PROTEIN (PTHR13402:SF6)
Cell periphacy	YALI0F02475g	Q6C355	YALI0F02475p;YALI0_F02475g;ortholog	CELL CYCLE CONTROL PROTEIN 50A (PTHR10926:SF0)
Cell periphacy	YALI0D00935g	Q6CAP9	Maintenance of mitochondrial morphology protein 1-1;MMM1-1;ortholog	MAINTENANCE OF MITOCHONDRIAL MORPHOLOGY PROTEIN 1 (PTHR13466:SF5)
Cell periphacy	YALI0F23089g	Q6C0N8	YALI0F23089p;YALI0_F23089g;ortholog	UDP-N-ACETYLGLUCOSAMINE TRANSPORTER (PTHR10231:SF36)	transporter(PC00227)
Cell periphacy	YALI0F30569g	Q6BZV6	YALI0F30569p;YALI0_F30569g;ortholog	PURINE-CYTOSINE PERMEASE FCY2-RELATED (PTHR31806:SF1)
Cell periphacy	YALI0B08712g	Q6CFB2	TPT domain-containing protein;YALI0_B08712g;ortholog	SOLUTE CARRIER FAMILY 35 MEMBER E2A-RELATED (PTHR11132:SF279)	secondary carrier transporter(PC00258)
Cell periphacy	YALI0C02937g	Q6CD83	Protein BIG1;YALI0_C02937g;ortholog	PROTEIN BIG1 (PTHR28285:SF1)
Cell periphacy	YALI0E15059g	Q6C5U7	YALI0E15059p;YALI0_E15059g;ortholog	COILED-COIL DOMAIN-CONTAINING PROTEIN 115 (PTHR31996:SF2)
Cell periphacy	YALI0E32542g	Q6C3S2	Coatomer subunit delta;YALI0_E32542g;ortholog	COATOMER SUBUNIT DELTA (PTHR10121:SF0)	vesicle coat protein(PC00235)
Cell periphacy	YALI0A17149g	Q6CGR1	YALI0A17149p;YALI0_A17149g;ortholog	SIDEROPHORE IRON TRANSPORTER 1-RELATED (PTHR23501:SF87)	secondary carrier transporter(PC00258)
Cell periphacy	YALI0E29843g	Q6C444	Biogenesis of lysosome-related organelles complex 1 subunit KXD1;YALI0_E29843g;ortholog	BIOGENESIS OF LYSOSOME-RELATED ORGANELLES COMPLEX 1 SUBUNIT KXD1 (PTHR37787:SF1)
Cell periphacy	YALI0A00528g	Q6CI92	MFS domain-containing protein;YALI0_A00528g;ortholog	MFS DOMAIN-CONTAINING PROTEIN (PTHR23502:SF50)	secondary carrier transporter(PC00258)
Cell periphacy	YALI0E28622g	Q6C496	YALI0E28622p;YALI0_E28622g;ortholog	DUR32P (PTHR46154:SF3)
Cell periphacy	YALI0B17512g	Q99161	Translocation protein SEC62;SEC62;ortholog	TRANSLOCATION PROTEIN SEC62 (PTHR12443:SF9)
Cell periphacy	YALI0E27203g	Q6C4F5	Ammonium transporter;YALI0_E27203g;ortholog	AMMONIUM TRANSPORTER MEP2 (PTHR43029:SF10)	transporter(PC00227)
Cell periphacy	YALI0C18073g	Q6CBK2	GOLD domain-containing protein;YALI0_C18073g;ortholog	GOLD DOMAIN-CONTAINING PROTEIN-RELATED (PTHR22811:SF14)	vesicle coat protein(PC00235)
Cell periphacy	YALI0D17028g	Q6C8U0	Alpha-1,3-glucosyltransferase;YALI0_D17028g;ortholog	DOLICHYL PYROPHOSPHATE MAN9GLCNAC2 ALPHA-1,3-GLUCOSYLTRANSFERASE (PTHR12413:SF1)	glycosyltransferase(PC00111)
Cell periphacy	YALI0C02981g	Q6CD81	YALI0C02981p;YALI0_C02981g;ortholog	CELL WALL MANNOPROTEIN CIS3-RELATED (PTHR47254:SF1)
Cell periphacy	YALI0B17930g	Q6CE75	STAS domain-containing protein;YALI0_B17930g;ortholog	SODIUM-INDEPENDENT SULFATE ANION TRANSPORTER (PTHR11814:SF55)	transporter(PC00227)
Cell periphacy	YALI0E29623g	Q6C452	Spindle assembly checkpoint component MAD1;MAD1;ortholog	MITOTIC SPINDLE ASSEMBLY CHECKPOINT PROTEIN MAD1 (PTHR23168:SF0)
Cell periphacy	YALI0B10714g	Q6CF31	TPT domain-containing protein;YALI0_B10714g;ortholog	SOLUTE CARRIER FAMILY 35 MEMBER E1 (PTHR11132:SF427)	secondary carrier transporter(PC00258)
Cell periphacy	YALI0D03091g	Q6CAG0	YALI0D03091p;YALI0_D03091g;ortholog	SPORULATION-SPECIFIC PROTEIN SPO7 (PTHR28249:SF1)
Cell periphacy	YALI0E09015g	Q6C6J6	Chloride channel protein;YALI0_E09015g;ortholog	CHLORIDE CHANNEL PROTEIN (PTHR45711:SF6)	ion channel(PC00133)
Cell periphacy	YALI0E25113g	Q6C4N0	Ditrans,polycis-polyprenyl diphosphate synthase ((2E,6E)-farnesyldiphosphate specific);YALI0_E25113g;ortholog	DEHYDRODOLICHYL DIPHOSPHATE SYNTHASE COMPLEX SUBUNIT NUS1 (PTHR21528:SF0)
Cell periphacy	YALI0E04576g	Q6C715	Exportin-T;LOS1;ortholog	EXPORTIN-T (PTHR15952:SF11)	RNA metabolism protein(PC00031)
Cell periphacy	YALI0A02585g	Q6CI13	Mitochondrial distribution and morphology protein 12;MDM12;ortholog	MITOCHONDRIAL DISTRIBUTION AND MORPHOLOGY PROTEIN 12 (PTHR28204:SF1)
Cell periphacy	YALI0C23166g	Q6CAZ4	YALI0C23166p;YALI0_C23166g;ortholog	NUCLEAR PORE COMPLEX PROTEIN NUP98-NUP96 (PTHR23198:SF6)	transporter(PC00227)
Cell periphacy	YALI0D08635g	B5FVE3	YALI0D08635p;YALI0_D08635g;ortholog	PROTEIN TRANSPORT PROTEIN SEC61 SUBUNIT GAMMA (PTHR12309:SF5)	primary active transporter(PC00068)
Cell periphacy	YALI0C08481g	Q6CCL0	Metallophos domain-containing protein;YALI0_C08481g;ortholog	METALLOPHOS DOMAIN-CONTAINING PROTEIN (PTHR13315:SF4)	esterase(PC00097)
Cell periphacy	YALI0A03443g	Q6CHY6	Sorting nexin MVP1;MVP1;ortholog	SORTING NEXIN MVP1 (PTHR47554:SF1)	scaffold/adaptor protein(PC00226)
Cell periphacy	YALI0F23177g	Q6C0N5	YALI0F23177p;YALI0_F23177g;ortholog	RAS-RELATED PROTEIN RAP1 (PTHR24070:SF263)	small GTPase(PC00208)
Cell periphacy	YALI0B20196g	Q6CDY7	Elongation of fatty acids protein;YALI0_B20196g;ortholog	ELONGATION OF FATTY ACIDS PROTEIN 1-RELATED (PTHR11157:SF159)	acyltransferase(PC00042)
Cell periphacy	YALI0C04004g	Q6CD41	YALI0C04004p;YALI0_C04004g;ortholog	MANNAN POLYMERASE II COMPLEX ANP1 SUBUNIT (PTHR43083:SF2)	glycosyltransferase(PC00111)
Cell periphacy	YALI0E13211g	Q6C620	YALI0E13211p;YALI0_E13211g;ortholog	TRANSLOCATION PROTEIN SEC66 (PTHR28229:SF1)
Cell periphacy	YALI0B19470g	Q6CE14	MFS domain-containing protein;YALI0_B19470g;ortholog	CARBOXYLIC ACID TRANSPORTER PROTEIN HOMOLOG (PTHR23508:SF10)	transporter(PC00227)
Cell periphacy	YALI0E00462g	Q6C7J0	YALI0E00462p;YALI0_E00462g;ortholog	MAGNESIUM TRANSPORTER ALR1-RELATED (PTHR21535:SF55)
Cell periphacy	YALI0E24299g	Q6C4R6	Protein YIP;YALI0_E24299g;ortholog	PROTEIN YIPF (PTHR12822:SF2)
Cell periphacy	YALI0B15081g	Q6CEJ9	RanBD1 domain-containing protein;YALI0_B15081g;ortholog	E3 SUMO-PROTEIN LIGASE RANBP2-RELATED (PTHR23138:SF87)	scaffold/adaptor protein(PC00226)
Cell periphacy	YALI0F05610g	Q6C2S2	4-hydroxybenzoate polyprenyltransferase, mitochondrial;COQ2;ortholog	4-HYDROXYBENZOATE POLYPRENYLTRANSFERASE, MITOCHONDRIAL (PTHR11048:SF28)	acyltransferase(PC00042)
Cell periphacy	YALI0A10362g	Q6CHC0	PlsC domain-containing protein;YALI0_A10362g;ortholog	PLSC DOMAIN-CONTAINING PROTEIN (PTHR12563:SF21)	acyltransferase(PC00042)
Cell periphacy	YALI0B23276g	Q6CDK3	Vacuolar ATPase assembly integral membrane protein VMA21;VMA21;ortholog	VACUOLAR ATPASE ASSEMBLY INTEGRAL MEMBRANE PROTEIN VMA21 (PTHR31792:SF3)
Cell periphacy	YALI0F26301g	Q6C0B1	YALI0F26301p;YALI0_F26301g;ortholog	NEDD4 FAMILY INTERACTING PROTEIN (PTHR13396:SF5)
Cell periphacy	YALI0D20064g	Q6C8F6	MFS domain-containing protein;YALI0_D20064g;ortholog	MFS DOMAIN-CONTAINING PROTEIN (PTHR23502:SF50)	secondary carrier transporter(PC00258)
Cell periphacy	YALI0F12397g	Q9UVF6	pH-response regulator protein palH/RIM21;RIM21;ortholog	PH-RESPONSE REGULATOR PROTEIN PALH/RIM21 (PTHR35779:SF1)
Cell periphacy	YALI0E29337g	Q6C465	YALI0E29337p;YALI0_E29337g;ortholog	VACUOLAR PROTEIN SORTING-ASSOCIATED PROTEIN 45 (PTHR11679:SF3)	membrane trafficking regulatory protein(PC00151)
Cell periphacy	YALI0D08492g	Q6C9T6	Exocyst complex component Sec6;YALI0_D08492g;ortholog	EXOCYST COMPLEX COMPONENT 3 (PTHR21292:SF1)	membrane traffic protein(PC00150)
Cell periphacy	YALI0D16203g	Q6C8X2	Cleft lip and palate transmembrane protein 1-like protein;YALI0_D16203g;ortholog	CLEFT LIP AND PALATE TRANSMEMBRANE PROTEIN 1 (PTHR21347:SF0)
Cell periphacy	YALI0B22726g	Q6CDM8	YALI0B22726p;YALI0_B22726g;ortholog	TRAFFICKING PROTEIN PARTICLE COMPLEX SUBUNIT 10 (PTHR13251:SF3)
Cell periphacy	YALI0D05181g	Q6CA78	MSP domain-containing protein;YALI0_D05181g;ortholog	VESICLE-ASSOCIATED MEMBRANE PROTEIN-ASSOCIATED PROTEIN A (PTHR10809:SF6)	membrane trafficking regulatory protein(PC00151)
Cell periphacy	YALI0F02145g	Q6C370	Actin cytoskeleton-regulatory complex protein END3;END3;ortholog	ACTIN CYTOSKELETON-REGULATORY COMPLEX PROTEIN END3 (PTHR11216:SF74)	membrane traffic protein(PC00150)
Cell periphacy	YALI0E20383g	Q6C578	YALI0E20383p;YALI0_E20383g;ortholog	CYSTEINE-RICH AND TRANSMEMBRANE DOMAIN-CONTAINING PROTEIN 1 (PTHR31568:SF21)
Cell periphacy	YALI0D11066g	Q6C9H9	YALI0D11066p;YALI0_D11066g;ortholog	GH11935P (PTHR12692:SF0)	glycosyltransferase(PC00111)
Cell periphacy	YALI0F10461g	Q6C266	YALI0F10461p;YALI0_F10461g;ortholog	DOMAIN PROTEIN, PUTATIVE (AFU_ORTHOLOGUE AFUA_5G10920)-RELATED (PTHR13018:SF26)
Cell periphacy	YALI0D02002g	Q6CAK5	J domain-containing protein;YALI0_D02002g;ortholog	J DOMAIN-CONTAINING PROTEIN (PTHR43908:SF3)
Cell periphacy	YALI0F01122g	Q6C3B2	Phospholipid-transporting ATPase;YALI0_F01122g;ortholog	PHOSPHOLIPID-TRANSPORTING ATPASE (PTHR24092:SF5)	primary active transporter(PC00068)
Cell periphacy	YALI0A02090g	Q6CI36	YALI0A02090p;YALI0_A02090g;ortholog	MID1, ISOFORM A (PTHR15819:SF11)
Cell periphacy	YALI0F16225g	Q6C1H3	YALI0F16225p;YALI0_F16225g;ortholog	ACCUMULATION OF DYADS PROTEIN 2-RELATED (PTHR31123:SF1)
Cell periphacy	YALI0A03883g	Q6CHX1	YALI0A03883p;YALI0_A03883g;ortholog	NUCLEAR PORE COMPLEX PROTEIN NUP133 (PTHR13405:SF11)
Cell periphacy	YALI0B16822g	Q6CEC1	Vps54 domain-containing protein;YALI0_B16822g;ortholog	VACUOLAR PROTEIN SORTING-ASSOCIATED PROTEIN 54 (PTHR12965:SF0)	membrane traffic protein(PC00150)
Cell periphacy	YALI0F21681g	Q6C0U5	Sec3-PIP2_bind domain-containing protein;YALI0_F21681g;ortholog	SEC3-PIP2_BIND DOMAIN-CONTAINING PROTEIN-RELATED (PTHR16092:SF14)	SNARE protein(PC00034)
Cell periphacy	YALI0B17644g	Q6CE88	3-keto-steroid reductase;ERG27;ortholog	3-KETO-STEROID REDUCTASE (PTHR43647:SF1)	dehydrogenase(PC00092)
Cell periphacy	YALI0D24035g	Q6C7Z8	YALI0D24035p;YALI0_D24035g;ortholog	PROTEIN FURRY (PTHR12295:SF30)	scaffold/adaptor protein(PC00226)
Cell periphacy	YALI0F13519g	Q6C1T5	Nup188_C domain-containing protein;YALI0_F13519g;ortholog	NUCLEOPORIN NUP188 HOMOLOG (PTHR31431:SF1)
Cell periphacy	YALI0E33693g	W0TYM7	ADF-H domain-containing protein;YALI0_E33693g;ortholog	ADF-H DOMAIN-CONTAINING PROTEIN (PTHR11249:SF2)	intercellular signal molecule(PC00207)
Cell periphacy	YALI0F06754g	Q6C2L8	Elongation of fatty acids protein;YALI0_F06754g;ortholog	ELONGATION OF VERY LONG CHAIN FATTY ACIDS PROTEIN (PTHR11157:SF134)	acyltransferase(PC00042)
Cell periphacy	YALI0A20570g	Q6CGB9	YALI0A20570p;YALI0_A20570g;ortholog	FLUORIDE EXPORT PROTEIN 1-RELATED (PTHR28259:SF1)
Cell periphacy	YALI0C11363g	Q6CC93	YALI0C11363p;YALI0_C11363g;ortholog	RE13973P (PTHR11686:SF9)	protease(PC00190)
Cell periphacy	YALI0F01166g	Q6C3B0	Protein SEY1;SEY1;ortholog	PROTEIN SEY1 (PTHR45923:SF2)
Cell periphacy	YALI0A01397g	Q6CI61	RIC1 domain-containing protein;YALI0_A01397g;ortholog	GUANINE NUCLEOTIDE EXCHANGE FACTOR SUBUNIT RIC1 (PTHR22746:SF10)
Cell periphacy	YALI0F03927g	Q6C2Z2	GPI inositol-deacylase A;BST1A;ortholog	GPI INOSITOL-DEACYLASE (PTHR15495:SF7)	transporter(PC00227)
Cell periphacy	YALI0E29909g	Q6C441	YALI0E29909p;YALI0_E29909g;ortholog	IMPORTIN BETA-LIKE PROTEIN KAP122 (PTHR12363:SF34)	transporter(PC00227)
Cell periphacy	YALI0E29645g	Q6C451	YALI0E29645p;YALI0_E29645g;ortholog	SODIUM BICARBONATE TRANSPORTER-LIKE PROTEIN 11 (PTHR11453:SF116)	secondary carrier transporter(PC00258)
Cell periphacy	YALI0B02706g	Q6CFX8	Nsp1_C domain-containing protein;YALI0_B02706g;ortholog	NSP1_C DOMAIN-CONTAINING PROTEIN (PTHR12084:SF0)	transporter(PC00227)
Cell periphacy	YALI0F20526g	Q6C0Z5	TPR_MLP1_2 domain-containing protein;YALI0_F20526g;ortholog	NUCLEOPROTEIN TPR (PTHR18898:SF2)	primary active transporter(PC00068)
Cell periphacy	YALI0D23617g	Q6C815	YALI0D23617p;YALI0_D23617g;ortholog	TRANSMEMBRANE PROTEIN 33 (PTHR12703:SF4)
Cell periphacy	YALI0F07733g	Q6C2I0	GPI-anchor transamidase;YALI0_F07733g;ortholog	GPI-ANCHOR TRANSAMIDASE (PTHR48067:SF1)
Cell periphacy	YALI0E28941g	Q6C483	Mannosyltransferase;YALI0_E28941g;ortholog	ALPHA-1,2-MANNOSYLTRANSFERASE ALG9 (PTHR22760:SF2)	glycosyltransferase(PC00111)
Cell periphacy	YALI0E04378g	Q6C724	Cytochrome b5 heme-binding domain-containing protein;YALI0_E04378g;ortholog	CYTOCHROME B5 HEME-BINDING DOMAIN-CONTAINING PROTEIN (PTHR10281:SF91)	transmembrane signal receptor(PC00197)
Cell periphacy	YALI0A20900g	Q6CGA4	UDENN domain-containing protein;YALI0_A20900g;ortholog	UDENN DOMAIN-CONTAINING PROTEIN (PTHR13677:SF3)
Cell periphacy	YALI0A17512g	Q6CGP5	Alpha-1,3-glucosyltransferase;YALI0_A17512g;ortholog	DOLICHYL PYROPHOSPHATE GLC1MAN9GLCNAC2 ALPHA-1,3-GLUCOSYLTRANSFERASE-RELATED (PTHR12413:SF2)	glycosyltransferase(PC00111)
Cell periphacy	YALI0F23507g	Q6C0M1	Protein PNS1;YALI0_F23507g;ortholog	CHOLINE TRANSPORTER-LIKE PROTEIN CTL1 (PTHR12385:SF88)	secondary carrier transporter(PC00258)
Cell periphacy	YALI0A21010g	Q6CG99	ER membrane protein complex subunit 6;YALI0_A21010g;ortholog	ER MEMBRANE PROTEIN COMPLEX SUBUNIT 6 (PTHR20994:SF0)
Cell periphacy	YALI0D08360g	Q6C9U2	YALI0D08360p;YALI0_D08360g;ortholog	UPF0658 GOLGI APPARATUS MEMBRANE PROTEIN C1952.10C-RELATED (PTHR34391:SF1)
Cell periphacy	YALI0E31537g	Q6C3X2	YALI0E31537p;YALI0_E31537g;ortholog	SHORT COILED-COIL PROTEIN B (PTHR21614:SF0)
Cell periphacy	YALI0B16786g	Q6CEC3	YALI0B16786p;YALI0_B16786g;ortholog	VACUOLAR PROTEIN-SORTING-ASSOCIATED PROTEIN 25 (PTHR13149:SF0)	membrane traffic protein(PC00150)
Cell periphacy	YALI0B18788g	Q6CE39	YALI0B18788p;YALI0_B18788g;ortholog	RAB4 PROTEIN (PTHR47979:SF24)
Cell periphacy	YALI0C10846g	Q6CCB6	t-SNARE coiled-coil homology domain-containing protein;YALI0_C10846g;ortholog	SYNTAXIN-18 (PTHR15959:SF0)	SNARE protein(PC00034)
Cell periphacy	YALI0A10274g	Q6CHC4	ER membrane protein complex subunit 4;YALI0_A10274g;ortholog	ER MEMBRANE PROTEIN COMPLEX SUBUNIT 4 (PTHR19315:SF9)
Cell periphacy	YALI0F25817g	Q6C0C8	YALI0F25817p;YALI0_F25817g;ortholog	MANNOSYLTRANSFERASE KTR5-RELATED (PTHR31121:SF2)	transferase(PC00220)
Cell periphacy	YALI0C02475g	Q6CDA1	Mannosyltransferase;YALI0_C02475g;ortholog	DOL-P-MAN:MAN(7)GLCNAC(2)-PP-DOL ALPHA-1,6-MANNOSYLTRANSFERASE (PTHR22760:SF1)	glycosyltransferase(PC00111)
Cell periphacy	YALI0D17094g	Q6C8T6	Proteasome assembly chaperone 1;YALI0_D17094g;ortholog	PROTEASOME ASSEMBLY CHAPERONE 1 (PTHR15069:SF1)	chaperone(PC00072)
Cell periphacy	YALI0A06589g	Q6CHQ0	YALI0A06589p;YALI0_A06589g;ortholog	ALPHA-1,2 MANNOSYLTRANSFERASE KTR1 (PTHR31121:SF6)	transferase(PC00220)
Cell periphacy	YALI0F08063g	Q6C2G6	MFS domain-containing protein;YALI0_F08063g;ortholog	MFS DOMAIN-CONTAINING PROTEIN (PTHR23502:SF176)	secondary carrier transporter(PC00258)
Cell periphacy	YALI0E33759g	Q6C3L8	Sec8_exocyst domain-containing protein;YALI0_E33759g;ortholog	EXOCYST COMPLEX COMPONENT 4 (PTHR14146:SF0)	membrane traffic protein(PC00150)
Cell periphacy	YALI0E08646g	Q6C6K8	Dolichyl-diphosphooligosaccharide--protein glycosyltransferase subunit OST2;YALI0_E08646g;ortholog	DOLICHYL-DIPHOSPHOOLIGOSACCHARIDE--PROTEIN GLYCOSYLTRANSFERASE SUBUNIT DAD1 (PTHR10705:SF0)	glycosyltransferase(PC00111)
Cell periphacy	YALI0C23364g	Q6CAY4	Dolichyl-phosphate-mannose--protein mannosyltransferase;YALI0_C23364g;ortholog	PROTEIN O-MANNOSYL-TRANSFERASE 2 (PTHR10050:SF46)	transferase(PC00220)
Cell periphacy	YALI0E34133g	Q6C3K2	Chitobiosyldiphosphodolichol beta-mannosyltransferase;ALG1;ortholog	CHITOBIOSYLDIPHOSPHODOLICHOL BETA-MANNOSYLTRANSFERASE (PTHR13036:SF0)	glycosyltransferase(PC00111)
Cell periphacy	YALI0E00594g	Q6C7I4	V-SNARE coiled-coil homology domain-containing protein;YALI0_E00594g;ortholog	SYNAPTOBREVIN HOMOLOG 1-RELATED (PTHR45701:SF9)
Cell periphacy	YALI0D02233g	Q6CAJ5	DUF2183 domain-containing protein;YALI0_D02233g;ortholog	PHOSPHATIDATE PHOSPHATASE APP1 (PTHR28208:SF3)	phosphatase(PC00181)
Cell periphacy	YALI0A09900g	Q6CHD8	H(+)-transporting two-sector ATPase;YALI0_A09900g;ortholog	V-TYPE PROTON ATPASE CATALYTIC SUBUNIT A (PTHR43607:SF1)	ATP synthase(PC00002)
Cell periphacy	YALI0E15664g	Q6C5S1	YALI0E15664p;YALI0_E15664g;ortholog	PROTEIN HID1 (PTHR21575:SF12)
Cell periphacy	YALI0A02453g	Q6CI19	1-phosphatidylinositol 4-kinase;YALI0_A02453g;ortholog	1-PHOSPHATIDYLINOSITOL 4-KINASE (PTHR12865:SF1)	kinase(PC00137)
Cell periphacy	YALI0E21780g	Q6C520	Palmitoyltransferase AKR1;AKR1;ortholog	PALMITOYLTRANSFERASE HIP14 (PTHR24161:SF17)
Cell periphacy	YALI0D06864g	Q6CA07	YALI0D06864p;YALI0_D06864g;ortholog	SPORULATION-SPECIFIC PROTEIN 75 (PTHR13018:SF20)
Cell periphacy	YALI0F00198g	Q6C3F4	AP-3 complex subunit delta;YALI0_F00198g;ortholog	AP-3 COMPLEX SUBUNIT DELTA-1 (PTHR22781:SF12)	transporter(PC00227)
Cell periphacy	YALI0A14883g	Q6CGY6	MFS domain-containing protein;YALI0_A14883g;ortholog	SIDEROPHORE IRON TRANSPORTER 1-RELATED (PTHR23501:SF87)	secondary carrier transporter(PC00258)
Cell periphacy	YALI0F18524g	Q6C180	VPS37 C-terminal domain-containing protein;YALI0_F18524g;ortholog	VACUOLAR PROTEIN SORTING-ASSOCIATED PROTEIN 37A (PTHR13678:SF2)
Cell periphacy	YALI0E21670g	Q6C523	ER membrane protein complex subunit 3;YALI0_E21670g;ortholog	ER MEMBRANE PROTEIN COMPLEX SUBUNIT 3 (PTHR13116:SF5)
Cell periphacy	YALI0D19096g	Q6C8J6	Lgl_C domain-containing protein;YALI0_D19096g;ortholog	V-SNARE COILED-COIL HOMOLOGY DOMAIN-CONTAINING PROTEIN (PTHR10241:SF25)	membrane trafficking regulatory protein(PC00151)
Cell periphacy	YALI0A16797g	Q6CGR9	PX domain-containing protein;YALI0_A16797g;ortholog	PX DOMAIN-CONTAINING PROTEIN (PTHR10555:SF170)	scaffold/adaptor protein(PC00226)
Cell periphacy	YALI0C24332g	Q6CAU1	Rab-GAP TBC domain-containing protein;YALI0_C24332g;ortholog	RAB-GAP TBC DOMAIN-CONTAINING PROTEIN (PTHR20913:SF7)	GTPase-activating protein(PC00257)
Cell periphacy	YALI0D26510g	Q6C7P2	ENTH domain-containing protein;YALI0_D26510g;ortholog	EPSIN-1-RELATED (PTHR12276:SF110)
Cell periphacy	YALI0E30107g	Q6C434	YALI0E30107p;YALI0_E30107g;ortholog	ALPHA-1,6-MANNOSYLTRANSFERASE MNN10-RELATED (PTHR31306:SF5)	transferase(PC00220)
Cell periphacy	YALI0C06578g	Q6CCT9	YALI0C06578p;YALI0_C06578g;ortholog	SOLUTE CARRIER FAMILY 28 MEMBER 3 (PTHR10590:SF4)	transporter(PC00227)
Cell periphacy	YALI0E02222g	F2Z612	YALI0E02222p;YALI0_E02222g;ortholog	MANNAN POLYMERASE II COMPLEX ANP1 SUBUNIT (PTHR43083:SF2)	glycosyltransferase(PC00111)
Cell periphacy	YALI0E23265g	Q6C4W1	YALI0E23265p;YALI0_E23265g;ortholog	MRNA EXPORT FACTOR (PTHR10971:SF11)	RNA metabolism protein(PC00031)
Cell periphacy	YALI0B08448g	Q6CFC0	YALI0B08448p;YALI0_B08448g;ortholog	TRANSPORTER, PUTATIVE (AFU_ORTHOLOGUE AFUA_8G04702)-RELATED (PTHR23502:SF30)	secondary carrier transporter(PC00258)
Cell periphacy	YALI0D20350g	Q6C8E3	YALI0D20350p;YALI0_D20350g;ortholog	SIDEROPHORE IRON TRANSPORTER 1-RELATED (PTHR23501:SF87)	secondary carrier transporter(PC00258)
Cell periphacy	YALI0B16720g	Q6CEC6	Phospholipid scramblase;YALI0_B16720g;ortholog	PHOSPHOLIPID SCRAMBLASE (PTHR23248:SF9)	transporter(PC00227)
Cell periphacy	YALI0D01606g	Q6CAL8	L-type lectin-like domain-containing protein;YALI0_D01606g;ortholog	L-TYPE LECTIN-LIKE DOMAIN-CONTAINING PROTEIN (PTHR12223:SF28)	membrane traffic protein(PC00150)
Cell periphacy	YALI0C13112g	Q6CC27	YALI0C13112p;YALI0_C13112g;ortholog	ENDOPLASMIC RETICULUM-GOLGI INTERMEDIATE COMPARTMENT PROTEIN 3 (PTHR10984:SF25)
Cell periphacy	YALI0F07062g	Q6C2K7	MFS domain-containing protein;YALI0_F07062g;ortholog	POLYAMINE TRANSPORTER 1 (PTHR23502:SF31)	secondary carrier transporter(PC00258)
Cell periphacy	YALI0F01947g	Q6C379	YALI0F01947p;YALI0_F01947g;ortholog	FAMILY 17 GLUCOSIDASE SCW11-RELATED (PTHR16631:SF24)	glucosidase(PC00108)
Cell periphacy	YALI0F04191g	Q6C2X9	YALI0F04191p;YALI0_F04191g;ortholog	RE59932P (PTHR21229:SF2)	G-protein coupled receptor(PC00021)
Cell periphacy	YALI0C04499g	Q6CD18	MFS domain-containing protein;YALI0_C04499g;ortholog	FLUCONAZOLE RESISTANCE PROTEIN 1 (PTHR23502:SF23)	secondary carrier transporter(PC00258)
Cell periphacy	YALI0A07447g	Q6CHM0	MFS domain-containing protein;YALI0_A07447g;ortholog	MFS DOMAIN-CONTAINING PROTEIN (PTHR23502:SF50)	secondary carrier transporter(PC00258)
Cell periphacy	YALI0E16995g	Q6C5L5	Protein transport protein SEC23;SEC23;ortholog	PROTEIN TRANSPORT PROTEIN SEC23 (PTHR11141:SF0)	vesicle coat protein(PC00235)
Cell periphacy	YALI0D08162g	Q6C9V1	YALI0D08162p;YALI0_D08162g;ortholog	FI01544P (PTHR24073:SF212)
Cell periphacy	YALI0F16577g	Q6C1G2	Phosphatidylinositol transfer protein SFH5;YALI0_F16577g;ortholog	PHOSPHATIDYLINOSITOL TRANSFER PROTEIN SFH5 (PTHR47669:SF1)
Cell periphacy	YALI0B00198g	Q6CG75	Importin N-terminal domain-containing protein;YALI0_B00198g;ortholog	IMPORTIN-11 (PTHR10997:SF7)	transporter(PC00227)
Cell periphacy	YALI0D09999g	Q6C9M2	YALI0D09999p;YALI0_D09999g;ortholog	GH13992P (PTHR22761:SF10)	membrane traffic protein(PC00150)
Cell periphacy	YALI0E24211g	Q6C4S0	PKD_channel domain-containing protein;YALI0_E24211g;ortholog	ANK_REP_REGION DOMAIN-CONTAINING PROTEIN (PTHR10582:SF2)	ion channel(PC00133)
Cell periphacy	YALI0E05489g	Q6C6X5	YALI0E05489p;YALI0_E05489g;ortholog	RHO-GTPASE-ACTIVATING PROTEIN RGD2 (PTHR23065:SF17)	actin or actin-binding cytoskeletal protein(PC00041)
Cell periphacy	YALI0E17765g	Q6C5I6	Septin-type G domain-containing protein;YALI0_E17765g;ortholog	CELL DIVISION CONTROL PROTEIN 11 (PTHR18884:SF52)	cytoskeletal protein(PC00085)
Cell periphacy	YALI0F15411g	Q6C1K6	YALI0F15411p;YALI0_F15411g;ortholog	ZINC TRANSPORTER 4, CHLOROPLASTIC (PTHR11040:SF44)	secondary carrier transporter(PC00258)
Cell periphacy	YALI0F19360g	Q6C145	RING-CH-type domain-containing protein;YALI0_F19360g;ortholog	E3 UBIQUITIN-PROTEIN LIGASE MARCHF6 (PTHR13145:SF0)	ubiquitin-protein ligase(PC00234)
Cell periphacy	YALI0B21340g	Q6CDT5	AP-1 complex subunit gamma;YALI0_B21340g;ortholog	AP-1 COMPLEX SUBUNIT GAMMA (PTHR22780:SF5)	membrane traffic protein(PC00150)
Cell periphacy	YALI0C11946g	Q6CC70	Exocyst complex protein EXO70;EXO70;ortholog	EXOCYST COMPLEX COMPONENT 7 (PTHR12542:SF41)	membrane traffic protein(PC00150)
Cell periphacy	YALI0A03553g	Q6CHY3	Probable vacuolar protein sorting-associated protein 16 homolog;YALI0_A03553g;ortholog	VACUOLAR PROTEIN SORTING-ASSOCIATED PROTEIN 16 HOMOLOG (PTHR12811:SF0)	membrane traffic protein(PC00150)
Cell periphacy	YALI0E29249g	Q6C470	Vesicular-fusion protein SEC18;YALI0_E29249g;ortholog	VESICLE-FUSING ATPASE (PTHR23078:SF3)	membrane traffic protein(PC00150)
Cell periphacy	YALI0E27291g	Q6C4F1	YALI0E27291p;YALI0_E27291g;ortholog	ACCUMULATION OF DYADS PROTEIN 2-RELATED (PTHR31123:SF1)
Cell periphacy	YALI0C10670g	Q6CCC4	MFS domain-containing protein;YALI0_C10670g;ortholog	MFS DOMAIN-CONTAINING PROTEIN (PTHR23502:SF50)	secondary carrier transporter(PC00258)
Cell periphacy	YALI0D25036g	Q6C7V5	Golgi apparatus membrane protein TVP23;TVP23;ortholog	GOLGI APPARATUS MEMBRANE PROTEIN TVP23 (PTHR13019:SF7)
Cell periphacy	YALI0D26818g	Q6C7M8	YALI0D26818p;YALI0_D26818g;ortholog	MANGANESE TRANSPORTER SMF2 (PTHR11706:SF50)	secondary carrier transporter(PC00258)
Cell periphacy	YALI0C23298g	Q6CAY7	YALI0C23298p;YALI0_C23298g;ortholog	ACCUMULATION OF DYADS PROTEIN 2-RELATED (PTHR31123:SF1)
Cell periphacy	YALI0C01595g	Q6CDC8	YALI0C01595p;YALI0_C01595g;ortholog	EXOCYST COMPLEX COMPONENT 5 (PTHR12100:SF0)	membrane trafficking regulatory protein(PC00151)
Cell periphacy	YALI0C14828g	Q6CBW7	YALI0C14828p;YALI0_C14828g;ortholog	CELL DIVISION CONTROL PROTEIN 24 (PTHR47339:SF1)
Cell periphacy	YALI0E30635g	Q6C414	Protein transport protein SEC31;SEC31;ortholog	WD_REPEATS_REGION DOMAIN-CONTAINING PROTEIN (PTHR13923:SF11)	vesicle coat protein(PC00235)
Cell periphacy	YALI0E15081g	Q6C5U6	Dolichyl-phosphate-mannose--protein mannosyltransferase;YALI0_E15081g;ortholog	DOLICHYL-PHOSPHATE-MANNOSE--PROTEIN MANNOSYLTRANSFERASE 1-RELATED (PTHR10050:SF50)	transferase(PC00220)
Cell periphacy	YALI0F16896g	Q6C1F0	Ammonium transporter;YALI0_F16896g;ortholog	AMMONIUM TRANSPORTER MEP1-RELATED (PTHR43029:SF4)	transporter(PC00227)
Cell periphacy	YALI0D17864g	Q6C8Q3	AMP-binding domain-containing protein;YALI0_D17864g;ortholog	ACYL-COA SYNTHETASE LONG-CHAIN, ISOFORM J (PTHR43272:SF83)	ligase(PC00142)
Cell periphacy	YALI0D12496g	Q6C9B5	YALI0D12496p;YALI0_D12496g;ortholog	REGULATOR OF PHOSPHOLIPASE D SRF1 (PTHR36819:SF1)
Cell periphacy	YALI0A19228g	Q6CGH6	Ammonium transporter;YALI0_A19228g;ortholog	AMMONIUM TRANSPORTER 3 (PTHR43029:SF3)	transporter(PC00227)
Cell periphacy	YALI0E14575g	Q6C5W6	ER membrane protein complex subunit 1;YALI0_E14575g;ortholog	ER MEMBRANE PROTEIN COMPLEX SUBUNIT 1 (PTHR21573:SF0)
Cell periphacy	YALI0F29711g	Q6BZZ0	MFS domain-containing protein;YALI0_F29711g;ortholog	MFS DOMAIN-CONTAINING PROTEIN (PTHR23502:SF50)	secondary carrier transporter(PC00258)
Cell periphacy	YALI0C21626g	Q6CB62	YALI0C21626p;YALI0_C21626g;ortholog	VESICLE TRANSPORT PROTEIN USE1 (PTHR13050:SF7)
Cell periphacy	YALI0C23188g	Q6CAZ3	TPR_REGION domain-containing protein;YALI0_C23188g;ortholog	ER MEMBRANE PROTEIN COMPLEX SUBUNIT 2 (PTHR12760:SF0)	chaperone(PC00072)
Cell periphacy	YALI0D02995g	Q6CAG2	YALI0D02995p;YALI0_D02995g;ortholog	ADP-RIBOSYLATION FACTOR-RELATED PROTEIN 1 (PTHR45909:SF1)
Cell periphacy	YALI0D27192g	Q6C7L1	YALI0D27192p;YALI0_D27192g;ortholog	ADP-RIBOSYLATION FACTOR-BINDING PROTEIN GGA1-RELATED (PTHR47180:SF1)
Cell periphacy	YALI0B17226g	Q6CEA5	Dol-P-Glc:Glc(2)Man(9)GlcNAc(2)-PP-Dol alpha-1,2-glucosyltransferase;ALG10;ortholog	DOL-P-GLC:GLC(2)MAN(9)GLCNAC(2)-PP-DOL ALPHA-1,2-GLUCOSYLTRANSFERASE-RELATED (PTHR12989:SF10)	transferase(PC00220)
Cell periphacy	YALI0A08536g	Q6CHI3	YALI0A08536p;YALI0_A08536g;ortholog	GLYCOSYLPHOSPHATIDYLINOSITOL ANCHOR ATTACHMENT 1 PROTEIN (PTHR13304:SF0)
Cell periphacy	YALI0F18348g	Q6C188	Probable metalloreductase AIM14;AIM14;ortholog	METALLOREDUCTASE AIM14-RELATED (PTHR11972:SF177)	oxidase(PC00175)
Cell periphacy	YALI0A04609g	Q6CHV4	YALI0A04609p;YALI0_A04609g;ortholog	BUD SITE SELECTION PROTEIN RAX2 (PTHR31778:SF2)
Cell periphacy	YALI0E08580g	Q6C6L1	Plasma membrane fusion protein PRM1;PRM1;ortholog	PLASMA MEMBRANE FUSION PROTEIN PRM1 (PTHR31030:SF1)
Cell periphacy	YALI0D17424g	Q6C8S3	alpha-1,2-Mannosidase;YALI0_D17424g;ortholog	ENDOPLASMIC RETICULUM MANNOSYL-OLIGOSACCHARIDE 1,2-ALPHA-MANNOSIDASE (PTHR11742:SF55)	protein modifying enzyme(PC00260)
Cell periphacy	YALI0B10956g	Q6CF22	YALI0B10956p;YALI0_B10956g;ortholog	SODIUM/BILE ACID COTRANSPORTER 7 (PTHR18640:SF5)	secondary carrier transporter(PC00258)
Cell periphacy	YALI0E21109g	Q6C545	YALI0E21109p;YALI0_E21109g;ortholog	FAMILY 17 GLUCOSIDASE SCW11-RELATED (PTHR16631:SF24)	glucosidase(PC00108)
Cell periphacy	YALI0A02134g	Q6CI34	YALI0A02134p;YALI0_A02134g;ortholog	NUCLEAR PORE COMPLEX PROTEIN NUP88 (PTHR13257:SF0)	transporter(PC00227)
Cell periphacy	YALI0E12089g	Q6C664	GPI ethanolamine phosphate transferase 3;YALI0_E12089g;ortholog	GPI ETHANOLAMINE PHOSPHATE TRANSFERASE 3 (PTHR23071:SF1)
Cell periphacy	YALI0B17292g	Q6CEA2	YALI0B17292p;YALI0_B17292g;ortholog	FERRIC REDUCTASE TRANSMEMBRANE COMPONENT 8-RELATED (PTHR11972:SF178)	oxidase(PC00175)
Cell periphacy	YALI0E02706g	Q6C792	YALI0E02706p;YALI0_E02706g;ortholog	NUCLEAR PORE COMPLEX PROTEIN NUP155 (PTHR10350:SF6)	transporter(PC00227)
Cell periphacy	YALI0D02849g	Q6CAG9	Signal peptidase complex catalytic subunit SEC11;SEC11;ortholog	SIGNAL PEPTIDASE COMPLEX CATALYTIC SUBUNIT SEC11 (PTHR10806:SF6)	serine protease(PC00203)
Cell periphacy	YALI0E01804g	Q6C7D1	Palmitoyltransferase PFA5;PFA5;ortholog	PALMITOYLTRANSFERASE PFA5 (PTHR22883:SF396)
Cell wall organization/biogenesis	YALI0E21043g	Q6C548	TRP_N domain-containing protein;YALI0_E21043g;ortholog	FLAVIN CARRIER PROTEIN 1-RELATED (PTHR31145:SF4)
Cell wall organization/biogenesis	YALI0B13530g	Q6CER8	Mannan endo-1,6-alpha-mannosidase;YALI0_B13530g;ortholog	MANNAN ENDO-1,6-ALPHA-MANNOSIDASE DCW1 (PTHR12145:SF36)
Cell wall organization/biogenesis	YALI0B03564g	Q6CFU7	YALI0B03564p;YALI0_B03564g;ortholog	GLUCAN 1,3-BETA-GLUCOSIDASE (PTHR16631:SF26)	glucosidase(PC00108)
Cell wall organization/biogenesis	YALI0A03597g	Q6CHY1	1,3-beta-glucanosyltransferase;YALI0_A03597g;ortholog	1,3-BETA-GLUCANOSYLTRANSFERASE GAS3-RELATED (PTHR31468:SF12)	transferase(PC00220)
Cell wall organization/biogenesis	YALI0D10549g	Q6C9K2	Dolichyl-phosphate-mannose--protein mannosyltransferase;YALI0_D10549g;ortholog	DOLICHYL-PHOSPHATE-MANNOSE--PROTEIN MANNOSYLTRANSFERASE 1-RELATED (PTHR10050:SF50)	transferase(PC00220)
Cell wall organization/biogenesis	YALI0B16324g	Q6CEE3	Chitin synthase;YALI0_B16324g;ortholog	CHITIN SYNTHASE 2 (PTHR22914:SF38)	transferase(PC00220)
Cell wall organization/biogenesis	YALI0B07601g	Q6CFF1	YALI0B07601p;YALI0_B07601g;ortholog	CELL MEMBRANE PROTEIN YLR413W-RELATED (PTHR28019:SF2)
Cell wall organization/biogenesis	YALI0F25047g	Q6C0G0	Ribose-phosphate diphosphokinase;YALI0_F25047g;ortholog	RIBOSE-PHOSPHATE PYROPHOSPHOKINASE 3 (PTHR10210:SF48)	nucleotide kinase(PC00172)
Cell wall organization/biogenesis	YALI0B00836g	Q6CG51	Ribose-phosphate diphosphokinase;YALI0_B00836g;ortholog	RIBOSE-PHOSPHATE PYROPHOSPHOKINASE 5 (PTHR10210:SF36)	nucleotide kinase(PC00172)
Cell wall organization/biogenesis	YALI0A11077g	Q6CH94	YALI0A11077p;YALI0_A11077g;ortholog	FAMILY 17 GLUCOSIDASE SCW11-RELATED (PTHR16631:SF24)	glucosidase(PC00108)
Cell wall organization/biogenesis	YALI0C09680g	Q6CCG0	Glycosidase;YALI0_C09680g;ortholog	GLYCOSIDASE CRH1-RELATED (PTHR10963:SF27)	glucosidase(PC00108)
Cell wall organization/biogenesis	YALI0C02409g	Q6CDA4	TRP_N domain-containing protein;YALI0_C02409g;ortholog	FLAVIN CARRIER PROTEIN 2 (PTHR31145:SF2)
Cell wall organization/biogenesis	YALI0D04851g	Q6CA92	1,3-beta-glucanosyltransferase;YALI0_D04851g;ortholog	1,3-BETA-GLUCANOSYLTRANSFERASE GAS5 (PTHR31468:SF5)	transferase(PC00220)
Cell wall organization/biogenesis	YALI0F18722g	Q6C171	Mannan endo-1,6-alpha-mannosidase;YALI0_F18722g;ortholog	MANNAN ENDO-1,6-ALPHA-MANNOSIDASE DCW1 (PTHR12145:SF36)
Cell wall organization/biogenesis	YALI0E01892g	Q6C7C7	YALI0E01892p;YALI0_E01892g;ortholog	MANNOSYLTRANSFERASE KTR4-RELATED (PTHR31121:SF7)	transferase(PC00220)
Cell wall organization/biogenesis	YALI0B09009g	Q6CF97	TRP_N domain-containing protein;YALI0_B09009g;ortholog	TRP_N DOMAIN-CONTAINING PROTEIN (PTHR31145:SF5)
Cell wall organization/biogenesis	YALI0B03652g	Q6CFU5	Protein ROT1;ROT1;ortholog	PROTEIN ROT1 (PTHR28090:SF1)
Cell wall organization/biogenesis	YALI0B20306g	Q6CDY2	YALI0B20306p;YALI0_B20306g;ortholog	CELL WALL MANNOPROTEIN CIS3-RELATED (PTHR47254:SF1)
Cell wall organization/biogenesis	YALI0A13585g	Q6CH20	YALI0A13585p;YALI0_A13585g;ortholog	ALPHA-1,2-MANNOSYLTRANSFERASE MNN2 (PTHR31646:SF1)	transferase(PC00220)
Cell wall organization/biogenesis	YALI0D06039g	Q6CA43	1,3-beta-glucanosyltransferase;YALI0_D06039g;ortholog	1,3-BETA-GLUCANOSYLTRANSFERASE GAS1 (PTHR31468:SF2)	transferase(PC00220)
Cell wall organization/biogenesis	YALI0C22187g	Q6CB37	Protein BIG1;BIG1;ortholog	PROTEIN BIG1 (PTHR28285:SF2)
Cell wall organization/biogenesis	YALI0C06644g	Q6CCT6	1,3-beta-glucanosyltransferase;YALI0_C06644g;ortholog	1,3-BETA-GLUCANOSYLTRANSFERASE GAS4 (PTHR31468:SF4)	transferase(PC00220)
Cell wall organization/biogenesis	YALI0E07832g	Q6C6N7	YALI0E07832p;YALI0_E07832g;ortholog	CELL WALL PROTEIN SED1 (PTHR35523:SF1)
Cell wall organization/biogenesis	YALI0B13552g	Q6CER7	Ribose-phosphate diphosphokinase;YALI0_B13552g;ortholog	RIBOSE-PHOSPHATE PYROPHOSPHOKINASE 1 (PTHR10210:SF57)	nucleotide kinase(PC00172)
Cell wall organization/biogenesis	YALI0B18348g	Q6CE59	Mannose-6-phosphate isomerase;YALI0_B18348g;ortholog	MANNOSE-6-PHOSPHATE ISOMERASE (PTHR10309:SF0)	isomerase(PC00135)
Cell wall organization/biogenesis	YALI0E24673g	Q6C4P9	Glycosidase;YALI0_E24673g;ortholog	GLYCOSIDASE CRH1-RELATED (PTHR10963:SF27)	glucosidase(PC00108)
Cell wall organization/biogenesis	YALI0D20680g	Q6C8C9	YALI0D20680p;YALI0_D20680g;ortholog	FAMILY 17 GLUCOSIDASE SCW10-RELATED (PTHR16631:SF14)	glucosidase(PC00108)
Cell wall organization/biogenesis	YALI0E33539g	Q6C3M7	YALI0E33539p;YALI0_E33539g;ortholog	BETA-GLUCOSIDASE-LIKE PROTEIN NCA3, MITOCHONDRIAL-RELATED (PTHR31316:SF0)	glucosidase(PC00108)
Cell wall organization/biogenesis	YALI0B01672g	Q6CG17	YALI0B01672p;YALI0_B01672g;ortholog	MANNOSYLTRANSFERASE KTR2-RELATED (PTHR31121:SF10)	transferase(PC00220)
Cell wall organization/biogenesis	YALI0F12331g	Q6C1Y6	YALI0F12331p;YALI0_F12331g;ortholog	PROTEIN SUR7 (PTHR36414:SF1)
Cell wall organization/biogenesis	YALI0D17006g	Q6C8U1	Chitin synthase export chaperone;CHS7;ortholog	CHITIN SYNTHASE EXPORT CHAPERONE (PTHR35329:SF2)
Cell wall organization/biogenesis	YALI0C02937g	Q6CD83	Protein BIG1;YALI0_C02937g;ortholog	PROTEIN BIG1 (PTHR28285:SF1)
Cell wall organization/biogenesis	YALI0F21857g	Q6C0T7	Mannan endo-1,6-alpha-mannosidase;YALI0_F21857g;ortholog	MANNAN ENDO-1,6-ALPHA-MANNOSIDASE DCW1 (PTHR12145:SF36)
Cell wall organization/biogenesis	YALI0C02981g	Q6CD81	YALI0C02981p;YALI0_C02981g;ortholog	CELL WALL MANNOPROTEIN CIS3-RELATED (PTHR47254:SF1)
Cell wall organization/biogenesis	YALI0A20438g	Q6CGC6	Mannan endo-1,6-alpha-mannosidase;YALI0_A20438g;ortholog	MANNAN ENDO-1,6-ALPHA-MANNOSIDASE DCW1 (PTHR12145:SF36)
Cell wall organization/biogenesis	YALI0C04004g	Q6CD41	YALI0C04004p;YALI0_C04004g;ortholog	MANNAN POLYMERASE II COMPLEX ANP1 SUBUNIT (PTHR43083:SF2)	glycosyltransferase(PC00111)
Cell wall organization/biogenesis	YALI0D02563g	Q6CAI2	Mannan endo-1,6-alpha-mannosidase;YALI0_D02563g;ortholog	MANNAN ENDO-1,6-ALPHA-MANNOSIDASE DCW1 (PTHR12145:SF36)
Cell wall organization/biogenesis	YALI0B13618g	Q6CER6	TRP_N domain-containing protein;YALI0_B13618g;ortholog	FLAVIN CARRIER PROTEIN 1-RELATED (PTHR31145:SF4)
Cell wall organization/biogenesis	YALI0F25817g	Q6C0C8	YALI0F25817p;YALI0_F25817g;ortholog	MANNOSYLTRANSFERASE KTR5-RELATED (PTHR31121:SF2)	transferase(PC00220)
Cell wall organization/biogenesis	YALI0A06589g	Q6CHQ0	YALI0A06589p;YALI0_A06589g;ortholog	ALPHA-1,2 MANNOSYLTRANSFERASE KTR1 (PTHR31121:SF6)	transferase(PC00220)
Cell wall organization/biogenesis	YALI0E02222g	F2Z612	YALI0E02222p;YALI0_E02222g;ortholog	MANNAN POLYMERASE II COMPLEX ANP1 SUBUNIT (PTHR43083:SF2)	glycosyltransferase(PC00111)
Cell wall organization/biogenesis	YALI0F01947g	Q6C379	YALI0F01947p;YALI0_F01947g;ortholog	FAMILY 17 GLUCOSIDASE SCW11-RELATED (PTHR16631:SF24)	glucosidase(PC00108)
Cell wall organization/biogenesis	YALI0E15081g	Q6C5U6	Dolichyl-phosphate-mannose--protein mannosyltransferase;YALI0_E15081g;ortholog	DOLICHYL-PHOSPHATE-MANNOSE--PROTEIN MANNOSYLTRANSFERASE 1-RELATED (PTHR10050:SF50)	transferase(PC00220)
Cell wall organization/biogenesis	YALI0E21109g	Q6C545	YALI0E21109p;YALI0_E21109g;ortholog	FAMILY 17 GLUCOSIDASE SCW11-RELATED (PTHR16631:SF24)	glucosidase(PC00108)
Cellular lipid metabolic process	YALI0E28153g	Q6C4B9	YALI0E28153p;YALI0_E28153g;ortholog	PHOSPHATIDYLINOSITOL 4-KINASE ALPHA-RELATED (PTHR10048:SF15)	kinase(PC00137)
Cellular lipid metabolic process	YALI0E06567g	Q6C6T0	Acyl-coenzyme A oxidase;YALI0_E06567g;ortholog	ACYL-COENZYME A OXIDASE-LIKE PROTEIN (PTHR10909:SF378)	oxidoreductase(PC00176)
Cellular lipid metabolic process	YALI0D07986g	Q6C9V5	O-acyltransferase;YALI0_D07986g;ortholog	DIACYLGLYCEROL O-ACYLTRANSFERASE 1 (PTHR10408:SF7)	acyltransferase(PC00042)
Cellular lipid metabolic process	YALI0E17017g	Q6C5L4	YALI0E17017p;YALI0_E17017g;ortholog	PHOSPHATIDYLINOSITOL GLYCAN ANCHOR BIOSYNTHESIS CLASS U PROTEIN (PTHR13121:SF0)
Cellular lipid metabolic process	YALI0E18942g	Q6C5D6	Dolichol kinase;YALI0_E18942g;ortholog	DOLICHOL KINASE (PTHR13205:SF15)
Cellular lipid metabolic process	YALI0D00176g	Q6CAT3	YALI0D00176p;YALI0_D00176g;ortholog	CARRIER PROTEIN, PUTATIVE (AFU_ORTHOLOGUE AFUA_4G06380)-RELATED (PTHR18919:SF83)	acyltransferase(PC00042)
Cellular lipid metabolic process	YALI0E18590g	Q6C5F2	PKS_AT domain-containing protein;YALI0_E18590g;ortholog	MALONYL-COA-ACYL CARRIER PROTEIN TRANSACYLASE, MITOCHONDRIAL (PTHR42681:SF1)
Cellular lipid metabolic process	YALI0C18799g	Q6CBH1	Alkyl transferase;YALI0_C18799g;ortholog	DEHYDRODOLICHYL DIPHOSPHATE SYNTHASE COMPLEX SUBUNIT DHDDS (PTHR10291:SF43)	acyltransferase(PC00042)
Cellular lipid metabolic process	YALI0E07788g	Q6C6N9	S5A_REDUCTASE domain-containing protein;YALI0_E07788g;ortholog	POLYPRENOL REDUCTASE (PTHR14624:SF0)
Cellular lipid metabolic process	YALI0F14729g	Q6C1N6	YALI0F14729p;YALI0_F14729g;ortholog	ACYL-COENZYME A THIOESTERASE 8 (PTHR11066:SF34)	esterase(PC00097)
Cellular lipid metabolic process	YALI0E27654g	F2Z627	Acyl-coenzyme A oxidase;YALI0_E27654g;ortholog	ACYL-COENZYME A OXIDASE-LIKE PROTEIN (PTHR10909:SF378)	oxidoreductase(PC00176)
Cellular lipid metabolic process	YALI0F19228g	Q6C150	Lysophospholipase;YALI0_F19228g;ortholog	LYSOPHOSPHOLIPASE 1-RELATED (PTHR10728:SF33)	phospholipase(PC00186)
Cellular lipid metabolic process	YALI0E16434g	Q6C5P1	acidPPc domain-containing protein;YALI0_E16434g;ortholog	INOSITOL PHOSPHORYLCERAMIDE SYNTHASE CATALYTIC SUBUNIT AUR1 (PTHR31310:SF11)
Cellular lipid metabolic process	YALI0F09559g	Q6C299	Phosphatidylinositol 3-kinase VPS34;YALI0_F09559g;ortholog	PHOSPHATIDYLINOSITOL 3-KINASE CATALYTIC SUBUNIT TYPE 3 (PTHR10048:SF7)	kinase(PC00137)
Cellular lipid metabolic process	YALI0D08558g	Q6C9T3	GDP-Man:Man(3)GlcNAc(2)-PP-Dol alpha-1,2-mannosyltransferase;ALG11;ortholog	GDP-MAN:MAN(3)GLCNAC(2)-PP-DOL ALPHA-1,2-MANNOSYLTRANSFERASE (PTHR45919:SF1)	transferase(PC00220)
Cellular lipid metabolic process	YALI0C01617g	Q6CDC7	YALI0C01617p;YALI0_C01617g;ortholog	1-PHOSPHATIDYLINOSITOL 4-KINASE (PTHR12865:SF1)	kinase(PC00137)
Cellular lipid metabolic process	YALI0F15345g	Q6C1K9	Aminotran_1_2 domain-containing protein;YALI0_F15345g;ortholog	AMINOTRAN_1_2 DOMAIN-CONTAINING PROTEIN (PTHR13693:SF3)	transaminase(PC00216)
Cellular lipid metabolic process	YALI0C24145g	Q6CAV0	YALI0C24145p;YALI0_C24145g;ortholog	FAT STORAGE-INDUCING TRANSMEMBRANE PROTEIN (PTHR23129:SF0)
Cellular lipid metabolic process	YALI0F23067g	Q6C0N9	YALI0F23067p;YALI0_F23067g;ortholog	ACID PHOSPHATASE PHOA (AFU_ORTHOLOGUE AFUA_1G03570) (PTHR31956:SF8)	phospholipase(PC00186)
Cellular lipid metabolic process	YALI0F06358g	Q6C2N7	Putative lipase ATG15;ATG15;ortholog	LIPASE ATG15-RELATED (PTHR47175:SF2)	lipase(PC00143)
Cellular lipid metabolic process	YALI0B09163g	Q6CF91	YALI0B09163p;YALI0_B09163g;ortholog	ACID PHOSPHATASE PHOA (AFU_ORTHOLOGUE AFUA_1G03570) (PTHR31956:SF8)	phospholipase(PC00186)
Cellular lipid metabolic process	YALI0F01738g	Q6C388	YALI0F01738p;YALI0_F01738g;ortholog	VACUOLAR SEGREGATION PROTEIN 7 (PTHR28258:SF1)
Cellular lipid metabolic process	YALI0B22682g	Q6CDN0	YALI0B22682p;YALI0_B22682g;ortholog	PROTEIN VAC14 HOMOLOG (PTHR16023:SF0)	scaffold/adaptor protein(PC00226)
Cellular lipid metabolic process	YALI0F14113g	Q6C1R4	Lysophospholipase;YALI0_F14113g;ortholog	LYSOPHOSPHOLIPASE 1-RELATED (PTHR10728:SF33)	phospholipase(PC00186)
Cellular lipid metabolic process	YALI0F23837g	Q6C0K8	YALI0F23837p;YALI0_F23837g;ortholog	CARDIOLIPIN SYNTHASE (CMP-FORMING) (PTHR14269:SF11)	transferase(PC00220)
Cellular lipid metabolic process	YALI0E07315g	Q6C6Q2	YALI0E07315p;YALI0_E07315g;ortholog	2-HYDROXYACYL-COA LYASE 1 (PTHR43710:SF2)	lyase(PC00144)
Cellular lipid metabolic process	YALI0D04202g	Q6CAB8	GPI mannosyltransferase 3;GPI10;ortholog	GPI MANNOSYLTRANSFERASE 3 (PTHR22760:SF4)	glycosyltransferase(PC00111)
Cellular lipid metabolic process	YALI0E19635g	Q6C5A7	YALI0E19635p;YALI0_E19635g;ortholog	INOSITOL PHOSPHORYLCERAMIDE SYNTHASE REGULATORY SUBUNIT KEI1 (PTHR28077:SF1)
Cellular lipid metabolic process	YALI0C07326g	Q6CCR0	AB hydrolase-1 domain-containing protein;YALI0_C07326g;ortholog	AB HYDROLASE-1 DOMAIN-CONTAINING PROTEIN (PTHR42886:SF55)
Cellular lipid metabolic process	YALI0E33935g	Q6C3L1	DUF676 domain-containing protein;YALI0_E33935g;ortholog	DUF676 DOMAIN-CONTAINING PROTEIN (PTHR12482:SF4)
Cellular lipid metabolic process	YALI0E32769g	Q6C3R2	Diacylglycerol O-acyltransferase;YALI0_E32769g;ortholog	ACYLTRANSFERASE (PTHR12317:SF0)	acyltransferase(PC00042)
Cellular lipid metabolic process	YALI0E16060g	Q6C5Q6	Lysophospholipase;YALI0_E16060g;ortholog	LYSOPHOSPHOLIPASE 1-RELATED (PTHR10728:SF33)	phospholipase(PC00186)
Cellular lipid metabolic process	YALI0F06424g	Q6C2N3	TLC domain-containing protein;YALI0_F06424g;ortholog	CERAMIDE SYNTHASE LAC1-RELATED (PTHR12560:SF11)
Cellular lipid metabolic process	YALI0E06061g	Q6C6U9	Phosphatidylethanolamine N-methyltransferase;CHO2;ortholog	PHOSPHATIDYLETHANOLAMINE N-METHYLTRANSFERASE (PTHR32138:SF0)	methyltransferase(PC00155)
Cellular lipid metabolic process	YALI0D09383g	Q6C9P5	YALI0D09383p;YALI0_D09383g;ortholog	ENOYL-COA DELTA ISOMERASE 2, PEROXISOMAL (PTHR11941:SF75)	hydratase(PC00120)
Cellular lipid metabolic process	YALI0F20570g	Q6C0Z3	GPI ethanolamine phosphate transferase 1;MCD4;ortholog	GPI ETHANOLAMINE PHOSPHATE TRANSFERASE 1 (PTHR12250:SF0)	extracellular matrix glycoprotein(PC00100)
Cellular lipid metabolic process	YALI0B11286g	Q6CF09	Kinase;YALI0_B11286g;ortholog	INOSITOL POLYPHOSPHATE MULTIKINASE (PTHR12400:SF91)	kinase(PC00137)
Cellular lipid metabolic process	YALI0E18568g	Q05493	3-ketoacyl-CoA thiolase, peroxisomal;POT1;ortholog	3-KETOACYL-COA THIOLASE, PEROXISOMAL (PTHR43853:SF8)	acetyltransferase(PC00038)
Cellular lipid metabolic process	YALI0F30283g	Q6BZW9	YALI0F30283p;YALI0_F30283g;ortholog	PROTEIN ARV1 (PTHR14467:SF0)
Cellular lipid metabolic process	YALI0E22462g	Q6C4Z3	Lysophospholipase;YALI0_E22462g;ortholog	LYSOPHOSPHOLIPASE 1-RELATED (PTHR10728:SF33)	phospholipase(PC00186)
Cellular lipid metabolic process	YALI0D19206g	Q6C8J1	YALI0D19206p;YALI0_D19206g;ortholog	DELTA(24(24(1)))-STEROL REDUCTASE (PTHR21257:SF31)	reductase(PC00198)
Cellular lipid metabolic process	YALI0C18403g	Q6CBI7	FAD-binding FR-type domain-containing protein;YALI0_C18403g;ortholog	CYTOCHROME C MITOCHONDRIAL IMPORT FACTOR CYC2 (PTHR19370:SF189)	reductase(PC00198)
Cellular lipid metabolic process	YALI0D09493g	Q6C9P1	YALI0D09493p;YALI0_D09493g;ortholog	ENOYL-COA DELTA ISOMERASE 2, PEROXISOMAL (PTHR11941:SF75)	hydratase(PC00120)
Cellular lipid metabolic process	YALI0A20922g	Q6CGA3	GPI mannosyltransferase 1;YALI0_A20922g;ortholog	GPI MANNOSYLTRANSFERASE 1 (PTHR12886:SF0)	glycosyltransferase(PC00111)
Cellular lipid metabolic process	YALI0B10043g	Q6CF60	Putative GPI inositol-deacylase C;BST1C;ortholog	GPI INOSITOL-DEACYLASE (PTHR15495:SF7)	transporter(PC00227)
Cellular lipid metabolic process	YALI0D24343g	Q6C7Y5	Mitochondrial import inner membrane translocase subunit TIM54;TIM54;ortholog	MITOCHONDRIAL IMPORT INNER MEMBRANE TRANSLOCASE SUBUNIT TIM54 (PTHR12358:SF101)	kinase(PC00137)
Cellular lipid metabolic process	YALI0F08217g	Q6C2F9	GP-PDE domain-containing protein;YALI0_F08217g;ortholog	PHOSPHATIDYLGLYCEROL PHOSPHOLIPASE C (PTHR42758:SF2)	phospholipase(PC00186)
Cellular lipid metabolic process	YALI0C00209g	Q6CDI7	PlsC domain-containing protein;YALI0_C00209g;ortholog	GLYCEROL-3-PHOSPHATE O-ACYLTRANSFERASE 1 (PTHR31605:SF0)	acyltransferase(PC00042)
Cellular lipid metabolic process	YALI0D24750g	O74936	Acyl-coenzyme A oxidase 3;POX3;ortholog	ACYL-COENZYME A OXIDASE-LIKE PROTEIN (PTHR10909:SF378)	oxidoreductase(PC00176)
Cellular lipid metabolic process	YALI0B05500g	Q6CFN0	Dolichol phosphate-mannose biosynthesis regulatory protein;YALI0_B05500g;ortholog	DOLICHOL PHOSPHATE-MANNOSE BIOSYNTHESIS REGULATORY PROTEIN (PTHR15039:SF11)
Cellular lipid metabolic process	YALI0B16038g	Q6CEF6	Mevalonate kinase;YALI0_B16038g;ortholog	MEVALONATE KINASE (PTHR43290:SF2)	carbohydrate kinase(PC00065)
Cellular lipid metabolic process	YALI0B11440g	Q6CF02	UDP-N-acetylglucosamine transferase subunit ALG14;ALG14;ortholog	UDP-N-ACETYLGLUCOSAMINE TRANSFERASE SUBUNIT ALG14 HOMOLOG (PTHR12154:SF4)	transferase(PC00220)
Cellular lipid metabolic process	YALI0E11099g	Q6L8K7	Acetyl-CoA acetyltransferase;PAT1;ortholog	ACETYL-COA ACETYLTRANSFERASE, MITOCHONDRIAL (PTHR18919:SF156)	acyltransferase(PC00042)
Cellular lipid metabolic process	YALI0D25454g	Q6C7T8	Post-GPI attachment to proteins factor 3;YALI0_D25454g;ortholog	POST-GPI ATTACHMENT TO PROTEINS FACTOR 3 (PTHR13148:SF0)
Cellular lipid metabolic process	YALI0A12573g	Q6CH46	YALI0A12573p;YALI0_A12573g;ortholog	ACID PHOSPHATASE PHOA (AFU_ORTHOLOGUE AFUA_1G03570) (PTHR31956:SF8)	phospholipase(PC00186)
Cellular lipid metabolic process	YALI0C23859g	F2Z630	Acyl-coenzyme A oxidase;YALI0_C23859g;ortholog	ACYL-COENZYME A OXIDASE-LIKE PROTEIN (PTHR10909:SF378)	oxidoreductase(PC00176)
Cellular lipid metabolic process	YALI0D08206g	Q6C9U9	Lysophospholipase;YALI0_D08206g;ortholog	LYSOPHOSPHOLIPASE 1-RELATED (PTHR10728:SF33)	phospholipase(PC00186)
Cellular lipid metabolic process	YALI0B04422g	Q6CFR8	Metallophos domain-containing protein;YALI0_B04422g;ortholog	PROTEIN TED1 (PTHR13315:SF1)	esterase(PC00097)
Cellular lipid metabolic process	YALI0A19536g	Q6CGG6	YALI0A19536p;YALI0_A19536g;ortholog	SHORT CHAIN DEHYDROGENASE/REDUCTASE FAMILY PROTEIN (AFU_ORTHOLOGUE AFUA_2G08050) (PTHR43550:SF6)	reductase(PC00198)
Cellular lipid metabolic process	YALI0B20746g	Q6CDW2	YALI0B20746p;YALI0_B20746g;ortholog	GPI TRANSAMIDASE COMPONENT PIG-T (PTHR12959:SF11)
Cellular lipid metabolic process	YALI0D06237g	Q6CA36	Sphingolipid delta(4)-desaturase;YALI0_D06237g;ortholog	SPHINGOLIPID DELTA(4)-DESATURASE/C4-MONOOXYGENASE DES2 (PTHR12879:SF8)	hydroxylase(PC00122)
Cellular lipid metabolic process	YALI0C18755g	Q6CBH3	Probable hexaprenyl pyrophosphate synthase, mitochondrial;COQ1;ortholog	DECAPRENYL-DIPHOSPHATE SYNTHASE SUBUNIT 1 (PTHR12001:SF69)
Cellular lipid metabolic process	YALI0E34881g	Q6C3H1	AB hydrolase-1 domain-containing protein;YALI0_E34881g;ortholog	AB HYDROLASE-1 DOMAIN-CONTAINING PROTEIN (PTHR42886:SF55)
Cellular lipid metabolic process	YALI0D00671g	Q6CAR1	YALI0D00671p;YALI0_D00671g;ortholog	ENOYL-COA DELTA ISOMERASE 2, PEROXISOMAL (PTHR11941:SF75)	hydratase(PC00120)
Cellular lipid metabolic process	YALI0B18854g	Q6CE37	AB hydrolase-1 domain-containing protein;YALI0_B18854g;ortholog	AB HYDROLASE-1 DOMAIN-CONTAINING PROTEIN (PTHR10794:SF63)	serine protease(PC00203)
Cellular lipid metabolic process	YALI0B08536g	Q6CFB6	YALI0B08536p;YALI0_B08536g;ortholog	ACETYL-COA ACETYLTRANSFERASE (PTHR18919:SF165)	acyltransferase(PC00042)
Cellular lipid metabolic process	YALI0E29161g	Q6C473	1-phosphatidylinositol-3-phosphate 5-kinase;YALI0_E29161g;ortholog	1-PHOSPHATIDYLINOSITOL 3-PHOSPHATE 5-KINASE-RELATED (PTHR45748:SF7)	kinase(PC00137)
Cellular lipid metabolic process	YALI0C23793g	Q6CAW6	GPI-anchored wall transfer protein 1;GWT1;ortholog	PHOSPHATIDYLINOSITOL-GLYCAN BIOSYNTHESIS CLASS W PROTEIN (PTHR20661:SF0)	acyltransferase(PC00042)
Cellular lipid metabolic process	YALI0C01485g	Q6CDD0	GPI mannosyltransferase 4;SMP3;ortholog	GPI MANNOSYLTRANSFERASE 4 (PTHR22760:SF3)	glycosyltransferase(PC00111)
Cellular lipid metabolic process	YALI0F30767g	Q6BZU7	GPI inositol-deacylase B;BST1B;ortholog	GPI INOSITOL-DEACYLASE (PTHR15495:SF7)	transporter(PC00227)
Cellular lipid metabolic process	YALI0D05995g	Q6CA45	SAC domain-containing protein;YALI0_D05995g;ortholog	PHOSPHATIDYLINOSITOL-3-PHOSPHATASE SAC1 (PTHR45662:SF2)	phosphatase(PC00181)
Cellular lipid metabolic process	YALI0F20108g	Q6C114	Ditrans,polycis-polyprenyl diphosphate synthase ((2E,6E)-farnesyldiphosphate specific);YALI0_F20108g;ortholog	DEHYDRODOLICHYL DIPHOSPHATE SYNTHASE COMPLEX SUBUNIT NUS1 (PTHR21528:SF0)
Cellular lipid metabolic process	YALI0F11935g	Q6C203	Very-long-chain (3R)-3-hydroxyacyl-CoA dehydratase;YALI0_F11935g;ortholog	VERY-LONG-CHAIN (3R)-3-HYDROXYACYL-COA DEHYDRATASE (PTHR11035:SF3)
Cellular lipid metabolic process	YALI0D26235g	Q6C7Q6	GPI ethanolamine phosphate transferase 2;LAS21;ortholog	GPI ETHANOLAMINE PHOSPHATE TRANSFERASE 2 (PTHR23072:SF0)
Cellular lipid metabolic process	YALI0A10076g	Q9Y753	Squalene synthase;SQS1;ortholog	SQUALENE SYNTHASE (PTHR11626:SF2)	transferase(PC00220)
Cellular lipid metabolic process	YALI0D04246g	Q6CAB6	ABC transporter domain-containing protein;YALI0_D04246g;ortholog	PEROXISOMAL LONG-CHAIN FATTY ACID IMPORT PROTEIN 1 (PTHR11384:SF36)	ATP-binding cassette (ABC) transporter(PC00003)
Cellular lipid metabolic process	YALI0E17391g	Q6C5K1	Protein PBN1;PBN1;ortholog	PROTEIN PBN1 (PTHR28533:SF1)
Cellular lipid metabolic process	YALI0C14784g	Q6CBW9	YALI0C14784p;YALI0_C14784g;ortholog	TRANSCRIPTIONAL REPRESSOR OPI1 (PTHR38406:SF1)	DNA-binding transcription factor(PC00218)
Cellular lipid metabolic process	YALI0D08910g	Q6C9R7	DAGKc domain-containing protein;YALI0_D08910g;ortholog	DAGKC DOMAIN-CONTAINING PROTEIN (PTHR12358:SF31)	kinase(PC00137)
Cellular lipid metabolic process	YALI0A06787g	Q6CHP1	Very-long-chain 3-oxoacyl-CoA reductase;YALI0_A06787g;ortholog	HYDROXYSTEROID DEHYDROGENASE-LIKE PROTEIN 1 (PTHR43086:SF2)	reductase(PC00198)
Cellular lipid metabolic process	YALI0F30679g	Q6BZV1	3-oxoacyl-[acyl-carrier-protein] synthase;YALI0_F30679g;ortholog	3-OXOACYL-[ACYL-CARRIER-PROTEIN] SYNTHASE, MITOCHONDRIAL (PTHR11712:SF297)
Cellular lipid metabolic process	YALI0D04026g	F2Z5Z1	TLC domain-containing protein;YALI0_D04026g;ortholog	LD18904P (PTHR12560:SF0)
Cellular lipid metabolic process	YALI0B18150g	Q6CE68	YALI0B18150p;YALI0_B18150g;ortholog	ORM1-LIKE PROTEIN (PTHR12665:SF7)
Cellular lipid metabolic process	YALI0E05753g	Q6C6W3	(2E,6E)-farnesyl diphosphate synthase;YALI0_E05753g;ortholog	FARNESYL PYROPHOSPHATE SYNTHASE (PTHR11525:SF0)	acyltransferase(PC00042)
Cellular lipid metabolic process	YALI0E01408g	Q6C7E8	SAC domain-containing protein;YALI0_E01408g;ortholog	SACI DOMAIN PROTEIN (AFU_ORTHOLOGUE AFUA_1G15890) (PTHR45662:SF7)	phosphatase(PC00181)
Cellular lipid metabolic process	YALI0A04983g	Q6CHU1	S5A_REDUCTASE domain-containing protein;YALI0_A04983g;ortholog	VERY-LONG-CHAIN ENOYL-COA REDUCTASE (PTHR10556:SF28)	dehydrogenase(PC00092)
Cellular lipid metabolic process	YALI0E18876g	Q6C5D9	YALI0E18876p;YALI0_E18876g;ortholog	ACYL-COENZYME A THIOESTERASE 8 (PTHR11066:SF34)	esterase(PC00097)
Cellular lipid metabolic process	YALI0F10857g	O74935	Acyl-coenzyme A oxidase 2;POX2;ortholog	ACYL-COENZYME A OXIDASE-LIKE PROTEIN (PTHR10909:SF378)	oxidoreductase(PC00176)
Cellular lipid metabolic process	YALI0D17556g	Q6C8R7	Alkyl transferase;YALI0_D17556g;ortholog	DEHYDRODOLICHYL DIPHOSPHATE SYNTHASE COMPLEX SUBUNIT SRT1 (PTHR10291:SF2)	acyltransferase(PC00042)
Cellular lipid metabolic process	YALI0E17699g	Q6C5I9	YALI0E17699p;YALI0_E17699g;ortholog	PHOSPHATIDYL SYNTHASE (AFU_ORTHOLOGUE AFUA_3G12330) (PTHR14269:SF35)	transferase(PC00220)
Cellular lipid metabolic process	YALI0F22121g	Q6C0S5	YALI0F22121p;YALI0_F22121g;ortholog	SD19268P (PTHR11941:SF105)	hydratase(PC00120)
Cellular lipid metabolic process	YALI0F28567g	Q6C016	YALI0F28567p;YALI0_F28567g;ortholog	ENOYL-COA DELTA ISOMERASE 2, PEROXISOMAL (PTHR11941:SF75)	hydratase(PC00120)
Cellular lipid metabolic process	YALI0F25773g	Q6C0D0	YALI0F25773p;YALI0_F25773g;ortholog	ACID PHOSPHATASE PHOA (AFU_ORTHOLOGUE AFUA_1G03570) (PTHR31956:SF8)	phospholipase(PC00186)
Cellular lipid metabolic process	YALI0B11154g	W0TYP2	DAGKc domain-containing protein;YALI0_B11154g;ortholog	SPHINGOID LONG CHAIN BASE KINASE 4-RELATED (PTHR12358:SF87)	kinase(PC00137)
Cellular lipid metabolic process	YALI0E23738g	Q6C4T9	Myotubularin phosphatase domain-containing protein;YALI0_E23738g;ortholog	PHOSPHATIDYLINOSITOL-3-PHOSPHATE PHOSPHATASE (PTHR10807:SF8)	phosphatase(PC00181)
Cellular lipid metabolic process	YALI0E33473g	Q6C3N0	YALI0E33473p;YALI0_E33473g;ortholog	PGAP2-INTERACTING PROTEIN (PTHR14859:SF1)
Cellular lipid metabolic process	YALI0B03190g	Q6CFW0	YALI0B03190p;YALI0_B03190g;ortholog	SHORT CHAIN DEHYDROGENASE/REDUCTASE FAMILY PROTEIN (AFU_ORTHOLOGUE AFUA_2G08050) (PTHR43550:SF6)	reductase(PC00198)
Cellular lipid metabolic process	YALI0A01045g	Q6CI71	YALI0A01045p;YALI0_A01045g;ortholog	HYDROLASE FAMILY PROTEIN / HAD-SUPERFAMILY PROTEIN (PTHR14269:SF4)	transferase(PC00220)
Cellular lipid metabolic process	YALI0B15059g	P34229	Fatty acid synthase subunit beta;FAS1;ortholog	FATTY ACID SYNTHASE SUBUNIT BETA (PTHR10982:SF21)
Cellular lipid metabolic process	YALI0E12859g	Q6C634	YALI0E12859p;YALI0_E12859g;ortholog	PEROXISOMAL-COENZYME A SYNTHETASE (PTHR43201:SF5)	ligase(PC00142)
Cellular lipid metabolic process	YALI0E31603g	Q6C3W7	YALI0E31603p;YALI0_E31603g;ortholog	ACID PHOSPHATASE PHOA (AFU_ORTHOLOGUE AFUA_1G03570) (PTHR31956:SF8)	phospholipase(PC00186)
Cellular lipid metabolic process	YALI0E32835g	O74934	Acyl-coenzyme A oxidase 1;POX1;ortholog	ACYL-COENZYME A OXIDASE-LIKE PROTEIN (PTHR10909:SF378)	oxidoreductase(PC00176)
Cellular lipid metabolic process	YALI0E35024g	Q6C3G6	YALI0E35024p;YALI0_E35024g;ortholog	2-HYDROXY-PALMITIC ACID DIOXYGENASE MPO1 (PTHR28026:SF9)
Cellular lipid metabolic process	YALI0D17028g	Q6C8U0	Alpha-1,3-glucosyltransferase;YALI0_D17028g;ortholog	DOLICHYL PYROPHOSPHATE MAN9GLCNAC2 ALPHA-1,3-GLUCOSYLTRANSFERASE (PTHR12413:SF1)	glycosyltransferase(PC00111)
Cellular lipid metabolic process	YALI0B09669g	Q6CF73	Ceramide glucosyltransferase;YALI0_B09669g;ortholog	CERAMIDE GLUCOSYLTRANSFERASE (PTHR12726:SF0)	glycosyltransferase(PC00111)
Cellular lipid metabolic process	YALI0B05456g	Q6CFN2	YALI0B05456p;YALI0_B05456g;ortholog	MEDIUM-CHAIN ACYL-COA LIGASE ACSF2, MITOCHONDRIAL (PTHR43201:SF9)	ligase(PC00142)
Cellular lipid metabolic process	YALI0E25113g	Q6C4N0	Ditrans,polycis-polyprenyl diphosphate synthase ((2E,6E)-farnesyldiphosphate specific);YALI0_E25113g;ortholog	DEHYDRODOLICHYL DIPHOSPHATE SYNTHASE COMPLEX SUBUNIT NUS1 (PTHR21528:SF0)
Cellular lipid metabolic process	YALI0F31999g	Q6BZP5	2-methylisocitrate lyase, mitochondrial;YALI0_F31999g;ortholog	MITOCHONDRIAL 2-METHYLISOCITRATE LYASE (PTHR21631:SF13)	lyase(PC00144)
Cellular lipid metabolic process	YALI0E00110g	Q6C7K3	YALI0E00110p;YALI0_E00110g;ortholog	ACID PHOSPHATASE PHOA (AFU_ORTHOLOGUE AFUA_1G03570) (PTHR31956:SF8)	phospholipase(PC00186)
Cellular lipid metabolic process	YALI0C08481g	Q6CCL0	Metallophos domain-containing protein;YALI0_C08481g;ortholog	METALLOPHOS DOMAIN-CONTAINING PROTEIN (PTHR13315:SF4)	esterase(PC00097)
Cellular lipid metabolic process	YALI0B20196g	Q6CDY7	Elongation of fatty acids protein;YALI0_B20196g;ortholog	ELONGATION OF FATTY ACIDS PROTEIN 1-RELATED (PTHR11157:SF159)	acyltransferase(PC00042)
Cellular lipid metabolic process	YALI0B02376g	Q6CFY9	YALI0B02376p;YALI0_B02376g;ortholog	PHOSPHATIDYLINOSITOL 4-KINASE BETA (PTHR10048:SF22)	kinase(PC00137)
Cellular lipid metabolic process	YALI0D06413g	Q6CA28	Phosphoinositide 5-phosphatase;YALI0_D06413g;ortholog	PHOSPHOINOSITIDE 5-PHOSPHATASE (PTHR11200:SF257)	phosphatase(PC00181)
Cellular lipid metabolic process	YALI0A10362g	Q6CHC0	PlsC domain-containing protein;YALI0_A10362g;ortholog	PLSC DOMAIN-CONTAINING PROTEIN (PTHR12563:SF21)	acyltransferase(PC00042)
Cellular lipid metabolic process	YALI0E18964g	Q6C5D5	1-acyl-sn-glycerol-3-phosphate acyltransferase;YALI0_E18964g;ortholog	1-ACYL-SN-GLYCEROL-3-PHOSPHATE ACYLTRANSFERASE (PTHR10434:SF11)	acyltransferase(PC00042)
Cellular lipid metabolic process	YALI0C18029g	Q6CBK4	YALI0C18029p;YALI0_C18029g;ortholog	CAROTENOID ISOMEROOXYGENASE (PTHR10543:SF24)	oxygenase(PC00177)
Cellular lipid metabolic process	YALI0B14124g	Q6CEP3	DUF676 domain-containing protein;YALI0_B14124g;ortholog	DUF676 DOMAIN-CONTAINING PROTEIN (PTHR12482:SF4)
Cellular lipid metabolic process	YALI0C19624g	Q6CBE4	Enoyl-[acyl-carrier-protein] reductase, mitochondrial;ETR1;ortholog	ENOYL-[ACYL-CARRIER-PROTEIN] REDUCTASE, MITOCHONDRIAL (PTHR43981:SF2)	reductase(PC00198)
Cellular lipid metabolic process	YALI0F06754g	Q6C2L8	Elongation of fatty acids protein;YALI0_F06754g;ortholog	ELONGATION OF VERY LONG CHAIN FATTY ACIDS PROTEIN (PTHR11157:SF134)	acyltransferase(PC00042)
Cellular lipid metabolic process	YALI0B10406g	Q6CF43	YALI0B10406p;YALI0_B10406g;ortholog	ENOYL-COA HYDRATASE, MITOCHONDRIAL (PTHR11941:SF54)	hydratase(PC00120)
Cellular lipid metabolic process	YALI0F03927g	Q6C2Z2	GPI inositol-deacylase A;BST1A;ortholog	GPI INOSITOL-DEACYLASE (PTHR15495:SF7)	transporter(PC00227)
Cellular lipid metabolic process	YALI0F07733g	Q6C2I0	GPI-anchor transamidase;YALI0_F07733g;ortholog	GPI-ANCHOR TRANSAMIDASE (PTHR48067:SF1)
Cellular lipid metabolic process	YALI0A17512g	Q6CGP5	Alpha-1,3-glucosyltransferase;YALI0_A17512g;ortholog	DOLICHYL PYROPHOSPHATE GLC1MAN9GLCNAC2 ALPHA-1,3-GLUCOSYLTRANSFERASE-RELATED (PTHR12413:SF2)	glycosyltransferase(PC00111)
Cellular lipid metabolic process	YALI0D27016g	Q6C7L9	LNS2 domain-containing protein;YALI0_D27016g;ortholog	PHOSPHATIDATE PHOSPHATASE (PTHR12181:SF12)
Cellular lipid metabolic process	YALI0A20207g	Q6CGD5	YALI0A20207p;YALI0_A20207g;ortholog	ENOYL-COA DELTA ISOMERASE 2, PEROXISOMAL (PTHR11941:SF75)	hydratase(PC00120)
Cellular lipid metabolic process	YALI0D02233g	Q6CAJ5	DUF2183 domain-containing protein;YALI0_D02233g;ortholog	PHOSPHATIDATE PHOSPHATASE APP1 (PTHR28208:SF3)	phosphatase(PC00181)
Cellular lipid metabolic process	YALI0A02453g	Q6CI19	1-phosphatidylinositol 4-kinase;YALI0_A02453g;ortholog	1-PHOSPHATIDYLINOSITOL 4-KINASE (PTHR12865:SF1)	kinase(PC00137)
Cellular lipid metabolic process	YALI0E32791g	Q6C3R1	YALI0E32791p;YALI0_E32791g;ortholog	GLYCEROPHOSPHOCHOLINE PHOSPHODIESTERASE GPCPD1 (PTHR22958:SF1)	phosphodiesterase(PC00185)
Cellular lipid metabolic process	YALI0B01771g	B5FVA8	Lysophospholipase;YALI0_B01771g;ortholog	LYSOPHOSPHOLIPASE 1-RELATED (PTHR10728:SF33)	phospholipase(PC00186)
Cellular lipid metabolic process	YALI0B16588g	Q6CED2	GlcNAc-1-P transferase;YALI0_B16588g;ortholog	UDP-N-ACETYLGLUCOSAMINE--DOLICHYL-PHOSPHATE N-ACETYLGLUCOSAMINEPHOSPHOTRANSFERASE (PTHR10571:SF0)	glycosyltransferase(PC00111)
Cellular lipid metabolic process	YALI0F12177g	Q6C1Z2	IPPc domain-containing protein;YALI0_F12177g;ortholog	IPPC DOMAIN-CONTAINING PROTEIN (PTHR11200:SF282)	phosphatase(PC00181)
Cellular lipid metabolic process	YALI0F19514g	Q6C138	YALI0F19514p;YALI0_F19514g;ortholog	OYSGEDART, ISOFORM A (PTHR13906:SF4)	acetyltransferase(PC00038)
Cellular lipid metabolic process	YALI0D21604g	Q6C893	Phosphatidylserine decarboxylase proenzyme 1, mitochondrial;PSD1;ortholog	PHOSPHATIDYLSERINE DECARBOXYLASE PROENZYME, MITOCHONDRIAL (PTHR10067:SF6)	decarboxylase(PC00089)
Cellular lipid metabolic process	YALI0A18656g	Q6CGK0	Dolichol-phosphate mannosyltransferase subunit 3;YALI0_A18656g;ortholog	DOLICHOL-PHOSPHATE MANNOSYLTRANSFERASE SUBUNIT 3 (PTHR16433:SF0)	transferase(PC00220)
Cellular lipid metabolic process	YALI0F28699g	Q6C010	Glycerophosphocholine acyltransferase 1;YALI0_F28699g;ortholog	GLYCEROPHOSPHOCHOLINE ACYLTRANSFERASE 1 (PTHR31201:SF1)
Cellular lipid metabolic process	YALI0A08536g	Q6CHI3	YALI0A08536p;YALI0_A08536g;ortholog	GLYCOSYLPHOSPHATIDYLINOSITOL ANCHOR ATTACHMENT 1 PROTEIN (PTHR13304:SF0)
Cellular lipid metabolic process	YALI0F30481g	Q6BZW0	3-hydroxy-3-methylglutaryl coenzyme A synthase;YALI0_F30481g;ortholog	3-HYDROXY-3-METHYLGLUTARYL COENZYME A SYNTHASE (PTHR43323:SF2)
Cellular lipid metabolic process	YALI0E12089g	Q6C664	GPI ethanolamine phosphate transferase 3;YALI0_E12089g;ortholog	GPI ETHANOLAMINE PHOSPHATE TRANSFERASE 3 (PTHR23071:SF1)
Cellular lipid metabolic process	YALI0E35222g	Q6C3F9	YALI0E35222p;YALI0_E35222g;ortholog	ACID PHOSPHATASE PHOA (AFU_ORTHOLOGUE AFUA_1G03570) (PTHR31956:SF8)	phospholipase(PC00186)
chromatin/chromatin-binding/regulatory protein	YALI0D11462g	Q6C9G2	Protein BFR2;BFR2;ortholog	PROTEIN AATF (PTHR15565:SF0)	chromatin/chromatin-binding, or -regulatory protein(PC00077)
chromatin/chromatin-binding/regulatory protein	YALI0D09911g	Q6C9M6	SWR1-complex protein 4;SWC4;ortholog	DNA METHYLTRANSFERASE 1-ASSOCIATED PROTEIN 1 (PTHR12855:SF10)	chromatin/chromatin-binding, or -regulatory protein(PC00077)
chromatin/chromatin-binding/regulatory protein	YALI0E14773g	Q6C5V7	Chromatin modification-related protein YNG2;YNG2;ortholog	CHROMATIN MODIFICATION-RELATED PROTEIN YNG2 (PTHR10333:SF100)	chromatin/chromatin-binding, or -regulatory protein(PC00077)
chromatin/chromatin-binding/regulatory protein	YALI0C04070g	Q6CD38	YALI0C04070p;YALI0_C04070g;ortholog	TRANSCRIPTION FACTOR SPT20 HOMOLOG (PTHR13526:SF8)	chromatin/chromatin-binding, or -regulatory protein(PC00077)
chromatin/chromatin-binding/regulatory protein	YALI0F07513g	Q6C2J0	YALI0F07513p;YALI0_F07513g;ortholog	CHROMOSOME PARTITION PROTEIN MUKB (PTHR42963:SF1)	chromatin/chromatin-binding, or -regulatory protein(PC00077)
chromatin/chromatin-binding/regulatory protein	YALI0E32307g	Q6C3T3	YALI0E32307p;YALI0_E32307g;ortholog	PROTEIN POLYBROMO-1 (PTHR16062:SF19)	chromatin/chromatin-binding, or -regulatory protein(PC00077)
chromatin/chromatin-binding/regulatory protein	YALI0E00902g	Q6C7H0	YALI0E00902p;YALI0_E00902g;ortholog	MYB-BINDING PROTEIN 1A (PTHR13213:SF2)	chromatin/chromatin-binding, or -regulatory protein(PC00077)
chromatin/chromatin-binding/regulatory protein	YALI0E01100g	Q6C7G1	WD_REPEATS_REGION domain-containing protein;YALI0_E01100g;ortholog	PERIODIC TRYPTOPHAN PROTEIN 1 HOMOLOG (PTHR14091:SF0)	chromatin/chromatin-binding, or -regulatory protein(PC00077)
chromatin/chromatin-binding/regulatory protein	YALI0D20658g	Q6C8D0	YALI0D20658p;YALI0_D20658g;ortholog	LD21576P (PTHR11875:SF7)	chromatin/chromatin-binding, or -regulatory protein(PC00077)
chromatin/chromatin-binding/regulatory protein	YALI0D26315g	F2Z640	HDAC_interact domain-containing protein;YALI0_D26315g;ortholog	HDAC_INTERACT DOMAIN-CONTAINING PROTEIN (PTHR12346:SF0)	chromatin/chromatin-binding, or -regulatory protein(PC00077)
chromatin/chromatin-binding/regulatory protein	YALI0E20933g	Q6C553	Protein HIR1;HIR1;ortholog	PROTEIN HIRA (PTHR13831:SF0)	chromatin/chromatin-binding, or -regulatory protein(PC00077)
chromatin/chromatin-binding/regulatory protein	YALI0E18678g	Q6C5E8	YALI0E18678p;YALI0_E18678g;ortholog	POLYCOMB PROTEIN PCL (PTHR12628:SF10)	chromatin/chromatin-binding, or -regulatory protein(PC00077)
chromatin/chromatin-binding/regulatory protein	YALI0F15939g	Q6C1I6	YALI0F15939p;YALI0_F15939g;ortholog	BRAHMA ASSOCIATED PROTEIN 155 KDA (PTHR12802:SF41)	chromatin/chromatin-binding, or -regulatory protein(PC00077)
chromatin/chromatin-binding/regulatory protein	YALI0B20262g	Q6CDY4	SANT domain-containing protein;YALI0_B20262g;ortholog	SANT DOMAIN-CONTAINING PROTEIN (PTHR13992:SF39)	chromatin/chromatin-binding, or -regulatory protein(PC00077)
chromatin/chromatin-binding/regulatory protein	YALI0C23056g	Q6CAZ9	YALI0C23056p;YALI0_C23056g;ortholog	ISWI CHROMATIN-REMODELING COMPLEX SUBUNIT YPL216W-RELATED (PTHR32075:SF6)	chromatin/chromatin-binding, or -regulatory protein(PC00077)
chromatin/chromatin-binding/regulatory protein	YALI0A14707g	Q6CGZ4	Sister chromatid cohesion protein;YALI0_A14707g;ortholog	NIPPED-B-LIKE PROTEIN (PTHR21704:SF18)	chromatin/chromatin-binding, or -regulatory protein(PC00077)
chromatin/chromatin-binding/regulatory protein	YALI0F19382g	Q6C144	SCD domain-containing protein;YALI0_F19382g;ortholog	SCD DOMAIN-CONTAINING PROTEIN (PTHR11199:SF0)	chromatin/chromatin-binding, or -regulatory protein(PC00077)
chromatin/chromatin-binding/regulatory protein	YALI0E06369g	Q6C6T9	YALI0E06369p;YALI0_E06369g;ortholog	LOCALIZATION PROTEIN, PUTATIVE (AFU_ORTHOLOGUE AFUA_1G10600)-RELATED (PTHR22597:SF5)	chromatin/chromatin-binding, or -regulatory protein(PC00077)
chromatin/chromatin-binding/regulatory protein	YALI0A20636g	Q6CGB6	Mcl1_mid domain-containing protein;YALI0_A20636g;ortholog	WD REPEAT AND HMG-BOX DNA-BINDING PROTEIN 1 (PTHR19932:SF10)	chromatin/chromatin-binding, or -regulatory protein(PC00077)
chromatin/chromatin-binding/regulatory protein	YALI0B14487g	Q6CEM6	YALI0B14487p;YALI0_B14487g;ortholog	LD21576P (PTHR11875:SF7)	chromatin/chromatin-binding, or -regulatory protein(PC00077)
chromatin/chromatin-binding/regulatory protein	YALI0A01375g	Q6CI62	Histone chaperone ASF1;ASF1;ortholog	HISTONE CHAPERONE ASF1B-A-RELATED (PTHR12040:SF0)	chromatin/chromatin-binding, or -regulatory protein(PC00077)
chromatin/chromatin-binding/regulatory protein	YALI0F06402g	Q6C2N4	Condensin complex subunit 1;YALI0_F06402g;ortholog	CONDENSIN COMPLEX SUBUNIT 1 (PTHR14222:SF2)	chromatin/chromatin-binding, or -regulatory protein(PC00077)
chromatin/chromatin-binding/regulatory protein	YALI0F31625g	Q6BZQ8	YALI0F31625p;YALI0_F31625g;ortholog	ZINC FINGER HIT DOMAIN-CONTAINING PROTEIN 1 (PTHR13093:SF0)	chromatin/chromatin-binding, or -regulatory protein(PC00077)
chromatin/chromatin-binding/regulatory protein	YALI0D08734g	Q6C9S5	YALI0D08734p;YALI0_D08734g;ortholog	PROTEIN SPT2 HOMOLOG (PTHR22691:SF8)	chromatin/chromatin-binding, or -regulatory protein(PC00077)
chromatin/chromatin-binding/regulatory protein	YALI0B12584g	Q6CEV5	Enhancer of polycomb-like protein 1;EPL1;ortholog	ENHANCER OF POLYCOMB-LIKE PROTEIN (PTHR14898:SF0)	chromatin/chromatin-binding, or -regulatory protein(PC00077)
chromatin/chromatin-binding/regulatory protein	YALI0B07579g	Q6CFF2	TPR_REGION domain-containing protein;YALI0_B07579g;ortholog	LD02225P (PTHR14017:SF1)	chromatin/chromatin-binding, or -regulatory protein(PC00077)
chromatin/chromatin-binding/regulatory protein	YALI0E32175g	Q6C3T9	YALI0E32175p;YALI0_E32175g;ortholog	ER MEMBRANE PROTEIN COMPLEX SUBUNIT 10 (PTHR21397:SF4)	chromatin/chromatin-binding, or -regulatory protein(PC00077)
chromatin/chromatin-binding/regulatory protein	YALI0F04334g	Q6C2X4	YALI0F04334p;YALI0_F04334g;ortholog	BRAHMA ASSOCIATED PROTEIN 155 KDA (PTHR12802:SF41)	chromatin/chromatin-binding, or -regulatory protein(PC00077)
chromatin/chromatin-binding/regulatory protein	YALI0D10461g	Q6C9K6	YALI0D10461p;YALI0_D10461g;ortholog	ZZ-TYPE ZINC FINGER-CONTAINING PROTEIN 3 (PTHR22705:SF0)	chromatin/chromatin-binding, or -regulatory protein(PC00077)
chromatin/chromatin-binding/regulatory protein	YALI0D09845g	Q6C9M9	Chromatin modification-related protein EAF3;EAF3;ortholog	MRG DOMAIN-CONTAINING PROTEIN (PTHR10880:SF15)	chromatin/chromatin-binding, or -regulatory protein(PC00077)
chromatin/chromatin-binding/regulatory protein	YALI0D14652g	Q6C931	FACT complex subunit SPT16;SPT16;ortholog	FACT COMPLEX SUBUNIT SPT16 (PTHR13980:SF15)	chromatin/chromatin-binding, or -regulatory protein(PC00077)
chromatin/chromatin-binding/regulatory protein	YALI0B22946g	Q6CDL8	Adenylate kinase isoenzyme 6 homolog;YALI0_B22946g;ortholog	ADENYLATE KINASE ISOENZYME 6 (PTHR12595:SF0)	chromatin/chromatin-binding, or -regulatory protein(PC00077)
chromatin/chromatin-binding/regulatory protein	YALI0F21637g	Q6C0U7	YALI0F21637p;YALI0_F21637g;ortholog	CHROMATIN ASSEMBLY FACTOR 1 SUBUNIT A (PTHR15272:SF0)	chromatin/chromatin-binding, or -regulatory protein(PC00077)
chromatin/chromatin-binding/regulatory protein	YALI0D20702g	Q6C8C8	YALI0D20702p;YALI0_D20702g;ortholog	PROTEIN POLYBROMO-1 (PTHR16062:SF19)	chromatin/chromatin-binding, or -regulatory protein(PC00077)
chromatin/chromatin-binding/regulatory protein	YALI0E08822g	Q6C6K6	Chromatin modification-related protein;YALI0_E08822g;ortholog	INHIBITOR OF GROWTH PROTEIN 4 (PTHR10333:SF42)	chromatin/chromatin-binding, or -regulatory protein(PC00077)
chromatin/chromatin-binding/regulatory protein	YALI0F19690g	Q6C130	SAP30_Sin3_bdg domain-containing protein;YALI0_F19690g;ortholog	HISTONE DEACETYLASE COMPLEX SUBUNIT SAP30L (PTHR13286:SF6)	chromatin/chromatin-binding, or -regulatory protein(PC00077)
chromatin/chromatin-binding/regulatory protein	YALI0F23397g	Q6C0M6	AAA domain-containing protein;YALI0_F23397g;ortholog	TAT-BINDING HOMOLOG 7 (PTHR23069:SF0)	chromatin/chromatin-binding, or -regulatory protein(PC00077)
chromatin/chromatin-binding/regulatory protein	YALI0A17490g	Q6CGP6	PHD-type domain-containing protein;YALI0_A17490g;ortholog	PROTEIN YNG1 (PTHR10333:SF94)	chromatin/chromatin-binding, or -regulatory protein(PC00077)
chromatin/chromatin-binding/regulatory protein	YALI0C12342g	Q6CC56	YALI0C12342p;YALI0_C12342g;ortholog	CHROMATIN STRUCTURE-REMODELING COMPLEX SUBUNIT RSC7 (PTHR22597:SF3)	chromatin/chromatin-binding, or -regulatory protein(PC00077)
chromatin/chromatin-binding/regulatory protein	YALI0E12969g	Q6C631	YALI0E12969p;YALI0_E12969g;ortholog	PRECOCIOUS DISSOCIATION OF SISTERS 5, ISOFORM A (PTHR12663:SF0)	chromatin/chromatin-binding, or -regulatory protein(PC00077)
chromatin/chromatin-binding/regulatory protein	YALI0B15015g	Q6CEK2	WD_REPEATS_REGION domain-containing protein;YALI0_B15015g;ortholog	CHROMATIN ASSEMBLY FACTOR 1 SUBUNIT B (PTHR15271:SF4)	chromatin/chromatin-binding, or -regulatory protein(PC00077)
chromatin/chromatin-binding/regulatory protein	YALI0D25344g	Q6C7U2	SWIB domain-containing protein;YALI0_D25344g;ortholog	BRAHMA-ASSOCIATED PROTEIN OF 60 KDA (PTHR13844:SF7)	chromatin/chromatin-binding, or -regulatory protein(PC00077)
Chromosome	YALI0B02266g	Q6CFZ3	HMG box domain-containing protein;YALI0_B02266g;ortholog	HMG BOX DOMAIN-CONTAINING PROTEIN-RELATED (PTHR10270:SF161)	HMG box transcription factor(PC00024)
Chromosome	YALI0F17116g	Q6C1E1	YALI0F17116p;YALI0_F17116g;ortholog	ATP-DEPENDENT DNA HELICASE Q5 (PTHR13710:SF124)	DNA helicase(PC00011)
Chromosome	YALI0F31977g	Q6BZP6	YALI0F31977p;YALI0_F31977g;ortholog	BLOOM SYNDROME PROTEIN (PTHR13710:SF105)	DNA helicase(PC00011)
Chromosome	YALI0E03498g	Q6C761	YALI0E03498p;YALI0_E03498g;ortholog	KINETOCHORE-ASSOCIATED PROTEIN DSN1 HOMOLOG (PTHR14778:SF2)
Chromosome	YALI0C22682g	Q6CB14	GATA-type domain-containing protein;YALI0_C22682g;ortholog	NITROGEN REGULATORY PROTEIN DAL80-RELATED (PTHR10071:SF324)	DNA-binding transcription factor(PC00218)
Chromosome	YALI0F15169g	Q6C1L6	TEA domain-containing protein;YALI0_F15169g;ortholog	PROTEIN SCALLOPED (PTHR11834:SF0)	DNA-binding transcription factor(PC00218)
Chromosome	YALI0F05236g	Q6C2T8	DASH complex subunit DAM1;DAM1;ortholog	DASH COMPLEX SUBUNIT DAM1 (PTHR28113:SF1)
Chromosome	YALI0E34375g	Q6C3J2	Spindle assembly checkpoint kinase;IPL1;ortholog	NON-SPECIFIC SERINE/THREONINE PROTEIN KINASE (PTHR24350:SF0)	non-receptor serine/threonine protein kinase(PC00167)
Chromosome	YALI0F07337g	Q6C2J6	AAA domain-containing protein;YALI0_F07337g;ortholog	REPLICATION FACTOR C SUBUNIT 2 (PTHR11669:SF5)	DNA-directed DNA polymerase(PC00018)
Chromosome	YALI0C09185g	Q6CCI2	YALI0C09185p;YALI0_C09185g;ortholog	FORK-HEAD DOMAIN-CONTAINING PROTEIN-RELATED (PTHR45881:SF1)
Chromosome	YALI0D03663g	Q6CAD9	YALI0D03663p;YALI0_D03663g;ortholog	SWR1-COMPLEX PROTEIN 3 (PTHR28108:SF1)
Chromosome	YALI0B23144g	Q6CDK9	Protein kinase domain-containing protein;YALI0_B23144g;ortholog	MITOTIC CHECKPOINT SERINE/THREONINE-PROTEIN KINASE BUB1-RELATED (PTHR14030:SF4)	non-receptor serine/threonine protein kinase(PC00167)
Chromosome	YALI0F28215g	Q6C030	DNA polymerase epsilon subunit B;DPB2;ortholog	DNA POLYMERASE EPSILON SUBUNIT 2 (PTHR12708:SF0)	DNA-directed DNA polymerase(PC00018)
Chromosome	YALI0D08888g	Q6C9R8	zf-primase domain-containing protein;YALI0_D08888g;ortholog	PROTEIN MCM10 HOMOLOG (PTHR13454:SF11)
Chromosome	YALI0C24123g	Q6CAV1	YALI0C24123p;YALI0_C24123g;ortholog	CENTROMERE PROTEIN O (PTHR14582:SF1)
Chromosome	YALI0A10945g	Q6CH98	YALI0A10945p;YALI0_A10945g;ortholog	KINETOCHORE PROTEIN NUF2 (PTHR21650:SF2)	non-motor microtubule binding protein(PC00166)
Chromosome	YALI0F21131g	Q6C0W7	Structure-specific endonuclease subunit SLX1;SLX1;ortholog	STRUCTURE-SPECIFIC ENDONUCLEASE SUBUNIT SLX1 (PTHR20208:SF10)	endodeoxyribonuclease(PC00093)
Chromosome	YALI0F27819g	Q6C048	YALI0F27819p;YALI0_F27819g;ortholog	CENTROMERE PROTEIN C (PTHR16684:SF11)	centromere DNA-binding protein(PC00071)
Chromosome	YALI0F02827g	Q6C341	Histone H2A.Z;HTZ1;ortholog	HISTONE H2A.V (PTHR23430:SF7)	histone(PC00118)
Chromosome	YALI0B03476g	Q6CFV1	Condensin complex subunit 2;YALI0_B03476g;ortholog	CONDENSIN COMPLEX SUBUNIT 2 (PTHR13108:SF9)
Chromosome	YALI0D09911g	Q6C9M6	SWR1-complex protein 4;SWC4;ortholog	DNA METHYLTRANSFERASE 1-ASSOCIATED PROTEIN 1 (PTHR12855:SF10)	chromatin/chromatin-binding, or -regulatory protein(PC00077)
Chromosome	YALI0B00902g	Q6CG48	Nuclear distribution protein PAC1;PAC1;ortholog	PLATELET-ACTIVATING FACTOR ACETYLHYDROLASE IB SUBUNIT ALPHA (PTHR44129:SF1)
Chromosome	YALI0B13376g	Q6CES5	YALI0B13376p;YALI0_B13376g;ortholog	CELL CYCLE CHECKPOINT PROTEIN RAD17 (PTHR12172:SF0)
Chromosome	YALI0E15642g	Q6C5S2	Replication protein A subunit;YALI0_E15642g;ortholog	REPLICATION PROTEIN A 70 KDA DNA-BINDING SUBUNIT (PTHR23273:SF4)	DNA metabolism protein(PC00009)
Chromosome	YALI0E09012g	Q6C6J7	Chromatin-remodeling ATPase INO80;YALI0_E09012g;ortholog	CHROMATIN-REMODELING ATPASE INO80 (PTHR45685:SF2)
Chromosome	YALI0F20460g	Q6C0Z8	YALI0F20460p;YALI0_F20460g;ortholog	CYCLIN-D-BINDING MYB-LIKE TRANSCRIPTION FACTOR 1 (PTHR46380:SF2)	DNA-binding transcription factor(PC00218)
Chromosome	YALI0E27742g	Q6C4D2	BZIP domain-containing protein;YALI0_E27742g;ortholog	TRANSCRIPTION FACTOR AP-1 (PTHR11462:SF35)	basic leucine zipper transcription factor(PC00056)
Chromosome	YALI0A09746g	Q6CHE4	DNA replication complex GINS protein PSF1;PSF1;ortholog	DNA REPLICATION COMPLEX GINS PROTEIN PSF1 (PTHR12914:SF2)	general transcription factor(PC00259)
Chromosome	YALI0F06138g	Q6C2P7	YALI0F06138p;YALI0_F06138g;ortholog	PROTEIN MIS12 HOMOLOG (PTHR14527:SF2)
Chromosome	YALI0E04675g	Q6C710	Histone acetyltransferase ESA1;ESA1;ortholog	HISTONE ACETYLTRANSFERASE KAT5 (PTHR10615:SF161)	histone modifying enzyme(PC00261)
Chromosome	YALI0E02508g	Q6C7A1	FHA domain-containing protein;YALI0_E02508g;ortholog	NIBRIN (PTHR12162:SF0)	damaged DNA-binding protein(PC00086)
Chromosome	YALI0E32109g	Q6C3U2	Bromo domain-containing protein;YALI0_E32109g;ortholog	TRANSCRIPTIONAL ACTIVATOR SPT7 (PTHR47343:SF1)	DNA-binding transcription factor(PC00218)
Chromosome	YALI0E32307g	Q6C3T3	YALI0E32307p;YALI0_E32307g;ortholog	PROTEIN POLYBROMO-1 (PTHR16062:SF19)	chromatin/chromatin-binding, or -regulatory protein(PC00077)
Chromosome	YALI0E11869g	Q6C675	DNA polymerase;YALI0_E11869g;ortholog	DNA POLYMERASE ALPHA CATALYTIC SUBUNIT (PTHR45861:SF1)	DNA metabolism protein(PC00009)
Chromosome	YALI0D11125g	B5FVE6	YALI0D11125p;YALI0_D11125g;ortholog	REPLICATION PROTEIN A 14 KDA SUBUNIT (PTHR15114:SF1)
Chromosome	YALI0E02068g	Q6C7B9	ATP-dependent DNA helicase II subunit 2;KU80;ortholog	X-RAY REPAIR CROSS-COMPLEMENTING PROTEIN 5 (PTHR12604:SF4)	DNA helicase(PC00011)
Chromosome	YALI0D21684g	W0TYN1	YALI0D21684p;YALI0_D21684g;ortholog	HISTONE-LYSINE N-METHYLTRANSFERASE CG1716-RELATED (PTHR22884:SF413)
Chromosome	YALI0A05401g	Q6CHS6	DNA polymerase epsilon subunit D;DPB4;ortholog	DNA POLYMERASE EPSILON SUBUNIT 3 (PTHR46172:SF1)	DNA metabolism protein(PC00009)
Chromosome	YALI0B23166g	Q6CDK8	BUB1 N-terminal domain-containing protein;YALI0_B23166g;ortholog	MITOTIC CHECKPOINT SERINE/THREONINE-PROTEIN KINASE BUB1-RELATED (PTHR14030:SF4)	non-receptor serine/threonine protein kinase(PC00167)
Chromosome	YALI0C11671g	Q6CC79	Non-histone chromosomal protein 6;NHP6;ortholog	HIGH MOBILITY GROUP PROTEIN DSP1 (PTHR48112:SF22)
Chromosome	YALI0C01573g	Q6CDC9	UmuC domain-containing protein;YALI0_C01573g;ortholog	DNA POLYMERASE ETA (PTHR45873:SF1)	DNA metabolism protein(PC00009)
Chromosome	YALI0D22660g	Q6C851	HMG box domain-containing protein;YALI0_D22660g;ortholog	HMG BOX DOMAIN-CONTAINING PROTEIN-RELATED (PTHR10270:SF161)	HMG box transcription factor(PC00024)
Chromosome	YALI0E18832g	Q6C5E1	DNA polymerase alpha subunit B;YALI0_E18832g;ortholog	DNA POLYMERASE ALPHA SUBUNIT B (PTHR23061:SF12)	DNA-directed DNA polymerase(PC00018)
Chromosome	YALI0E28371g	Q6C4A8	YALI0E28371p;YALI0_E28371g;ortholog	CYTOSKELETON-ASSOCIATED PROTEIN 5 (PTHR12609:SF0)	non-motor microtubule binding protein(PC00166)
Chromosome	YALI0D04961g	Q6CA87	Helicase SWR1;SWR1;ortholog	HELICASE SRCAP (PTHR45685:SF1)
Chromosome	YALI0F10307g	Q6C269	RECA_2 domain-containing protein;YALI0_F10307g;ortholog	DNA REPAIR PROTEIN RAD57 (PTHR22942:SF66)	DNA metabolism protein(PC00009)
Chromosome	YALI0C08206g	Q6CCM5	SAS4 domain-containing protein;YALI0_C08206g;ortholog	SOMETHING ABOUT SILENCING PROTEIN 4 (PTHR38422:SF1)
Chromosome	YALI0C12639g	Q6CC42	YALI0C12639p;YALI0_C12639g;ortholog	REGULATORY PROTEIN SWI6 (PTHR43828:SF6)	hydrolase(PC00121)
Chromosome	YALI0E12991g	Q6C630	PHD-type domain-containing protein;YALI0_E12991g;ortholog	TRANSCRIPTIONAL REGULATORY PROTEIN RCO1 (PTHR47636:SF1)	DNA-binding transcription factor(PC00218)
Chromosome	YALI0C06842g	Q6CCS9	MADS-box domain-containing protein;YALI0_C06842g;ortholog	SERUM RESPONSE FACTOR (PTHR48019:SF134)
Chromosome	YALI0C19217g	Q6CBF9	YALI0C19217p;YALI0_C19217g;ortholog	SISTER CHROMATID COHESION PROTEIN DCC1 (PTHR13395:SF6)	replication origin binding protein(PC00199)
Chromosome	YALI0F13167g	Q6C1V1	YALI0F13167p;YALI0_F13167g;ortholog	INO EIGHTY SUBUNIT 1 (PTHR37287:SF1)
Chromosome	YALI0E15928g	Q6C5R0	Origin recognition complex subunit 4;YALI0_E15928g;ortholog	ORIGIN RECOGNITION COMPLEX SUBUNIT 4 (PTHR12087:SF0)	replication origin binding protein(PC00199)
Chromosome	YALI0D26315g	F2Z640	HDAC_interact domain-containing protein;YALI0_D26315g;ortholog	HDAC_INTERACT DOMAIN-CONTAINING PROTEIN (PTHR12346:SF0)	chromatin/chromatin-binding, or -regulatory protein(PC00077)
Chromosome	YALI0E30789g	Q6C407	YALI0E30789p;YALI0_E30789g;ortholog	ZINC FINGER PROTEIN YGR067C (PTHR40626:SF8)
Chromosome	YALI0E20933g	Q6C553	Protein HIR1;HIR1;ortholog	PROTEIN HIRA (PTHR13831:SF0)	chromatin/chromatin-binding, or -regulatory protein(PC00077)
Chromosome	YALI0F18788g	Q6C168	MADS-box domain-containing protein;YALI0_F18788g;ortholog	MYOCYTE-SPECIFIC ENHANCER FACTOR 2 (PTHR11945:SF534)	MADS box transcription factor(PC00250)
Chromosome	YALI0B13684g	Q6CER3	DASH complex subunit DAD1;DAD1;ortholog	DASH COMPLEX SUBUNIT DAD1 (PTHR28025:SF1)
Chromosome	YALI0E29271g	Q6C469	Homeobox domain-containing protein;YALI0_E29271g;ortholog	HOMEOBOX PROTEIN CUP9-RELATED (PTHR11850:SF329)	homeodomain transcription factor(PC00119)
Chromosome	YALI0B18920g	Q6CE34	YALI0B18920p;YALI0_B18920g;ortholog	DNA POLYMERASE DELTA SUBUNIT 4 (PTHR14303:SF0)	DNA-directed DNA polymerase(PC00018)
Chromosome	YALI0A17061g	Q6CGR3	DASH complex subunit DAD2;DAD2;ortholog	DASH COMPLEX SUBUNIT DAD2 (PTHR28036:SF1)
Chromosome	YALI0B00858g	Q6CG50	HMG box domain-containing protein;YALI0_B00858g;ortholog	HIGH MOBILITY GROUP PROTEIN DSP1 (PTHR48112:SF22)
Chromosome	YALI0F17886g	Q6C1A6	GATA-type domain-containing protein;YALI0_F17886g;ortholog	NITROGEN REGULATORY PROTEIN DAL80-RELATED (PTHR10071:SF324)	DNA-binding transcription factor(PC00218)
Chromosome	YALI0C21868g	Q6CB52	RuvB-like helicase 1;RVB1;ortholog	RUVB-LIKE 1 (PTHR11093:SF6)
Chromosome	YALI0F04576g	Q6C2W5	DNA primase large subunit;YALI0_F04576g;ortholog	DNA PRIMASE LARGE SUBUNIT (PTHR10537:SF3)	primase(PC00189)
Chromosome	YALI0D07788g	Q6C9W5	DNA-directed RNA polymerase III subunit;YALI0_D07788g;ortholog	DNA-DIRECTED RNA POLYMERASE III SUBUNIT (PTHR15367:SF2)	DNA-directed RNA polymerase(PC00019)
Chromosome	YALI0B18414g	Q6CE56	DNA polymerase delta subunit 3;YALI0_B18414g;ortholog	DNA POLYMERASE DELTA SUBUNIT 3 (PTHR17598:SF13)	DNA metabolism protein(PC00009)
Chromosome	YALI0A07689g	Q6CHL3	YALI0A07689p;YALI0_A07689g;ortholog	CENTROMERE/KINETOCHORE PROTEIN ZW10 HOMOLOG (PTHR12205:SF0)	microtubule or microtubule-binding cytoskeletal protein(PC00157)
Chromosome	YALI0F07557g	Q6C2I8	Protein kinase domain-containing protein;YALI0_F07557g;ortholog	DUAL SPECIFICITY PROTEIN KINASE TTK (PTHR22974:SF21)	non-receptor serine/threonine protein kinase(PC00167)
Chromosome	YALI0E15884g	Q6C5R2	DNA replication complex GINS protein PSF2;PSF2;ortholog	DNA REPLICATION COMPLEX GINS PROTEIN PSF2 (PTHR12772:SF0)	DNA metabolism protein(PC00009)
Chromosome	YALI0B05236g	Q6CFP1	YALI0B05236p;YALI0_B05236g;ortholog	STRUCTURE-SPECIFIC ENDONUCLEASE SUBUNIT SLX4 (PTHR21541:SF3)
Chromosome	YALI0D25520g	Q6C7T5	YALI0D25520p;YALI0_D25520g;ortholog	KINETOCHORE PROTEIN SOS7 (PTHR37329:SF1)
Chromosome	YALI0D15246g	Q6C910	DNA repair protein RAD50;YALI0_D15246g;ortholog	DNA REPAIR PROTEIN RAD50 (PTHR18867:SF12)
Chromosome	YALI0A14707g	Q6CGZ4	Sister chromatid cohesion protein;YALI0_A14707g;ortholog	NIPPED-B-LIKE PROTEIN (PTHR21704:SF18)	chromatin/chromatin-binding, or -regulatory protein(PC00077)
Chromosome	YALI0E26477g	Q6C4I6	Histone H2A;HTA1;ortholog	HISTONE H2A (PTHR23430:SF342)	histone(PC00118)
Chromosome	YALI0D26598g	Q6C7N8	Histone acetyltransferase;YALI0_D26598g;ortholog	HISTONE ACETYLTRANSFERASE SAS2 (PTHR10615:SF180)	histone modifying enzyme(PC00261)
Chromosome	YALI0E22022g	Q6C509	YALI0E22022p;YALI0_E22022g;ortholog	RNA POLYMERASE II-ASSOCIATED FACTOR 1 HOMOLOG (PTHR23188:SF12)
Chromosome	YALI0A08107g	Q6CHJ8	Histone chaperone RTT106;RTT106;ortholog	HISTONE CHAPERONE RTT106 (PTHR45849:SF3)
Chromosome	YALI0C23925g	Q6CAW0	YALI0C23925p;YALI0_C23925g;ortholog	POLYAMINE-MODULATED FACTOR 1 (PTHR15459:SF3)
Chromosome	YALI0B17820g	Q6CE80	DNA replication complex GINS protein SLD5;SLD5;ortholog	DNA REPLICATION COMPLEX GINS PROTEIN SLD5 (PTHR21206:SF0)
Chromosome	YALI0C19129g	Q6CBG2	Structural maintenance of chromosomes protein 4;YALI0_C19129g;ortholog	STRUCTURAL MAINTENANCE OF CHROMOSOMES PROTEIN 4 (PTHR43939:SF1)
Chromosome	YALI0D15576g	Q6C8Z5	PAPA-1 domain-containing protein;YALI0_D15576g;ortholog	INO80 COMPLEX SUBUNIT B (PTHR21561:SF12)
Chromosome	YALI0A19162g	Q6CGH9	CENP-T_C domain-containing protein;YALI0_A19162g;ortholog	CENTROMERE PROTEIN T (PTHR46904:SF1)
Chromosome	YALI0B14773g	Q6CEL3	NDT80 domain-containing protein;YALI0_B14773g;ortholog	MEIOSIS-SPECIFIC TRANSCRIPTION FACTOR NDT80 (PTHR35144:SF2)	P53-like transcription factor(PC00253)
Chromosome	YALI0F19382g	Q6C144	SCD domain-containing protein;YALI0_F19382g;ortholog	SCD DOMAIN-CONTAINING PROTEIN (PTHR11199:SF0)	chromatin/chromatin-binding, or -regulatory protein(PC00077)
Chromosome	YALI0B10296g	Q6CF48	Associated with spindles and kinetochores protein 1;YALI0_B10296g;ortholog	DASH COMPLEX SUBUNIT ASK1 (PTHR28200:SF1)
Chromosome	YALI0F14773g	Q6C1N4	ORC_WH_C domain-containing protein;YALI0_F14773g;ortholog	ORIGIN RECOGNITION COMPLEX SUBUNIT 3 (PTHR12748:SF0)	replication origin binding protein(PC00199)
Chromosome	YALI0F00594g	Q6C3D6	YALI0F00594p;YALI0_F00594g;ortholog	CELL CYCLE CHECKPOINT CONTROL PROTEIN (PTHR15237:SF0)	exodeoxyribonuclease(PC00098)
Chromosome	YALI0D20482g	Q6C8D8	GATA-type domain-containing protein;YALI0_D20482g;ortholog	NITROGEN REGULATORY PROTEIN DAL80-RELATED (PTHR10071:SF324)	DNA-binding transcription factor(PC00218)
Chromosome	YALI0D21560g	Q6C895	Spc7 domain-containing protein;YALI0_D21560g;ortholog	SPINDLE POLE BODY COMPONENT SPC105 (PTHR28260:SF1)
Chromosome	YALI0B11814g	Q6CEY7	Probable kinetochore protein NDC80;NDC80;ortholog	KINETOCHORE PROTEIN NDC80 HOMOLOG (PTHR10643:SF2)	transcription cofactor(PC00217)
Chromosome	YALI0D13178g	Q6C982	Actin-like protein ARP6;ARP6;ortholog	ACTIN-RELATED PROTEIN 6 (PTHR11937:SF47)	actin and actin related protein(PC00039)
Chromosome	YALI0D04719g	Q6CA98	Actin-related protein 8;YALI0_D04719g;ortholog	ACTIN-RELATED PROTEIN 8 (PTHR11937:SF13)	actin and actin related protein(PC00039)
Chromosome	YALI0C11231g	Q6CC99	Histone acetyltransferase type B catalytic subunit;HAT1;ortholog	HISTONE ACETYLTRANSFERASE TYPE B CATALYTIC SUBUNIT (PTHR12046:SF0)	histone modifying enzyme(PC00261)
Chromosome	YALI0C23727g	Q6CAW9	CUE domain-containing protein;YALI0_C23727g;ortholog	COMPLETION OF MEIOTIC RECOMBINATION (BUDDING YEAST COM) RELATED (PTHR15107:SF0)	transcription cofactor(PC00217)
Chromosome	YALI0A20636g	Q6CGB6	Mcl1_mid domain-containing protein;YALI0_A20636g;ortholog	WD REPEAT AND HMG-BOX DNA-BINDING PROTEIN 1 (PTHR19932:SF10)	chromatin/chromatin-binding, or -regulatory protein(PC00077)
Chromosome	YALI0E30393g	Q6C423	JmjC domain-containing histone demethylation protein 1;JHD1;ortholog	JMJC DOMAIN-CONTAINING PROTEIN-RELATED (PTHR23123:SF21)
Chromosome	YALI0B04466g	Q6CFR6	YALI0B04466p;YALI0_B04466g;ortholog	KINETOCHORE-ASSOCIATED PROTEIN NSL1 HOMOLOG (PTHR31749:SF3)
Chromosome	YALI0F13123g	Q6C1V4	Checkpoint protein;YALI0_F13123g;ortholog	CHECKPOINT PROTEIN (PTHR12900:SF0)	DNA metabolism protein(PC00009)
Chromosome	YALI0F16511g	Q6C1G3	HTH APSES-type domain-containing protein;YALI0_F16511g;ortholog	HTH APSES-TYPE DOMAIN-CONTAINING PROTEIN (PTHR43828:SF5)	hydrolase(PC00121)
Chromosome	YALI0B17303g	B5FVB5	YALI0B17303p;YALI0_B17303g;ortholog	DASH COMPLEX SUBUNIT DAD3 (PTHR28017:SF1)
Chromosome	YALI0A11517g	Q6CH80	SP-RING-type domain-containing protein;YALI0_A11517g;ortholog	E3 SUMO-PROTEIN LIGASE NSE2 (PTHR21330:SF1)
Chromosome	YALI0A12969g	Q6CH38	Non-structural maintenance of chromosomes element 4;YALI0_A12969g;ortholog	NON-STRUCTURAL MAINTENANCE OF CHROMOSOMES ELEMENT 4 (PTHR16140:SF0)
Chromosome	YALI0E32571g	Q6C3S1	Nuclear distribution protein nudE homolog 1;NDE1;ortholog	NUCLEAR DISTRIBUTION PROTEIN NUDE HOMOLOG (PTHR10921:SF1)
Chromosome	YALI0E18260g	Q6C5G5	Histone-lysine N-methyltransferase, H3 lysine-36 specific;set-2;ortholog	HISTONE-LYSINE N-METHYLTRANSFERASE CG1716-RELATED (PTHR22884:SF413)
Chromosome	YALI0B10934g	Q6CF23	YALI0B10934p;YALI0_B10934g;ortholog	ACTIN-LIKE PROTEIN ARP9 (PTHR11937:SF451)	actin and actin related protein(PC00039)
Chromosome	YALI0E33377g	Q6C3N5	DNA replication ATP-dependent helicase/nuclease;YALI0_E33377g;ortholog	DNA REPLICATION ATP-DEPENDENT HELICASE/NUCLEASE DNA2 (PTHR10887:SF433)
Chromosome	YALI0D17996g	Q6C8P7	HMG box domain-containing protein;YALI0_D17996g;ortholog	NON-HISTONE PROTEIN 10 (PTHR48112:SF13)
Chromosome	YALI0A01375g	Q6CI62	Histone chaperone ASF1;ASF1;ortholog	HISTONE CHAPERONE ASF1B-A-RELATED (PTHR12040:SF0)	chromatin/chromatin-binding, or -regulatory protein(PC00077)
Chromosome	YALI0F06402g	Q6C2N4	Condensin complex subunit 1;YALI0_F06402g;ortholog	CONDENSIN COMPLEX SUBUNIT 1 (PTHR14222:SF2)	chromatin/chromatin-binding, or -regulatory protein(PC00077)
Chromosome	YALI0F05742g	Q6C2R6	YALI0F05742p;YALI0_F05742g;ortholog	INO EIGHTY SUBUNIT 4 (PTHR28061:SF1)
Chromosome	YALI0D24860g	Q6C7W3	NDT80 domain-containing protein;YALI0_D24860g;ortholog	PROTEIN PACG (PTHR35144:SF1)	P53-like transcription factor(PC00253)
Chromosome	YALI0C21692g	Q6CB59	AAA domain-containing protein;YALI0_C21692g;ortholog	REPLICATION FACTOR C SUBUNIT 3 (PTHR11669:SF1)	DNA-directed DNA polymerase(PC00018)
Chromosome	YALI0F08679g	Q6C2E0	Cnd3 domain-containing protein;YALI0_F08679g;ortholog	CONDENSIN COMPLEX SUBUNIT 3 (PTHR14418:SF5)
Chromosome	YALI0E31867g	Q6C3V4	Probable kinetochore protein NUF2;NUF2;ortholog	KINETOCHORE PROTEIN NUF2 (PTHR21650:SF2)	non-motor microtubule binding protein(PC00166)
Chromosome	YALI0A04653g	Q6CHV2	YALI0A04653p;YALI0_A04653g;ortholog	WD REPEAT-CONTAINING PROTEIN 70 (PTHR16017:SF0)
Chromosome	YALI0F31625g	Q6BZQ8	YALI0F31625p;YALI0_F31625g;ortholog	ZINC FINGER HIT DOMAIN-CONTAINING PROTEIN 1 (PTHR13093:SF0)	chromatin/chromatin-binding, or -regulatory protein(PC00077)
Chromosome	YALI0F06204g	Q6C2P4	YALI0F06204p;YALI0_F06204g;ortholog	CELL CYCLE CHECKPOINT PROTEIN RAD1 (PTHR10870:SF0)	exodeoxyribonuclease(PC00098)
Chromosome	YALI0C16863g	Q6CBP0	BZIP domain-containing protein;YALI0_C16863g;ortholog	BZIP DOMAIN-CONTAINING PROTEIN (PTHR19304:SF5)	basic leucine zipper transcription factor(PC00056)
Chromosome	YALI0B06512g	Q6CFJ2	Topoisomerase 1-associated factor 1;TOF1;ortholog	PROTEIN TIMELESS HOMOLOG (PTHR22940:SF4)
Chromosome	YALI0E11187g	Q6C6A0	Non-structural maintenance of chromosomes element 4;YALI0_E11187g;ortholog	NON-STRUCTURAL MAINTENANCE OF CHROMOSOMES ELEMENT 4 (PTHR16140:SF0)
Chromosome	YALI0D18678g	Q6C8L5	YALI0D18678p;YALI0_D18678g;ortholog	NUTRIENT AND STRESS FACTOR 1 (PTHR40626:SF13)
Chromosome	YALI0E23518g	Q6C4U9	C2H2-type domain-containing protein;YALI0_E23518g;ortholog	C2H2-TYPE DOMAIN-CONTAINING PROTEIN (PTHR40626:SF12)
Chromosome	YALI0A15884g	Q6CGV4	Probable kinetochore protein SPC25;SPC25;ortholog	KINETOCHORE PROTEIN SPC25 (PTHR14281:SF0)
Chromosome	YALI0B07579g	Q6CFF2	TPR_REGION domain-containing protein;YALI0_B07579g;ortholog	LD02225P (PTHR14017:SF1)	chromatin/chromatin-binding, or -regulatory protein(PC00077)
Chromosome	YALI0C24398g	Q6CAT8	HMG box domain-containing protein;YALI0_C24398g;ortholog	HIGH MOBILITY GROUP PROTEIN DSP1 (PTHR48112:SF22)
Chromosome	YALI0E13684g	Q6C600	HORMA domain-containing protein;YALI0_E13684g;ortholog	MITOTIC SPINDLE ASSEMBLY CHECKPOINT PROTEIN MAD2A (PTHR11842:SF11)
Chromosome	YALI0D22330g	Q6C865	YALI0D22330p;YALI0_D22330g;ortholog	ORIGIN RECOGNITION COMPLEX SUBUNIT 2 (PTHR14052:SF0)	replication origin binding protein(PC00199)
Chromosome	YALI0F03993g	Q6C2Y9	OB domain-containing protein;YALI0_F03993g;ortholog	CST COMPLEX SUBUNIT STN1 (PTHR13989:SF16)
Chromosome	YALI0E13596g	Q6C604	RFX-type winged-helix domain-containing protein;YALI0_E13596g;ortholog	RFX-TYPE WINGED-HELIX DOMAIN-CONTAINING PROTEIN (PTHR12619:SF5)	winged helix/forkhead transcription factor(PC00246)
Chromosome	YALI0D22935g	Q6C842	Serine/threonine-protein kinase BUR1;BUR1;ortholog	CYCLIN-DEPENDENT KINASE 9 (PTHR24056:SF233)	non-receptor serine/threonine protein kinase(PC00167)
Chromosome	YALI0A01980g	Q6CI41	Rad21_Rec8_N domain-containing protein;YALI0_A01980g;ortholog	FI11703P (PTHR12585:SF29)
Chromosome	YALI0C00715g	Q6CDG5	DASH complex subunit DAD4;DAD4;ortholog	DASH COMPLEX SUBUNIT DAD4 (PTHR28222:SF1)
Chromosome	YALI0E10747g	Q6C6B9	AAA domain-containing protein;YALI0_E10747g;ortholog	REPLICATION FACTOR C SUBUNIT 4 (PTHR11669:SF20)	DNA-directed DNA polymerase(PC00018)
Chromosome	YALI0F03157g	Q6C327	YALI0F03157p;YALI0_F03157g;ortholog	FINGER DOMAIN PROTEIN, PUTATIVE-RELATED (PTHR24390:SF185)	C2H2 zinc finger transcription factor(PC00248)
Chromosome	YALI0E29623g	Q6C452	Spindle assembly checkpoint component MAD1;MAD1;ortholog	MITOTIC SPINDLE ASSEMBLY CHECKPOINT PROTEIN MAD1 (PTHR23168:SF0)
Chromosome	YALI0D14652g	Q6C931	FACT complex subunit SPT16;SPT16;ortholog	FACT COMPLEX SUBUNIT SPT16 (PTHR13980:SF15)	chromatin/chromatin-binding, or -regulatory protein(PC00077)
Chromosome	YALI0F05896g	Q6C2Q8	YALI0F05896p;YALI0_F05896g;ortholog	TRANSCRIPTIONAL REGULATORY PROTEIN DEP1 (PTHR21964:SF30)
Chromosome	YALI0E12287g	Q6C656	Chromosome segregation in meiosis protein 3;CSM3;ortholog	TIMELESS-INTERACTING PROTEIN (PTHR13220:SF11)	DNA metabolism protein(PC00009)
Chromosome	YALI0E26367g	Q6C4J0	DNA polymerase epsilon catalytic subunit A;POL2;ortholog	DNA POLYMERASE EPSILON CATALYTIC SUBUNIT A (PTHR10670:SF0)	DNA metabolism protein(PC00009)
Chromosome	YALI0F18260g	Q6C192	HMG box domain-containing protein;YALI0_F18260g;ortholog	HIGH MOBILITY GROUP PROTEIN DSP1 (PTHR48112:SF22)
Chromosome	YALI0D20702g	Q6C8C8	YALI0D20702p;YALI0_D20702g;ortholog	PROTEIN POLYBROMO-1 (PTHR16062:SF19)	chromatin/chromatin-binding, or -regulatory protein(PC00077)
Chromosome	YALI0E32417g	Q6C3S8	BHLH domain-containing protein;YALI0_E32417g;ortholog	SWI/SNF CHROMATIN-REMODELING COMPLEX SUBUNIT SNF5 (PTHR10019:SF12)	DNA metabolism protein(PC00009)
Chromosome	YALI0B01224g	W0TYP5	Transcription elongation factor Spt6;YALI0_B01224g;ortholog	TRANSCRIPTION ELONGATION FACTOR SPT6 (PTHR10145:SF6)	general transcription factor(PC00259)
Chromosome	YALI0A02068g	Q6CI37	AAA domain-containing protein;YALI0_A02068g;ortholog	REPLICATION FACTOR C SUBUNIT 5 (PTHR11669:SF9)	DNA-directed DNA polymerase(PC00018)
Chromosome	YALI0B06369g	Q6CFJ7	YALI0B06369p;YALI0_B06369g;ortholog	CELL DIVISION CONTROL PROTEIN 45 HOMOLOG (PTHR10507:SF0)	replication origin binding protein(PC00199)
Chromosome	YALI0D13948g	Q6C953	Pre-rRNA-processing protein IPI3;IPI3;ortholog	WD REPEAT-CONTAINING PROTEIN 18 (PTHR18763:SF0)
Chromosome	YALI0B08470g	Q6CFB9	YALI0B08470p;YALI0_B08470g;ortholog	FI11703P (PTHR12585:SF29)
Chromosome	YALI0B09449g	Q6CF82	DUF2439 domain-containing protein;YALI0_B09449g;ortholog	DUF2439 DOMAIN-CONTAINING PROTEIN (PTHR28535:SF1)
Chromosome	YALI0B22528g	Q6CDN7	Protein kinase domain-containing protein;YALI0_B22528g;ortholog	CTD KINASE SUBUNIT ALPHA (PTHR24056:SF519)	non-receptor serine/threonine protein kinase(PC00167)
Chromosome	YALI0C09614g	Q6CCG3	SLD3 domain-containing protein;YALI0_C09614g;ortholog	DNA REPLICATION REGULATOR SLD3 (PTHR28067:SF1)	DNA metabolism protein(PC00009)
Chromosome	YALI0C18975g	Q6CBG9	YALI0C18975p;YALI0_C18975g;ortholog	DASH COMPLEX SUBUNIT DUO1 (PTHR28216:SF1)
Chromosome	YALI0A03861g	Q6CHX2	Histone acetyltransferase;YALI0_A03861g;ortholog	HISTONE ACETYLTRANSFERASE KAT7 (PTHR10615:SF102)	histone modifying enzyme(PC00261)
Chromosome	YALI0C12364g	Q6CC55	YALI0C12364p;YALI0_C12364g;ortholog	TRANSCRIPTION FACTOR YY1-RELATED (PTHR14003:SF1)	C2H2 zinc finger transcription factor(PC00248)
Chromosome	YALI0F19558g	Q6C136	YALI0F19558p;YALI0_F19558g;ortholog	MITOTIC CHECKPOINT PROTEIN BUB3 (PTHR10971:SF5)	RNA metabolism protein(PC00031)
Chromosome	YALI0D22979g	Q6C840	Telomere_reg-2 domain-containing protein;YALI0_D22979g;ortholog	TELOMERE LENGTH REGULATION PROTEIN TEL2 HOMOLOG (PTHR15830:SF10)
Chromosome	YALI0E05555g	Q6C6X2	YALI0E05555p;YALI0_E05555g;ortholog	BOX A-BINDING FACTOR-RELATED (PTHR10071:SF281)	DNA-binding transcription factor(PC00218)
Chromosome	YALI0C08701g	Q6CCK2	ATP-dependent DNA helicase II subunit 1;KU70;ortholog	X-RAY REPAIR CROSS-COMPLEMENTING PROTEIN 6 (PTHR12604:SF2)	DNA helicase(PC00011)
Chromosome	YALI0D10104g	Q6C9L7	Origin recognition complex subunit 1;YALI0_D10104g;ortholog	ORIGIN RECOGNITION COMPLEX SUBUNIT 1 (PTHR10763:SF23)	replication origin binding protein(PC00199)
Chromosome	YALI0B19734g	Q6CE04	YALI0B19734p;YALI0_B19734g;ortholog	TELO2-INTERACTING PROTEIN 1 HOMOLOG (PTHR18460:SF3)
Chromosome	YALI0B10538g	Q6CF37	YALI0B10538p;YALI0_B10538g;ortholog	ACTIN-RELATED PROTEIN 5 (PTHR11937:SF16)	actin and actin related protein(PC00039)
Chromosome	YALI0A17490g	Q6CGP6	PHD-type domain-containing protein;YALI0_A17490g;ortholog	PROTEIN YNG1 (PTHR10333:SF94)	chromatin/chromatin-binding, or -regulatory protein(PC00077)
Chromosome	YALI0D25058g	Q6C7V4	FACT complex subunit POB3;POB3;ortholog	FACT COMPLEX SUBUNIT SSRP1 (PTHR45849:SF1)
Chromosome	YALI0E26873g	Q6C4H0	YALI0E26873p;YALI0_E26873g;ortholog	PROTEIN IFH1-RELATED (PTHR28057:SF1)
Chromosome	YALI0B01452g	Q6CG25	AAA_16 domain-containing protein;YALI0_B01452g;ortholog	ORIGIN RECOGNITION COMPLEX SUBUNIT 5 (PTHR12705:SF0)	replication origin binding protein(PC00199)
Chromosome	YALI0F27335g	Q6C070	DASH complex subunit SPC19;SPC19;ortholog	DASH COMPLEX SUBUNIT SPC19 (PTHR28262:SF1)
Chromosome	YALI0D11594g	Q6C9F6	YALI0D11594p;YALI0_D11594g;ortholog	TELO2-INTERACTING PROTEIN 2 (PTHR32226:SF2)
Chromosome	YALI0C01463g	Q6CDD1	Fork-head domain-containing protein;YALI0_C01463g;ortholog	FORK HEAD DOMAIN TRANSCRIPTION FACTOR SLP1-RELATED (PTHR11829:SF343)	winged helix/forkhead transcription factor(PC00246)
Chromosome	YALI0E12969g	Q6C631	YALI0E12969p;YALI0_E12969g;ortholog	PRECOCIOUS DISSOCIATION OF SISTERS 5, ISOFORM A (PTHR12663:SF0)	chromatin/chromatin-binding, or -regulatory protein(PC00077)
Chromosome	YALI0C11517g	Q6CC86	RXT2_N domain-containing protein;YALI0_C11517g;ortholog	TRANSCRIPTIONAL REGULATORY PROTEIN RXT2 (PTHR28232:SF1)	DNA-binding transcription factor(PC00218)
Chromosome	YALI0D25344g	Q6C7U2	SWIB domain-containing protein;YALI0_D25344g;ortholog	BRAHMA-ASSOCIATED PROTEIN OF 60 KDA (PTHR13844:SF7)	chromatin/chromatin-binding, or -regulatory protein(PC00077)
Chromosome	YALI0E31449g	Q6C3X6	RuvB-like helicase 2;RVB2;ortholog	RUVB-LIKE 2 (PTHR11093:SF2)
Cytoplasmic vesicle	YALI0E34852g	Q6C3H2	GOLD domain-containing protein;YALI0_E34852g;ortholog	GOLD DOMAIN-CONTAINING PROTEIN (PTHR22811:SF197)	vesicle coat protein(PC00235)
Cytoplasmic vesicle	YALI0E14036g	Q6C5Y6	YALI0E14036p;YALI0_E14036g;ortholog	SECRETORY 24CD, ISOFORM C (PTHR13803:SF4)	vesicle coat protein(PC00235)
Cytoplasmic vesicle	YALI0C21802g	Q6CB55	Coatomer subunit beta';YALI0_C21802g;ortholog	COATOMER SUBUNIT BETA' (PTHR19876:SF2)	vesicle coat protein(PC00235)
Cytoplasmic vesicle	YALI0F30151g	Q6BZX5	Protein transport protein SEC13;SEC13;ortholog	PROTEIN SEC13 HOMOLOG (PTHR11024:SF2)	transporter(PC00227)
Cytoplasmic vesicle	YALI0B04070g	Q6CFT4	Vacuolar protein sorting-associated protein 27;VPS27;ortholog	VACUOLAR PROTEIN SORTING-ASSOCIATED PROTEIN 27 (PTHR47794:SF1)	membrane traffic protein(PC00150)
Cytoplasmic vesicle	YALI0D01177g	Q6CAN8	GLUE N-terminal domain-containing protein;YALI0_D01177g;ortholog	VACUOLAR PROTEIN-SORTING-ASSOCIATED PROTEIN 36 (PTHR13128:SF12)	membrane traffic protein(PC00150)
Cytoplasmic vesicle	YALI0F31669g	Q6BZQ6	Protein transport protein BOS1;BOS1;ortholog	GOLGI SNAP RECEPTOR COMPLEX MEMBER 2 (PTHR21230:SF1)	SNARE protein(PC00034)
Cytoplasmic vesicle	YALI0C16027g	Q6CBS3	Vacuolar-sorting protein SNF7;SNF7;ortholog	GH13992P (PTHR22761:SF10)	membrane traffic protein(PC00150)
Cytoplasmic vesicle	YALI0E33253g	Q6C3P2	Clathrin light chain;YALI0_E33253g;ortholog	CLATHRIN LIGHT CHAIN (PTHR10639:SF7)	vesicle coat protein(PC00235)
Cytoplasmic vesicle	YALI0F17710g	Q6C1B4	Vacuolar protein sorting-associated protein 41;YALI0_F17710g;ortholog	VACUOLAR PROTEIN SORTING-ASSOCIATED PROTEIN 41 HOMOLOG (PTHR12616:SF1)	membrane traffic protein(PC00150)
Cytoplasmic vesicle	YALI0B09603g	Q6CF76	ENTH domain-containing protein;YALI0_B09603g;ortholog	PHOSPHATIDYLINOSITOL-BINDING CLATHRIN ASSEMBLY PROTEIN LAP (PTHR22951:SF5)	vesicle coat protein(PC00235)
Cytoplasmic vesicle	YALI0B11682g	Q6CEZ3	MHD domain-containing protein;YALI0_B11682g;ortholog	MHD DOMAIN-CONTAINING PROTEIN (PTHR10529:SF262)	membrane traffic protein(PC00150)
Cytoplasmic vesicle	YALI0F09559g	Q6C299	Phosphatidylinositol 3-kinase VPS34;YALI0_F09559g;ortholog	PHOSPHATIDYLINOSITOL 3-KINASE CATALYTIC SUBUNIT TYPE 3 (PTHR10048:SF7)	kinase(PC00137)
Cytoplasmic vesicle	YALI0B15334g	Q6CEI6	Vacuolar-sorting protein SNF8;YALI0_B15334g;ortholog	VACUOLAR-SORTING PROTEIN SNF8 (PTHR12806:SF0)
Cytoplasmic vesicle	YALI0F27379g	Q6C068	Sec2p domain-containing protein;YALI0_F27379g;ortholog	RAB GUANINE NUCLEOTIDE EXCHANGE FACTOR SEC2 (PTHR14430:SF0)	guanyl-nucleotide exchange factor(PC00113)
Cytoplasmic vesicle	YALI0C07502g	Q6CCQ4	YALI0C07502p;YALI0_C07502g;ortholog	HUNTINGTIN INTERACTING PROTEIN 1 (PTHR10407:SF15)	non-motor actin binding protein(PC00165)
Cytoplasmic vesicle	YALI0D21956g	Q6C880	Protein transport protein SEC22;SEC22;ortholog	VESICLE-TRAFFICKING PROTEIN SEC22B (PTHR45837:SF3)
Cytoplasmic vesicle	YALI0C01617g	Q6CDC7	YALI0C01617p;YALI0_C01617g;ortholog	1-PHOSPHATIDYLINOSITOL 4-KINASE (PTHR12865:SF1)	kinase(PC00137)
Cytoplasmic vesicle	YALI0A02959g	Q6CI00	Chloride channel protein;YALI0_A02959g;ortholog	ANION/PROTON EXCHANGE TRANSPORTER GEF1 (PTHR45711:SF9)	ion channel(PC00133)
Cytoplasmic vesicle	YALI0E30921g	Q6C401	YALI0E30921p;YALI0_E30921g;ortholog	UV RADIATION RESISTANCE-ASSOCIATED GENE PROTEIN (PTHR15157:SF5)
Cytoplasmic vesicle	YALI0A10098g	Q6CHD2	GTP-binding protein;YALI0_A10098g;ortholog	RAS-RELATED GTP-BINDING PROTEIN (PTHR11259:SF1)	small GTPase(PC00208)
Cytoplasmic vesicle	YALI0E25845g	F2Z658	YALI0E25845p;YALI0_E25845g;ortholog	RAS-RELATED PROTEIN RAC1-RELATED (PTHR24072:SF359)	small GTPase(PC00208)
Cytoplasmic vesicle	YALI0F13255g	Q6C1U7	Coatomer subunit zeta;YALI0_F13255g;ortholog	COATOMER SUBUNIT ZETA (PTHR11043:SF0)	vesicle coat protein(PC00235)
Cytoplasmic vesicle	YALI0E33774g	Q6C3L7	Non-specific serine/threonine protein kinase;YALI0_E33774g;ortholog	PHOSPHOINOSITIDE 3-KINASE REGULATORY SUBUNIT 4 (PTHR17583:SF0)	kinase modulator(PC00140)
Cytoplasmic vesicle	YALI0C14168g	Q6CBZ3	YALI0C14168p;YALI0_C14168g;ortholog	RAS-RELATED PROTEIN RAB-11A (PTHR47979:SF33)
Cytoplasmic vesicle	YALI0E16170g	Q6C5Q3	BRCT domain-containing protein;YALI0_E16170g;ortholog	CHITIN BIOSYNTHESIS PROTEIN CHS5 (PTHR47351:SF1)
Cytoplasmic vesicle	YALI0B22682g	Q6CDN0	YALI0B22682p;YALI0_B22682g;ortholog	PROTEIN VAC14 HOMOLOG (PTHR16023:SF0)	scaffold/adaptor protein(PC00226)
Cytoplasmic vesicle	YALI0E19767g	Q6C5A1	Coatomer subunit alpha;YALI0_E19767g;ortholog	COATOMER SUBUNIT ALPHA (PTHR19876:SF1)	vesicle coat protein(PC00235)
Cytoplasmic vesicle	YALI0A18722g	F2Z6B2	Vacuolar protein sorting-associated protein 28;YALI0_A18722g;ortholog	VACUOLAR PROTEIN SORTING-ASSOCIATED PROTEIN 28 HOMOLOG (PTHR12937:SF0)	membrane traffic protein(PC00150)
Cytoplasmic vesicle	YALI0D17776g	Q6C8Q7	MHD domain-containing protein;YALI0_D17776g;ortholog	MHD DOMAIN-CONTAINING PROTEIN (PTHR10529:SF340)	membrane traffic protein(PC00150)
Cytoplasmic vesicle	YALI0F23265g	Q6C0N1	GOLD domain-containing protein;YALI0_F23265g;ortholog	TRANSMEMBRANE EMP24 DOMAIN-CONTAINING PROTEIN 10 (PTHR22811:SF184)	vesicle coat protein(PC00235)
Cytoplasmic vesicle	YALI0B18040g	Q6CE72	YALI0B18040p;YALI0_B18040g;ortholog	CHARGED MULTIVESICULAR BODY PROTEIN 3 (PTHR10476:SF1)	membrane traffic protein(PC00150)
Cytoplasmic vesicle	YALI0B02244g	Q6CFZ4	t-SNARE coiled-coil homology domain-containing protein;YALI0_B02244g;ortholog	VESICLE TRANSPORT THROUGH INTERACTION WITH T-SNARES HOMOLOG 1B (PTHR21230:SF26)	SNARE protein(PC00034)
Cytoplasmic vesicle	YALI0E14344g	Q6C5X4	YALI0E14344p;YALI0_E14344g;ortholog	UV RADIATION RESISTANCE-ASSOCIATED GENE PROTEIN (PTHR15157:SF5)
Cytoplasmic vesicle	YALI0F27181g	Q6C077	YALI0F27181p;YALI0_F27181g;ortholog	DRAB5 (PTHR24073:SF858)
Cytoplasmic vesicle	YALI0D13442g	Q6C975	ENTH domain-containing protein;YALI0_D13442g;ortholog	ENTH DOMAIN-CONTAINING PROTEIN (PTHR12276:SF45)
Cytoplasmic vesicle	YALI0D11198g	Q6C9H4	Vps53_N domain-containing protein;YALI0_D11198g;ortholog	VACUOLAR PROTEIN SORTING-ASSOCIATED PROTEIN 53 HOMOLOG (PTHR12820:SF0)	membrane traffic protein(PC00150)
Cytoplasmic vesicle	YALI0E15994g	Q6C5Q9	YALI0E15994p;YALI0_E15994g;ortholog	COATOMER SUBUNIT EPSILON (PTHR10805:SF0)	vesicle coat protein(PC00235)
Cytoplasmic vesicle	YALI0C12617g	Q6CC43	YALI0C12617p;YALI0_C12617g;ortholog	VACUOLAR PROTEIN SORTING-ASSOCIATED PROTEIN VTA1 HOMOLOG (PTHR46009:SF1)	membrane traffic protein(PC00150)
Cytoplasmic vesicle	YALI0E18612g	Q6C5F1	UPF0507 protein YALI0E18612g;YALI0_E18612g;ortholog	ANKYRIN REPEAT DOMAIN-CONTAINING PROTEIN 27 (PTHR24170:SF1)
Cytoplasmic vesicle	YALI0F07381g	Q6C2J4	YALI0F07381p;YALI0_F07381g;ortholog	VACUOLAR PROTEIN SORTING-ASSOCIATED PROTEIN 52 HOMOLOG (PTHR14190:SF7)	membrane traffic protein(PC00150)
Cytoplasmic vesicle	YALI0B08987g	Q6CF98	YALI0B08987p;YALI0_B08987g;ortholog	CHARGED MULTIVESICULAR BODY PROTEIN 5 (PTHR22761:SF12)	membrane traffic protein(PC00150)
Cytoplasmic vesicle	YALI0F03454g	Q6C314	Coatomer subunit gamma;YALI0_F03454g;ortholog	COATOMER SUBUNIT GAMMA-2 (PTHR10261:SF0)	vesicle coat protein(PC00235)
Cytoplasmic vesicle	YALI0C02453g	Q6CDA2	YALI0C02453p;YALI0_C02453g;ortholog	BUD SITE SELECTION PROTEIN 7-RELATED (PTHR31975:SF1)
Cytoplasmic vesicle	YALI0E26323g	Q6C4J2	YALI0E26323p;YALI0_E26323g;ortholog	YIP1D-INTERACTING FACTOR 1, ISOFORM C (PTHR14083:SF0)
Cytoplasmic vesicle	YALI0E24145g	Q6C4S3	YALI0E24145p;YALI0_E24145g;ortholog	SCRAMBLASE ANY1 (PTHR14856:SF9)
Cytoplasmic vesicle	YALI0E27027g	Q6C4G3	YALI0E27027p;YALI0_E27027g;ortholog	PROTEIN TEX261 (PTHR13144:SF0)
Cytoplasmic vesicle	YALI0D23793g	Q6C807	YALI0D23793p;YALI0_D23793g;ortholog	VACUOLAR PROTEIN SORTING-ASSOCIATED PROTEIN 26 (PTHR12233:SF1)	membrane traffic protein(PC00150)
Cytoplasmic vesicle	YALI0C21824g	Q6CB54	Small COPII coat GTPase SAR1;SAR1;ortholog	RE74312P (PTHR45684:SF2)
Cytoplasmic vesicle	YALI0E22044g	Q6C508	YALI0E22044p;YALI0_E22044g;ortholog	PROTEIN ROP (PTHR11679:SF30)	membrane trafficking regulatory protein(PC00151)
Cytoplasmic vesicle	YALI0E22220g	Q6C503	Endoplasmic reticulum vesicle protein 25;ERV25;ortholog	TRANSMEMBRANE EMP24 DOMAIN-CONTAINING PROTEIN 10 (PTHR22811:SF184)	vesicle coat protein(PC00235)
Cytoplasmic vesicle	YALI0E23408g	Q6C4V4	E3 ubiquitin-protein ligase PEP5;YALI0_E23408g;ortholog	VACUOLAR PROTEIN SORTING-ASSOCIATED PROTEIN 11 HOMOLOG (PTHR23323:SF24)	membrane trafficking regulatory protein(PC00151)
Cytoplasmic vesicle	YALI0F04125g	Q6C2Y2	YALI0F04125p;YALI0_F04125g;ortholog	VACUOLAR PROTEIN SORTING-ASSOCIATED PROTEIN 33B (PTHR11679:SF1)	membrane trafficking regulatory protein(PC00151)
Cytoplasmic vesicle	YALI0C00165g	Q6CDI9	MPN domain-containing protein;YALI0_C00165g;ortholog	MPN DOMAIN-CONTAINING PROTEIN (PTHR12947:SF13)	metalloprotease(PC00153)
Cytoplasmic vesicle	YALI0D14630g	Q6C932	YALI0D14630p;YALI0_D14630g;ortholog	RAS-RELATED PROTEIN RAB-11A (PTHR47979:SF33)
Cytoplasmic vesicle	YALI0C04114g	Q6CD36	SH3 domain-containing protein;YALI0_C04114g;ortholog	LAS SEVENTEEN-BINDING PROTEIN 1 (PTHR45929:SF4)	scaffold/adaptor protein(PC00226)
Cytoplasmic vesicle	YALI0F19074g	Q6C157	Coatomer subunit beta;YALI0_F19074g;ortholog	COATOMER SUBUNIT BETA (PTHR10635:SF0)	vesicle coat protein(PC00235)
Cytoplasmic vesicle	YALI0C12474g	Q6CC50	MHD domain-containing protein;YALI0_C12474g;ortholog	AP-2 COMPLEX SUBUNIT MU (PTHR10529:SF236)	membrane traffic protein(PC00150)
Cytoplasmic vesicle	YALI0D07612g	Q6C9X3	YALI0D07612p;YALI0_D07612g;ortholog	PH DOMAIN-CONTAINING PROTEIN (PTHR22902:SF27)	membrane traffic protein(PC00150)
Cytoplasmic vesicle	YALI0C15851g	Q6CBS9	Autophagy-related protein 27;ATG27;ortholog	AUTOPHAGY-RELATED PROTEIN 27 (PTHR15071:SF13)	membrane traffic protein(PC00150)
Cytoplasmic vesicle	YALI0C10098g	Q6CCE3	YALI0C10098p;YALI0_C10098g;ortholog	CHARGED MULTIVESICULAR BODY PROTEIN 1B (PTHR10476:SF2)	membrane traffic protein(PC00150)
Cytoplasmic vesicle	YALI0E29161g	Q6C473	1-phosphatidylinositol-3-phosphate 5-kinase;YALI0_E29161g;ortholog	1-PHOSPHATIDYLINOSITOL 3-PHOSPHATE 5-KINASE-RELATED (PTHR45748:SF7)	kinase(PC00137)
Cytoplasmic vesicle	YALI0D19250g	Q6C8I9	YALI0D19250p;YALI0_D19250g;ortholog	VPS4-ASSOCIATED PROTEIN 1 (PTHR28218:SF1)
Cytoplasmic vesicle	YALI0C04301g	Q6CD27	UDENN domain-containing protein;YALI0_C04301g;ortholog	UDENN DOMAIN-CONTAINING PROTEIN (PTHR13677:SF0)
Cytoplasmic vesicle	YALI0A19008g	Q6CGI6	Pep3_Vps18 domain-containing protein;YALI0_A19008g;ortholog	VACUOLAR PROTEIN SORTING-ASSOCIATED PROTEIN 18 HOMOLOG (PTHR23323:SF26)	membrane trafficking regulatory protein(PC00151)
Cytoplasmic vesicle	YALI0D10307g	Q6C9K9	GTP-binding protein;YALI0_D10307g;ortholog	GH16429P (PTHR11259:SF2)	small GTPase(PC00208)
Cytoplasmic vesicle	YALI0C22946g	Q6CB03	Vps8 domain-containing protein;YALI0_C22946g;ortholog	VPS8 SUBUNIT OF CORVET COMPLEX (PTHR12616:SF8)	membrane traffic protein(PC00150)
Cytoplasmic vesicle	YALI0C18623g	Q6CBH9	AP-2 complex subunit alpha;YALI0_C18623g;ortholog	AP-2 COMPLEX SUBUNIT ALPHA (PTHR22780:SF4)	membrane traffic protein(PC00150)
Cytoplasmic vesicle	YALI0C20053g	Q6CBC6	YALI0C20053p;YALI0_C20053g;ortholog	CLC CHANNEL (PTHR45711:SF3)	ion channel(PC00133)
Cytoplasmic vesicle	YALI0E17413g	Q6C5K0	Vacuolar protein sorting-associated protein 35;YALI0_E17413g;ortholog	VACUOLAR PROTEIN SORTING-ASSOCIATED PROTEIN 35 (PTHR11099:SF0)	membrane traffic protein(PC00150)
Cytoplasmic vesicle	YALI0B21912g	Q6CDR2	DUF1681 domain-containing protein;YALI0_B21912g;ortholog	NECAP-LIKE PROTEIN CG9132 (PTHR12847:SF9)	ATP-binding cassette (ABC) transporter(PC00003)
Cytoplasmic vesicle	YALI0E06347g	Q6C6U0	L-type lectin-like domain-containing protein;YALI0_E06347g;ortholog	L-TYPE LECTIN-LIKE DOMAIN-CONTAINING PROTEIN (PTHR12223:SF28)	membrane traffic protein(PC00150)
Cytoplasmic vesicle	YALI0A17600g	Q6CGP1	YALI0A17600p;YALI0_A17600g;ortholog	ENDOPLASMIC RETICULUM-GOLGI INTERMEDIATE COMPARTMENT PROTEIN 2 (PTHR10984:SF30)
Cytoplasmic vesicle	YALI0F02277g	Q6C364	YALI0F02277p;YALI0_F02277g;ortholog	RH04491P (PTHR12050:SF0)	transmembrane signal receptor(PC00197)
Cytoplasmic vesicle	YALI0F21307g	Q6C0V9	YALI0F21307p;YALI0_F21307g;ortholog	CHARGED MULTIVESICULAR BODY PROTEIN 6 (PTHR22761:SF5)	membrane traffic protein(PC00150)
Cytoplasmic vesicle	YALI0E12177g	Q6C660	YALI0E12177p;YALI0_E12177g;ortholog	TRAFFICKING PROTEIN PARTICLE COMPLEX SUBUNIT 8 (PTHR12975:SF6)
Cytoplasmic vesicle	YALI0B05720g	Q6CFM1	Trafficking protein particle complex subunit;YALI0_B05720g;ortholog	TRAFFICKING PROTEIN PARTICLE COMPLEX SUBUNIT 5 (PTHR20902:SF0)
Cytoplasmic vesicle	YALI0F05324g	Q6C2T4	Protein transport protein SEC24;SEC24;ortholog	SECRETORY 24AB, ISOFORM A (PTHR13803:SF39)	vesicle coat protein(PC00235)
Cytoplasmic vesicle	YALI0B13882g	Q6CEQ4	GOLD domain-containing protein;YALI0_B13882g;ortholog	PROTEIN ERP3 (PTHR22811:SF46)	vesicle coat protein(PC00235)
Cytoplasmic vesicle	YALI0F18436g	Q6C184	Dopey_N domain-containing protein;YALI0_F18436g;ortholog	PROTEIN DOPEY-1 HOMOLOG (PTHR14042:SF24)
Cytoplasmic vesicle	YALI0D23705g	Q6C811	Protein transport protein SEC23;YALI0_D23705g;ortholog	PROTEIN TRANSPORT PROTEIN SEC23 (PTHR11141:SF0)	vesicle coat protein(PC00235)
Cytoplasmic vesicle	YALI0E00396g	Q6C7J2	YALI0E00396p;YALI0_E00396g;ortholog	CHARGED MULTIVESICULAR BODY PROTEIN 2A (PTHR10476:SF4)	membrane traffic protein(PC00150)
Cytoplasmic vesicle	YALI0B12694g	Q6CEV2	COPII coat assembly protein SEC16;SEC16;ortholog	SEC16_C DOMAIN-CONTAINING PROTEIN (PTHR13402:SF6)
Cytoplasmic vesicle	YALI0E32542g	Q6C3S2	Coatomer subunit delta;YALI0_E32542g;ortholog	COATOMER SUBUNIT DELTA (PTHR10121:SF0)	vesicle coat protein(PC00235)
Cytoplasmic vesicle	YALI0E29843g	Q6C444	Biogenesis of lysosome-related organelles complex 1 subunit KXD1;YALI0_E29843g;ortholog	BIOGENESIS OF LYSOSOME-RELATED ORGANELLES COMPLEX 1 SUBUNIT KXD1 (PTHR37787:SF1)
Cytoplasmic vesicle	YALI0C18073g	Q6CBK2	GOLD domain-containing protein;YALI0_C18073g;ortholog	GOLD DOMAIN-CONTAINING PROTEIN-RELATED (PTHR22811:SF14)	vesicle coat protein(PC00235)
Cytoplasmic vesicle	YALI0A03443g	Q6CHY6	Sorting nexin MVP1;MVP1;ortholog	SORTING NEXIN MVP1 (PTHR47554:SF1)	scaffold/adaptor protein(PC00226)
Cytoplasmic vesicle	YALI0B22726g	Q6CDM8	YALI0B22726p;YALI0_B22726g;ortholog	TRAFFICKING PROTEIN PARTICLE COMPLEX SUBUNIT 10 (PTHR13251:SF3)
Cytoplasmic vesicle	YALI0F19976g	Q6C119	MHD domain-containing protein;YALI0_F19976g;ortholog	MHD DOMAIN-CONTAINING PROTEIN (PTHR10529:SF262)	membrane traffic protein(PC00150)
Cytoplasmic vesicle	YALI0F01122g	Q6C3B2	Phospholipid-transporting ATPase;YALI0_F01122g;ortholog	PHOSPHOLIPID-TRANSPORTING ATPASE (PTHR24092:SF5)	primary active transporter(PC00068)
Cytoplasmic vesicle	YALI0B16822g	Q6CEC1	Vps54 domain-containing protein;YALI0_B16822g;ortholog	VACUOLAR PROTEIN SORTING-ASSOCIATED PROTEIN 54 (PTHR12965:SF0)	membrane traffic protein(PC00150)
Cytoplasmic vesicle	YALI0A20900g	Q6CGA4	UDENN domain-containing protein;YALI0_A20900g;ortholog	UDENN DOMAIN-CONTAINING PROTEIN (PTHR13677:SF3)
Cytoplasmic vesicle	YALI0B16786g	Q6CEC3	YALI0B16786p;YALI0_B16786g;ortholog	VACUOLAR PROTEIN-SORTING-ASSOCIATED PROTEIN 25 (PTHR13149:SF0)	membrane traffic protein(PC00150)
Cytoplasmic vesicle	YALI0B18788g	Q6CE39	YALI0B18788p;YALI0_B18788g;ortholog	RAB4 PROTEIN (PTHR47979:SF24)
Cytoplasmic vesicle	YALI0A02453g	Q6CI19	1-phosphatidylinositol 4-kinase;YALI0_A02453g;ortholog	1-PHOSPHATIDYLINOSITOL 4-KINASE (PTHR12865:SF1)	kinase(PC00137)
Cytoplasmic vesicle	YALI0F00198g	Q6C3F4	AP-3 complex subunit delta;YALI0_F00198g;ortholog	AP-3 COMPLEX SUBUNIT DELTA-1 (PTHR22781:SF12)	transporter(PC00227)
Cytoplasmic vesicle	YALI0F18524g	Q6C180	VPS37 C-terminal domain-containing protein;YALI0_F18524g;ortholog	VACUOLAR PROTEIN SORTING-ASSOCIATED PROTEIN 37A (PTHR13678:SF2)
Cytoplasmic vesicle	YALI0A16797g	Q6CGR9	PX domain-containing protein;YALI0_A16797g;ortholog	PX DOMAIN-CONTAINING PROTEIN (PTHR10555:SF170)	scaffold/adaptor protein(PC00226)
Cytoplasmic vesicle	YALI0D26510g	Q6C7P2	ENTH domain-containing protein;YALI0_D26510g;ortholog	EPSIN-1-RELATED (PTHR12276:SF110)
Cytoplasmic vesicle	YALI0D01606g	Q6CAL8	L-type lectin-like domain-containing protein;YALI0_D01606g;ortholog	L-TYPE LECTIN-LIKE DOMAIN-CONTAINING PROTEIN (PTHR12223:SF28)	membrane traffic protein(PC00150)
Cytoplasmic vesicle	YALI0C13112g	Q6CC27	YALI0C13112p;YALI0_C13112g;ortholog	ENDOPLASMIC RETICULUM-GOLGI INTERMEDIATE COMPARTMENT PROTEIN 3 (PTHR10984:SF25)
Cytoplasmic vesicle	YALI0E16995g	Q6C5L5	Protein transport protein SEC23;SEC23;ortholog	PROTEIN TRANSPORT PROTEIN SEC23 (PTHR11141:SF0)	vesicle coat protein(PC00235)
Cytoplasmic vesicle	YALI0D09999g	Q6C9M2	YALI0D09999p;YALI0_D09999g;ortholog	GH13992P (PTHR22761:SF10)	membrane traffic protein(PC00150)
Cytoplasmic vesicle	YALI0B21340g	Q6CDT5	AP-1 complex subunit gamma;YALI0_B21340g;ortholog	AP-1 COMPLEX SUBUNIT GAMMA (PTHR22780:SF5)	membrane traffic protein(PC00150)
Cytoplasmic vesicle	YALI0A03553g	Q6CHY3	Probable vacuolar protein sorting-associated protein 16 homolog;YALI0_A03553g;ortholog	VACUOLAR PROTEIN SORTING-ASSOCIATED PROTEIN 16 HOMOLOG (PTHR12811:SF0)	membrane traffic protein(PC00150)
Cytoplasmic vesicle	YALI0E30635g	Q6C414	Protein transport protein SEC31;SEC31;ortholog	WD_REPEATS_REGION DOMAIN-CONTAINING PROTEIN (PTHR13923:SF11)	vesicle coat protein(PC00235)
Cytoskeleton	YALI0E34170g	Q6C3K0	YALI0E34170p;YALI0_E34170g;ortholog	ACTIN-RELATED PROTEIN 3 (PTHR11937:SF31)	actin and actin related protein(PC00039)
Cytoskeleton	YALI0E19360g	Q6C5C0	Tubulin alpha chain;YALI0_E19360g;ortholog	TUBULIN ALPHA-1 CHAIN-RELATED (PTHR11588:SF417)	tubulin(PC00228)
Cytoskeleton	YALI0E05291g	Q6C6Y4	F-actin-capping protein subunit alpha;CAP1;ortholog	F-ACTIN-CAPPING PROTEIN SUBUNIT ALPHA (PTHR10653:SF0)	non-motor actin binding protein(PC00165)
Cytoskeleton	YALI0E00792g	Q6C7H5	YALI0E00792p;YALI0_E00792g;ortholog	KARYOGAMY PROTEIN KAR9 (PTHR37271:SF1)
Cytoskeleton	YALI0F05236g	Q6C2T8	DASH complex subunit DAM1;DAM1;ortholog	DASH COMPLEX SUBUNIT DAM1 (PTHR28113:SF1)
Cytoskeleton	YALI0E34375g	Q6C3J2	Spindle assembly checkpoint kinase;IPL1;ortholog	NON-SPECIFIC SERINE/THREONINE PROTEIN KINASE (PTHR24350:SF0)	non-receptor serine/threonine protein kinase(PC00167)
Cytoskeleton	YALI0C20735g	Q6CBA2	F-actin-capping protein subunit beta;CAP2;ortholog	F-ACTIN-CAPPING PROTEIN SUBUNIT BETA (PTHR10619:SF0)	non-motor actin binding protein(PC00165)
Cytoskeleton	YALI0C18447g	Q6CBI5	Septin-type G domain-containing protein;YALI0_C18447g;ortholog	CELL DIVISION CONTROL PROTEIN 11 (PTHR18884:SF52)	cytoskeletal protein(PC00085)
Cytoskeleton	YALI0B00902g	Q6CG48	Nuclear distribution protein PAC1;PAC1;ortholog	PLATELET-ACTIVATING FACTOR ACETYLHYDROLASE IB SUBUNIT ALPHA (PTHR44129:SF1)
Cytoskeleton	YALI0B14102g	Q6CEP4	YALI0B14102p;YALI0_B14102g;ortholog	DREBRIN-LIKE PROTEIN (PTHR10829:SF25)	non-motor actin binding protein(PC00165)
Cytoskeleton	YALI0E02046g	Q6C7C0	Myosin-1;MYO1;ortholog	HEAVY CHAIN, UNCONVENTIONAL MYOSIN (PTHR13140:SF729)	actin binding motor protein(PC00040)
Cytoskeleton	YALI0D04048g	Q6CAC5	High osmolarity signaling protein SHO1;SHO1;ortholog	HIGH OSMOLARITY SIGNALING PROTEIN SHO1 (PTHR10829:SF42)	non-motor actin binding protein(PC00165)
Cytoskeleton	YALI0A18227g	Q6CGL9	YALI0A18227p;YALI0_A18227g;ortholog	CALPONIN-HOMOLOGY (CH) DOMAIN-CONTAINING PROTEIN-RELATED (PTHR10623:SF6)	non-motor microtubule binding protein(PC00166)
Cytoskeleton	YALI0E10879g	Q6C6B3	Kinesin motor domain-containing protein;YALI0_E10879g;ortholog	KINESIN-LIKE PROTEIN KIF23 (PTHR24115:SF600)	microtubule binding motor protein(PC00156)
Cytoskeleton	YALI0C07502g	Q6CCQ4	YALI0C07502p;YALI0_C07502g;ortholog	HUNTINGTIN INTERACTING PROTEIN 1 (PTHR10407:SF15)	non-motor actin binding protein(PC00165)
Cytoskeleton	YALI0D13706g	Q6C963	YALI0D13706p;YALI0_D13706g;ortholog	REDUCED VIABILITY UPON STARVATION PROTEIN 167 (PTHR47174:SF1)
Cytoskeleton	YALI0D27148g	Q6C7L3	Septin-type G domain-containing protein;YALI0_D27148g;ortholog	CELL DIVISION CONTROL PROTEIN 12 (PTHR18884:SF109)	cytoskeletal protein(PC00085)
Cytoskeleton	YALI0E25845g	F2Z658	YALI0E25845p;YALI0_E25845g;ortholog	RAS-RELATED PROTEIN RAC1-RELATED (PTHR24072:SF359)	small GTPase(PC00208)
Cytoskeleton	YALI0D21912g	Q6C882	Protein STU1;STU1;ortholog	CLIP-ASSOCIATING PROTEIN (PTHR21567:SF9)	non-motor microtubule binding protein(PC00166)
Cytoskeleton	YALI0F30613g	Q6BZV4	Aldolase_II domain-containing protein;YALI0_F30613g;ortholog	MEIOTICALLY UP-REGULATED GENE 14 PROTEIN (PTHR10672:SF25)	non-motor actin binding protein(PC00165)
Cytoskeleton	YALI0C21087g	Q6CB88	Septin-type G domain-containing protein;YALI0_C21087g;ortholog	CELL DIVISION CONTROL PROTEIN 10 (PTHR18884:SF57)	cytoskeletal protein(PC00085)
Cytoskeleton	YALI0F01881g	Q6C382	YALI0F01881p;YALI0_F01881g;ortholog	DYNACTIN SUBUNIT 4 (PTHR13034:SF2)	microtubule binding motor protein(PC00156)
Cytoskeleton	YALI0E23793g	B5FVF4	YALI0E23793p;YALI0_E23793g;ortholog	ADP-RIBOSYLATION FACTOR-LIKE PROTEIN 2 (PTHR45697:SF2)
Cytoskeleton	YALI0E00176g	Q6C7K0	YALI0E00176p;YALI0_E00176g;ortholog	DILUTE CLASS UNCONVENTIONAL MYOSIN, ISOFORM C (PTHR13140:SF706)	actin binding motor protein(PC00040)
Cytoskeleton	YALI0E00726g	Q6C7H8	Tubulin beta chain;YALI0_E00726g;ortholog	TUBULIN BETA CHAIN-RELATED (PTHR11588:SF9)	tubulin(PC00228)
Cytoskeleton	YALI0B15686g	Q6CEH0	YALI0B15686p;YALI0_B15686g;ortholog	RHO-GTPASE-ACTIVATING PROTEIN RGD2 (PTHR23065:SF17)	actin or actin-binding cytoskeletal protein(PC00041)
Cytoskeleton	YALI0E02376g	Q6C7A5	Spindle pole body component;YALI0_E02376g;ortholog	GAMMA-TUBULIN COMPLEX COMPONENT 4 (PTHR19302:SF27)	non-motor microtubule binding protein(PC00166)
Cytoskeleton	YALI0E28371g	Q6C4A8	YALI0E28371p;YALI0_E28371g;ortholog	CYTOSKELETON-ASSOCIATED PROTEIN 5 (PTHR12609:SF0)	non-motor microtubule binding protein(PC00166)
Cytoskeleton	YALI0E07491g	Q6C6P8	Kinesin-like protein;YALI0_E07491g;ortholog	KINESIN-LIKE PROTEIN (PTHR24115:SF372)	microtubule binding motor protein(PC00156)
Cytoskeleton	YALI0C05489g	Q6CCY7	VHS domain-containing protein;YALI0_C05489g;ortholog	LAS SEVENTEEN-BINDING PROTEIN 5 (PTHR47789:SF1)
Cytoskeleton	YALI0E26961g	Q6C4G6	Tubulin beta chain;YALI0_E26961g;ortholog	TUBULIN BETA CHAIN-RELATED (PTHR11588:SF9)	tubulin(PC00228)
Cytoskeleton	YALI0C11341g	Q6CC94	YALI0C11341p;YALI0_C11341g;ortholog	SPHINGOLIPID LONG CHAIN BASE-RESPONSIVE PROTEIN PIL1 (PTHR31962:SF1)
Cytoskeleton	YALI0B13684g	Q6CER3	DASH complex subunit DAD1;DAD1;ortholog	DASH COMPLEX SUBUNIT DAD1 (PTHR28025:SF1)
Cytoskeleton	YALI0A17061g	Q6CGR3	DASH complex subunit DAD2;DAD2;ortholog	DASH COMPLEX SUBUNIT DAD2 (PTHR28036:SF1)
Cytoskeleton	YALI0C04774g	Q6CD10	Septin-type G domain-containing protein;YALI0_C04774g;ortholog	CELL DIVISION CONTROL PROTEIN 11 (PTHR18884:SF52)	cytoskeletal protein(PC00085)
Cytoskeleton	YALI0D26015g	Q6C7R4	Serine/threonine-protein kinase;YALI0_D26015g;ortholog	SERINE/THREONINE-PROTEIN KINASE PLK1 (PTHR24345:SF0)	non-receptor serine/threonine protein kinase(PC00167)
Cytoskeleton	YALI0D04114g	Q6CAC2	Protein kinase domain-containing protein;YALI0_D04114g;ortholog	DUAL SPECIFICITY TYROSINE-PHOSPHORYLATION-REGULATED KINASE 4 (PTHR24058:SF22)
Cytoskeleton	YALI0F07557g	Q6C2I8	Protein kinase domain-containing protein;YALI0_F07557g;ortholog	DUAL SPECIFICITY PROTEIN KINASE TTK (PTHR22974:SF21)	non-receptor serine/threonine protein kinase(PC00167)
Cytoskeleton	YALI0C08591g	Q6CCK7	YALI0C08591p;YALI0_C08591g;ortholog	OCCLUDIN-RELATED Y (PTHR32083:SF0)	structural protein(PC00211)
Cytoskeleton	YALI0F20856g	Q6C0Y0	Cofilin;COF1;ortholog	ADF-H DOMAIN-CONTAINING PROTEIN-RELATED (PTHR11913:SF12)	non-motor actin binding protein(PC00165)
Cytoskeleton	YALI0B15180g	Q6CEJ4	Cyclin N-terminal domain-containing protein;YALI0_B15180g;ortholog	G2/MITOTIC-SPECIFIC CYCLIN-B (PTHR10177:SF347)	kinase activator(PC00138)
Cytoskeleton	YALI0F09009g	Q6C2C5	Septin-type G domain-containing protein;YALI0_F09009g;ortholog	SEPTIN-TYPE G DOMAIN-CONTAINING PROTEIN (PTHR18884:SF123)	cytoskeletal protein(PC00085)
Cytoskeleton	YALI0E10857g	Q6C6B4	Actin-related protein 2/3 complex subunit 5;YALI0_E10857g;ortholog	ACTIN-RELATED PROTEIN 2/3 COMPLEX SUBUNIT 5 (PTHR12644:SF0)	actin or actin-binding cytoskeletal protein(PC00041)
Cytoskeleton	YALI0D19844g	Q6C8G6	Tubulin-specific chaperone A;YALI0_D19844g;ortholog	TUBULIN-SPECIFIC CHAPERONE A (PTHR21500:SF0)	chaperonin(PC00073)
Cytoskeleton	YALI0B10296g	Q6CF48	Associated with spindles and kinetochores protein 1;YALI0_B10296g;ortholog	DASH COMPLEX SUBUNIT ASK1 (PTHR28200:SF1)
Cytoskeleton	YALI0E01870g	Q6C7C8	YALI0E01870p;YALI0_E01870g;ortholog	WD REPEAT-CONTAINING PROTEIN 1 (PTHR19856:SF0)	non-motor actin binding protein(PC00165)
Cytoskeleton	YALI0B17380g	Q6CE98	Actin-related protein 2/3 complex subunit;YALI0_B17380g;ortholog	ACTIN-RELATED PROTEIN 2/3 COMPLEX SUBUNIT (PTHR10709:SF2)	actin or actin-binding cytoskeletal protein(PC00041)
Cytoskeleton	YALI0F26873g	Q6C088	Septin-type G domain-containing protein;YALI0_F26873g;ortholog	CELL DIVISION CONTROL PROTEIN 12 (PTHR18884:SF109)	cytoskeletal protein(PC00085)
Cytoskeleton	YALI0B17622g	Q6CE89	YALI0B17622p;YALI0_B17622g;ortholog	FI19014P1 (PTHR19961:SF18)	non-motor actin binding protein(PC00165)
Cytoskeleton	YALI0C08960g	Q6CCJ0	Separase;YALI0_C08960g;ortholog	SEPARIN (PTHR12792:SF0)	cysteine protease(PC00081)
Cytoskeleton	YALI0A11099g	Q6CH93	Kinesin-like protein;YALI0_A11099g;ortholog	KINESIN HEAVY CHAIN (PTHR24115:SF9)	microtubule binding motor protein(PC00156)
Cytoskeleton	YALI0D23595g	Q6C816	Septin-type G domain-containing protein;YALI0_D23595g;ortholog	SEPTIN-TYPE G DOMAIN-CONTAINING PROTEIN (PTHR18884:SF123)	cytoskeletal protein(PC00085)
Cytoskeleton	YALI0E32571g	Q6C3S1	Nuclear distribution protein nudE homolog 1;NDE1;ortholog	NUCLEAR DISTRIBUTION PROTEIN NUDE HOMOLOG (PTHR10921:SF1)
Cytoskeleton	YALI0C09757g	Q6CCF8	Spindle pole body component;YALI0_C09757g;ortholog	GAMMA-TUBULIN COMPLEX COMPONENT 3 (PTHR19302:SF14)	non-motor microtubule binding protein(PC00166)
Cytoskeleton	YALI0E29557g	Q6C455	YALI0E29557p;YALI0_E29557g;ortholog	CYTOKINESIS PROTEIN 2 (PTHR23065:SF7)	actin or actin-binding cytoskeletal protein(PC00041)
Cytoskeleton	YALI0E32857g	Q6C3Q8	Dynein heavy chain, cytoplasmic;YALI0_E32857g;ortholog	CYTOPLASMIC DYNEIN 1 HEAVY CHAIN 1 (PTHR10676:SF314)	microtubule binding motor protein(PC00156)
Cytoskeleton	YALI0D07722g	Q6C9W8	Kinesin-like protein;YALI0_D07722g;ortholog	KINESIN-LIKE PROTEIN (PTHR24115:SF820)	microtubule binding motor protein(PC00156)
Cytoskeleton	YALI0F04543g	B5RSK8	YALI0F04543p;YALI0_F04543g;ortholog	DYNACTIN SUBUNIT 2 (PTHR15346:SF0)	microtubule binding motor protein(PC00156)
Cytoskeleton	YALI0B17798g	Q6CE81	WD_REPEATS_REGION domain-containing protein;YALI0_B17798g;ortholog	CYTOPLASMIC DYNEIN 1 INTERMEDIATE CHAIN-RELATED (PTHR12442:SF22)	microtubule or microtubule-binding cytoskeletal protein(PC00157)
Cytoskeleton	YALI0C13926g	Q6CC01	Cyclin N-terminal domain-containing protein;YALI0_C13926g;ortholog	CYCLIN N-TERMINAL DOMAIN-CONTAINING PROTEIN (PTHR10177:SF523)	kinase activator(PC00138)
Cytoskeleton	YALI0F01694g	Q6C390	MHD domain-containing protein;YALI0_F01694g;ortholog	CYTOKINESIS PROTEIN 2 (PTHR23065:SF7)	actin or actin-binding cytoskeletal protein(PC00041)
Cytoskeleton	YALI0F15389g	Q6C1K7	YALI0F15389p;YALI0_F15389g;ortholog	ACTIN-RELATED PROTEIN 2 (PTHR11937:SF37)	actin and actin related protein(PC00039)
Cytoskeleton	YALI0B15356g	Q6CEI5	YALI0B15356p;YALI0_B15356g;ortholog	DYNEIN LIGHT INTERMEDIATE CHAIN (PTHR12688:SF0)	microtubule or microtubule-binding cytoskeletal protein(PC00157)
Cytoskeleton	YALI0E02816g	Q6C787	Spindle pole body component;YALI0_E02816g;ortholog	GAMMA-TUBULIN COMPLEX COMPONENT 2 (PTHR19302:SF13)	non-motor microtubule binding protein(PC00166)
Cytoskeleton	YALI0C12859g	Q6CC36	Kinesin-like protein;YALI0_C12859g;ortholog	KINESIN-RELATED PROTEIN 12 (PTHR24115:SF947)	microtubule binding motor protein(PC00156)
Cytoskeleton	YALI0B07381g	Q6CFF9	Tubulin gamma chain;YALI0_B07381g;ortholog	TUBULIN GAMMA CHAIN (PTHR11588:SF7)	tubulin(PC00228)
Cytoskeleton	YALI0E29623g	Q6C452	Spindle assembly checkpoint component MAD1;MAD1;ortholog	MITOTIC SPINDLE ASSEMBLY CHECKPOINT PROTEIN MAD1 (PTHR23168:SF0)
Cytoskeleton	YALI0D24079g	Q6C7Z6	Kinesin-like protein;YALI0_D24079g;ortholog	KINESIN MOTOR DOMAIN-CONTAINING PROTEIN (PTHR24115:SF929)	microtubule binding motor protein(PC00156)
Cytoskeleton	YALI0F02145g	Q6C370	Actin cytoskeleton-regulatory complex protein END3;END3;ortholog	ACTIN CYTOSKELETON-REGULATORY COMPLEX PROTEIN END3 (PTHR11216:SF74)	membrane traffic protein(PC00150)
Cytoskeleton	YALI0F01815g	Q6C385	SH3 domain-containing protein;YALI0_F01815g;ortholog	BUD SITE SELECTION PROTEIN 14 (PTHR47775:SF1)
Cytoskeleton	YALI0A03025g	Q6CHZ7	Arp2/3 complex 34 kDa subunit;YALI0_A03025g;ortholog	ACTIN-RELATED PROTEIN 2/3 COMPLEX SUBUNIT 2 (PTHR12058:SF0)
Cytoskeleton	YALI0E33693g	W0TYM7	ADF-H domain-containing protein;YALI0_E33693g;ortholog	ADF-H DOMAIN-CONTAINING PROTEIN (PTHR11249:SF2)	intercellular signal molecule(PC00207)
Cytoskeleton	YALI0C15114g	Q6CBV8	CYCLIN domain-containing protein;YALI0_C15114g;ortholog	CYCLIN N-TERMINAL DOMAIN-CONTAINING PROTEIN (PTHR10177:SF523)	kinase activator(PC00138)
Cytoskeleton	YALI0A20518g	Q6CGC2	YALI0A20518p;YALI0_A20518g;ortholog	CENTRIN-3 (PTHR23050:SF325)	calmodulin-related(PC00061)
Cytoskeleton	YALI0D02233g	Q6CAJ5	DUF2183 domain-containing protein;YALI0_D02233g;ortholog	PHOSPHATIDATE PHOSPHATASE APP1 (PTHR28208:SF3)	phosphatase(PC00181)
Cytoskeleton	YALI0B19206g	Q6CE22	Cyclin N-terminal domain-containing protein;YALI0_B19206g;ortholog	G2/MITOTIC-SPECIFIC CYCLIN-3-RELATED (PTHR10177:SF472)	kinase activator(PC00138)
Cytoskeleton	YALI0E05489g	Q6C6X5	YALI0E05489p;YALI0_E05489g;ortholog	RHO-GTPASE-ACTIVATING PROTEIN RGD2 (PTHR23065:SF17)	actin or actin-binding cytoskeletal protein(PC00041)
Cytoskeleton	YALI0E17765g	Q6C5I6	Septin-type G domain-containing protein;YALI0_E17765g;ortholog	CELL DIVISION CONTROL PROTEIN 11 (PTHR18884:SF52)	cytoskeletal protein(PC00085)
Cytoskeleton	YALI0E34687g	Q6C3H9	YALI0E34687p;YALI0_E34687g;ortholog	TWINFILIN (PTHR13759:SF1)	non-motor actin binding protein(PC00165)
Cytoskeleton	YALI0F27027g	Q6C082	Kinesin-like protein;YALI0_F27027g;ortholog	KINESIN-LIKE PROTEIN KIP2 (PTHR24115:SF545)	microtubule binding motor protein(PC00156)
Cytoskeleton	YALI0F15763g	Q6C1J4	YALI0F15763p;YALI0_F15763g;ortholog	FASCETTO-RELATED (PTHR19321:SF0)	non-motor microtubule binding protein(PC00166)
Cytoskeleton	YALI0D11594g	Q6C9F6	YALI0D11594p;YALI0_D11594g;ortholog	TELO2-INTERACTING PROTEIN 2 (PTHR32226:SF2)
Cytoskeleton	YALI0B20240g	Q6CDY5	Actin-related protein 2/3 complex subunit 3;YALI0_B20240g;ortholog	ACTIN-RELATED PROTEIN 2/3 COMPLEX SUBUNIT 3 (PTHR12391:SF0)	actin or actin-binding cytoskeletal protein(PC00041)
Cytosol	YALI0E15488g	Q6C5S9	Phosphotransferase;YALI0_E15488g;ortholog	GLUCOKINASE-1-RELATED (PTHR19443:SF30)	kinase(PC00137)
Cytosol	YALI0E08844g	Q6C6K5	Ubiquitin carboxyl-terminal hydrolase;YALI0_E08844g;ortholog	UBIQUITIN CARBOXYL-TERMINAL HYDROLASE 10 (PTHR24006:SF687)	cysteine protease(PC00081)
Cytosol	YALI0C09218g	Q6CCI0	YALI0C09218p;YALI0_C09218g;ortholog	60S RIBOSOMAL PROTEIN L13A (PTHR11545:SF3)	ribosomal protein(PC00202)
Cytosol	YALI0E01452g	Q6C7E6	Ribosomal protein L37;YALI0_E01452g;ortholog	RIBOSOMAL PROTEIN L37 (PTHR10768:SF0)	ribosomal protein(PC00202)
Cytosol	YALI0F30151g	Q6BZX5	Protein transport protein SEC13;SEC13;ortholog	PROTEIN SEC13 HOMOLOG (PTHR11024:SF2)	transporter(PC00227)
Cytosol	YALI0E29073g	Q6C477	YALI0E29073p;YALI0_E29073g;ortholog	60S RIBOSOMAL PROTEIN L9 (PTHR11655:SF16)	ribosomal protein(PC00202)
Cytosol	YALI0F18634g	Q6C175	YALI0F18634p;YALI0_F18634g;ortholog	E3 UBIQUITIN-PROTEIN LIGASE RNF8 (PTHR15067:SF4)	ubiquitin-protein ligase(PC00234)
Cytosol	YALI0E14949g	Q6C5V2	Aconitate hydratase, mitochondrial;YALI0_E14949g;ortholog	HOMOCITRATE DEHYDRATASE, MITOCHONDRIAL (PTHR43160:SF2)	hydratase(PC00120)
Cytosol	YALI0C20207g	Q6CBC1	USP domain-containing protein;YALI0_C20207g;ortholog	UBIQUITIN CARBOXYL-TERMINAL HYDROLASE (PTHR24006:SF866)	cysteine protease(PC00081)
Cytosol	YALI0C11880g	Q6CC71	Ribulose-phosphate 3-epimerase;YALI0_C11880g;ortholog	RIBULOSE-PHOSPHATE 3-EPIMERASE-RELATED (PTHR11749:SF3)
Cytosol	YALI0E30811g	Q6C406	YALI0E30811p;YALI0_E30811g;ortholog	RIBOSOMAL PROTEIN L32 (PTHR23413:SF1)	ribosomal protein(PC00202)
Cytosol	YALI0E13255g	Q6C618	YALI0E13255p;YALI0_E13255g;ortholog	HSC70CB, ISOFORM G (PTHR45639:SF4)
Cytosol	YALI0A20768g	Q6CGB0	116 kDa U5 small nuclear ribonucleoprotein component;YALI0_A20768g;ortholog	116 KDA U5 SMALL NUCLEAR RIBONUCLEOPROTEIN COMPONENT (PTHR42908:SF6)	translation elongation factor(PC00222)
Cytosol	YALI0F24959g	Q6C0G4	40S ribosomal protein S8;YALI0_F24959g;ortholog	40S RIBOSOMAL PROTEIN S8 (PTHR10394:SF3)	ribosomal protein(PC00202)
Cytosol	YALI0C18447g	Q6CBI5	Septin-type G domain-containing protein;YALI0_C18447g;ortholog	CELL DIVISION CONTROL PROTEIN 11 (PTHR18884:SF52)	cytoskeletal protein(PC00085)
Cytosol	YALI0B15103g	Q6CEJ8	YALI0B15103p;YALI0_B15103g;ortholog	60S RIBOSOMAL PROTEIN L11 (PTHR11994:SF8)	ribosomal protein(PC00202)
Cytosol	YALI0B08748g	Q6CFB0	YALI0B08748p;YALI0_B08748g;ortholog	40S RIBOSOMAL PROTEIN S29 (PTHR12010:SF2)	ribosomal protein(PC00202)
Cytosol	YALI0A15906g	Q6CGV3	Aldo_ket_red domain-containing protein;YALI0_A15906g;ortholog	ALDO-KETO REDUCTASE FAMILY 1 MEMBER A1 (PTHR11732:SF421)	reductase(PC00198)
Cytosol	YALI0D11220g	Q6C9H3	YALI0D11220p;YALI0_D11220g;ortholog	CCT-THETA (PTHR11353:SF19)	chaperonin(PC00073)
Cytosol	YALI0A19910g	Q6CGE9	YALI0A19910p;YALI0_A19910g;ortholog	ALDO_KET_RED DOMAIN-CONTAINING PROTEIN (PTHR11732:SF492)	reductase(PC00198)
Cytosol	YALI0B05896g	Q6CFL3	60S ribosomal protein L27;YALI0_B05896g;ortholog	60S RIBOSOMAL PROTEIN L27 (PTHR10497:SF0)	ribosomal protein(PC00202)
Cytosol	YALI0E24475g	Q6C4Q8	YALI0E24475p;YALI0_E24475g;ortholog	60S RIBOSOMAL PROTEIN L31 (PTHR10956:SF0)	ribosomal protein(PC00202)
Cytosol	YALI0F08195g	Q6C2G0	Thioredoxin domain-containing protein;YALI0_F08195g;ortholog	PEROXIREDOXIN PRX1, MITOCHONDRIAL (PTHR43503:SF9)	peroxidase(PC00180)
Cytosol	YALI0D08866g	Q6C9R9	Phosphatidylinositol transfer protein SFH5;SFH5;ortholog	PHOSPHATIDYLINOSITOL TRANSFER PROTEIN SFH5 (PTHR47669:SF1)
Cytosol	YALI0D17204g	Q6C8T1	AAA domain-containing protein;YALI0_D17204g;ortholog	26S PROTEASOME REGULATORY SUBUNIT 8 (PTHR23073:SF12)	protease(PC00190)
Cytosol	YALI0C07953g	Q6CCN4	HATPase_c domain-containing protein;YALI0_C07953g;ortholog	HEAT SHOCK PROTEIN 83 (PTHR11528:SF34)	Hsp90 family chaperone(PC00028)
Cytosol	YALI0C21043g	Q6CB90	Thioredoxin domain-containing protein;YALI0_C21043g;ortholog	PEROXISOMAL MEMBRANE ASSOCIATED PROTEIN 20 (PTHR10430:SF39)	oxidoreductase(PC00176)
Cytosol	YALI0F05214g	Q6C2T9	Triosephosphate isomerase;TPI1;ortholog	TRIOSEPHOSPHATE ISOMERASE (PTHR21139:SF33)	isomerase(PC00135)
Cytosol	YALI0B17402g	Q6CE97	Adenylosuccinate lyase;YALI0_B17402g;ortholog	ADENYLOSUCCINATE LYASE (PTHR43172:SF1)	lyase(PC00144)
Cytosol	YALI0C09119g	Q6CCI5	Aldo_ket_red domain-containing protein;YALI0_C09119g;ortholog	ALDO-KETO REDUCTASE FAMILY 1 MEMBER A1 (PTHR11732:SF421)	reductase(PC00198)
Cytosol	YALI0F20790g	Q6C0Y3	Delta-aminolevulinic acid dehydratase;YALI0_F20790g;ortholog	DELTA-AMINOLEVULINIC ACID DEHYDRATASE (PTHR11458:SF0)	dehydratase(PC00091)
Cytosol	YALI0F19228g	Q6C150	Lysophospholipase;YALI0_F19228g;ortholog	LYSOPHOSPHOLIPASE 1-RELATED (PTHR10728:SF33)	phospholipase(PC00186)
Cytosol	YALI0E31317g	Q6C3Y2	YALI0E31317p;YALI0_E31317g;ortholog	37S RIBOSOMAL PROTEIN S8, MITOCHONDRIAL (PTHR11758:SF4)	ribosomal protein(PC00202)
Cytosol	YALI0F05522g	Q6C2S6	YALI0F05522p;YALI0_F05522g;ortholog	60S RIBOSOMAL PROTEIN L21 (PTHR20981:SF6)	ribosomal protein(PC00202)
Cytosol	YALI0E25025g	Q6C4N4	Ribosomal_L19e domain-containing protein;YALI0_E25025g;ortholog	60S RIBOSOMAL PROTEIN L19 (PTHR10722:SF0)	ribosomal protein(PC00202)
Cytosol	YALI0E02398g	Q6C7A4	YALI0E02398p;YALI0_E02398g;ortholog	5-OXOPROLINASE (PTHR11365:SF2)	hydrolase(PC00121)
Cytosol	YALI0D09361g	Q6C9P6	Aconitate hydratase, mitochondrial;YALI0_D09361g;ortholog	ACONITATE HYDRATASE, MITOCHONDRIAL (PTHR43160:SF3)	hydratase(PC00120)
Cytosol	YALI0D13112g	Q6C985	Phosphomannomutase;YALI0_D13112g;ortholog	PHOSPHOMANNOMUTASE-RELATED (PTHR10466:SF0)	mutase(PC00160)
Cytosol	YALI0E19074g	Q6C5D0	Cytosolic Fe-S cluster assembly factor CFD1;CFD1;ortholog	CYTOSOLIC FE-S CLUSTER ASSEMBLY FACTOR NUBP2 (PTHR23264:SF19)
Cytosol	YALI0A21417g	Q6CG81	Beta_elim_lyase domain-containing protein;YALI0_A21417g;ortholog	BETA_ELIM_LYASE DOMAIN-CONTAINING PROTEIN (PTHR48097:SF9)	aldolase(PC00044)
Cytosol	YALI0B15125g	Q6CEJ7	Thioredoxin domain-containing protein;YALI0_B15125g;ortholog	PEROXIREDOXIN-4 (PTHR10681:SF128)	peroxidase(PC00180)
Cytosol	YALI0F00484g	Q6C3E1	Glycerol kinase;YALI0_F00484g;ortholog	GLYCEROL KINASE (PTHR10196:SF69)	carbohydrate kinase(PC00065)
Cytosol	YALI0D03531g	Q6CAE5	USP domain-containing protein;YALI0_D03531g;ortholog	UBIQUITIN CARBOXYL-TERMINAL HYDROLASE 2 (PTHR24006:SF716)	cysteine protease(PC00081)
Cytosol	YALI0D17182g	Q6C8T2	YALI0D17182p;YALI0_D17182g;ortholog	LOG FAMILY PROTEIN YJL055W (PTHR31223:SF70)
Cytosol	YALI0A00352g	Q6CI99	Elongation factor 2;YALI0_A00352g;ortholog	ELONGATION FACTOR 2 (PTHR42908:SF10)	translation elongation factor(PC00222)
Cytosol	YALI0E33143g	Q6C3P7	PABS domain-containing protein;YALI0_E33143g;ortholog	SPERMIDINE SYNTHASE (PTHR11558:SF11)	transferase(PC00220)
Cytosol	YALI0F06116g	Q6C2P8	Rab proteins geranylgeranyltransferase component A;YALI0_F06116g;ortholog	RAB PROTEINS GERANYLGERANYLTRANSFERASE COMPONENT A (PTHR11787:SF4)	G-protein modulator(PC00022)
Cytosol	YALI0E02090g	Q6C7B8	YALI0E02090p;YALI0_E02090g;ortholog	PHOSPHOGLUCOMUTASE (PTHR22573:SF2)	mutase(PC00160)
Cytosol	YALI0D27148g	Q6C7L3	Septin-type G domain-containing protein;YALI0_D27148g;ortholog	CELL DIVISION CONTROL PROTEIN 12 (PTHR18884:SF109)	cytoskeletal protein(PC00085)
Cytosol	YALI0C08877g	Q6CCJ4	Eukaryotic translation initiation factor 2A;YALI0_C08877g;ortholog	EUKARYOTIC TRANSLATION INITIATION FACTOR 2A (PTHR13227:SF0)	translation initiation factor(PC00224)
Cytosol	YALI0A15972g	Q6CGV1	Fructose-bisphosphatase;YALI0_A15972g;ortholog	FRUCTOSE-BISPHOSPHATASE (PTHR11556:SF1)	carbohydrate phosphatase(PC00066)
Cytosol	YALI0E22352g	Q6C4Z8	Ribosomal_L18_c domain-containing protein;YALI0_E22352g;ortholog	60S RIBOSOMAL PROTEIN L5 (PTHR23410:SF12)	ribosomal protein(PC00202)
Cytosol	YALI0C05148g	Q6CCZ9	YALI0C05148p;YALI0_C05148g;ortholog	40S RIBOSOMAL PROTEIN S28 (PTHR10769:SF3)	ribosomal protein(PC00202)
Cytosol	YALI0F24739g	Q6C0H1	Ribosomal_L2_C domain-containing protein;YALI0_F24739g;ortholog	60S RIBOSOMAL PROTEIN L8 (PTHR13691:SF16)	ribosomal protein(PC00202)
Cytosol	YALI0A19206g	Q6CGH7	PUA domain-containing protein;YALI0_A19206g;ortholog	GLUTAMATE 5-KINASE (PTHR43654:SF3)	amino acid kinase(PC00045)
Cytosol	YALI0E34650g	Q6C3I1	RING-type domain-containing protein;YALI0_E34650g;ortholog	E3 UBIQUITIN-PROTEIN LIGASE RNF8 (PTHR15067:SF4)	ubiquitin-protein ligase(PC00234)
Cytosol	YALI0C07887g	Q6CCN7	YALI0C07887p;YALI0_C07887g;ortholog	37S RIBOSOMAL PROTEIN S17, MITOCHONDRIAL (PTHR10744:SF1)	ribosomal protein(PC00202)
Cytosol	YALI0B14146g	Q6CEP2	60S acidic ribosomal protein P0;YALI0_B14146g;ortholog	60S ACIDIC RIBOSOMAL PROTEIN P0 (PTHR45699:SF3)	ribosomal protein(PC00202)
Cytosol	YALI0C09779g	Q6CCF7	YALI0C09779p;YALI0_C09779g;ortholog	AT25231P (PTHR13239:SF4)
Cytosol	YALI0F08921g	Q6C2C9	Queuine tRNA-ribosyltransferase catalytic subunit 1;YALI0_F08921g;ortholog	QUEUINE TRNA-RIBOSYLTRANSFERASE CATALYTIC SUBUNIT 1 (PTHR43530:SF1)	RNA processing factor(PC00147)
Cytosol	YALI0F08415g	Q6C2F2	Glutamate decarboxylase;YALI0_F08415g;ortholog	GLUTAMATE DECARBOXYLASE (PTHR43321:SF3)	decarboxylase(PC00089)
Cytosol	YALI0D04422g	F2Z6C9	NADPH--cytochrome P450 reductase;NCP1;ortholog	NADPH--CYTOCHROME P450 REDUCTASE (PTHR19384:SF17)	oxidoreductase(PC00176)
Cytosol	YALI0E00550g	Q6C7I6	Ribosomal_L14e domain-containing protein;YALI0_E00550g;ortholog	60S RIBOSOMAL PROTEIN L14 (PTHR11127:SF2)	ribosomal protein(PC00202)
Cytosol	YALI0F14113g	Q6C1R4	Lysophospholipase;YALI0_F14113g;ortholog	LYSOPHOSPHOLIPASE 1-RELATED (PTHR10728:SF33)	phospholipase(PC00186)
Cytosol	YALI0F25531g	Q6C0E1	Ribosomal_L23eN domain-containing protein;YALI0_F25531g;ortholog	RIBOSOMAL_L23EN DOMAIN-CONTAINING PROTEIN (PTHR11620:SF2)	ribosomal protein(PC00202)
Cytosol	YALI0D10263g	Q6C9L1	YALI0D10263p;YALI0_D10263g;ortholog	60S RIBOSOMAL PROTEIN L23 (PTHR11761:SF8)	ribosomal protein(PC00202)
Cytosol	YALI0F31735g	Q6BZQ3	Ribonucleoside-diphosphate reductase;YALI0_F31735g;ortholog	RIBONUCLEOSIDE-DIPHOSPHATE REDUCTASE LARGE SUBUNIT (PTHR11573:SF6)	reductase(PC00198)
Cytosol	YALI0E16324g	Q6C5P6	Importin N-terminal domain-containing protein;YALI0_E16324g;ortholog	IMPORTIN N-TERMINAL DOMAIN-CONTAINING PROTEIN (PTHR10997:SF18)	transporter(PC00227)
Cytosol	YALI0E12375g	Q6C652	YALI0E12375p;YALI0_E12375g;ortholog	HAMARTIN (PTHR15154:SF2)
Cytosol	YALI0F09834g	Q6C288	26S proteasome regulatory subunit RPN2;YALI0_F09834g;ortholog	26S PROTEASOME NON-ATPASE REGULATORY SUBUNIT 1 (PTHR10943:SF2)	protease(PC00190)
Cytosol	YALI0D03762g	Q6CAD4	VWFA domain-containing protein;YALI0_D03762g;ortholog	26S PROTEASOME NON-ATPASE REGULATORY SUBUNIT 4 (PTHR10223:SF0)	protease(PC00190)
Cytosol	YALI0A03839g	Q6CHX3	Protein-synthesizing GTPase;YALI0_A03839g;ortholog	EUKARYOTIC TRANSLATION INITIATION FACTOR 2 SUBUNIT 3-RELATED (PTHR42854:SF3)	translation initiation factor(PC00224)
Cytosol	YALI0C11627g	Q6CC81	Cytochrome b5 heme-binding domain-containing protein;YALI0_C11627g;ortholog	CYTOCHROME B5 DOMAIN-CONTAINING PROTEIN RLF (PTHR43112:SF5)	reductase(PC00198)
Cytosol	YALI0E18524g	Q6C5F5	Protein arginine N-methyltransferase;YALI0_E18524g;ortholog	PROTEIN ARGININE N-METHYLTRANSFERASE 5 (PTHR10738:SF0)	protein modifying enzyme(PC00260)
Cytosol	YALI0E23694g	Q6C4U1	30S ribosomal protein S3, chloroplastic;YALI0_E23694g;ortholog	40S RIBOSOMAL PROTEIN S3 (PTHR11760:SF32)	ribosomal protein(PC00202)
Cytosol	YALI0E16368g	Q6C5P4	FAD-binding FR-type domain-containing protein;YALI0_E16368g;ortholog	SULFITE REDUCTASE [NADPH] FLAVOPROTEIN COMPONENT (PTHR19384:SF109)	oxidoreductase(PC00176)
Cytosol	YALI0D12254g	Q6C9C7	YALI0D12254p;YALI0_D12254g;ortholog	LYR MOTIF-CONTAINING PROTEIN 4 (PTHR13166:SF7)
Cytosol	YALI0A18612g	Q6CGK2	CSN8_PSD8_EIF3K domain-containing protein;YALI0_A18612g;ortholog	26S PROTEASOME NON-ATPASE REGULATORY SUBUNIT 8 (PTHR12387:SF0)	protease(PC00190)
Cytosol	YALI0D20504g	Q6C8D7	YALI0D20504p;YALI0_D20504g;ortholog	BOLA-LIKE PROTEIN 2 (PTHR12735:SF27)
Cytosol	YALI0F11055g	Q6C242	Ribosomal_S13_N domain-containing protein;YALI0_F11055g;ortholog	40S RIBOSOMAL PROTEIN S13 (PTHR11885:SF6)	ribosomal protein(PC00202)
Cytosol	YALI0D24409g	Q6C7Y2	5-aminoimidazole-4-carboxamide ribonucleotide formyltransferase;YALI0_D24409g;ortholog	BIFUNCTIONAL PURINE BIOSYNTHESIS PROTEIN ATIC (PTHR11692:SF0)
Cytosol	YALI0E10109g	Q6C6E8	YALI0E10109p;YALI0_E10109g;ortholog	RIBOSOMAL L1 DOMAIN-CONTAINING PROTEIN 1 (PTHR23105:SF31)	ribosomal protein(PC00202)
Cytosol	YALI0E20691g	Q6C564	YALI0E20691p;YALI0_E20691g;ortholog	DIHYDROXYACETONE KINASE 1 (PTHR28629:SF1)	cyclase(PC00079)
Cytosol	YALI0E31911g	Q6C3V2	Ribosomal protein;YALI0_E31911g;ortholog	RIBOSOMAL PROTEIN (PTHR23105:SF101)	ribosomal protein(PC00202)
Cytosol	YALI0E02354g	Q6C7A6	Cytosolic Fe-S cluster assembly factor NBP35;NBP35;ortholog	CYTOSOLIC FE-S CLUSTER ASSEMBLY FACTOR NUBP1 (PTHR23264:SF35)
Cytosol	YALI0D13046g	Q6C989	Ubiquitinyl hydrolase 1;YALI0_D13046g;ortholog	UBIQUITIN THIOESTERASE OTU1 (PTHR13312:SF0)	cysteine protease(PC00081)
Cytosol	YALI0E14465g	Q6C5W9	S5 DRBM domain-containing protein;YALI0_E14465g;ortholog	40S RIBOSOMAL PROTEIN S2 (PTHR13718:SF4)	ribosomal protein(PC00202)
Cytosol	YALI0B12826g	Q6CEU6	60S ribosomal protein L13;YALI0_B12826g;ortholog	60S RIBOSOMAL PROTEIN L13 (PTHR11722:SF0)	ribosomal protein(PC00202)
Cytosol	YALI0C23969g	Q6CAV8	YALI0C23969p;YALI0_C23969g;ortholog	CARBAMOYL-PHOSPHATE SYNTHASE ARGININE-SPECIFIC LARGE CHAIN (PTHR11405:SF51)	ligase(PC00142)
Cytosol	YALI0E01320g	Q6C7F1	Folliculin domain-containing protein;YALI0_E01320g;ortholog	FOLLICULIN (PTHR31441:SF2)
Cytosol	YALI0D20328g	Q6C8E4	YALI0D20328p;YALI0_D20328g;ortholog	T-COMPLEX PROTEIN 1 SUBUNIT ZETA (PTHR11353:SF21)	chaperonin(PC00073)
Cytosol	YALI0E21648g	Q6C524	Proteasome assembly chaperone 2;YALI0_E21648g;ortholog	PROTEASOME ASSEMBLY CHAPERONE 2 (PTHR12970:SF1)	chaperone(PC00072)
Cytosol	YALI0F00880g	Q6C3C3	YALI0F00880p;YALI0_F00880g;ortholog	DNAJ-LIKE-2, ISOFORM A (PTHR43888:SF10)	chaperone(PC00072)
Cytosol	YALI0B18480g	Q6CE53	Importin N-terminal domain-containing protein;YALI0_B18480g;ortholog	IMPORTIN-9 (PTHR10997:SF9)	transporter(PC00227)
Cytosol	YALI0A09790g	Q6CHE3	YALI0A09790p;YALI0_A09790g;ortholog	IMMUNOGLOBULIN (CD79A)-BINDING PROTEIN 1 (PTHR10933:SF9)	chaperone(PC00072)
Cytosol	YALI0E16060g	Q6C5Q6	Lysophospholipase;YALI0_E16060g;ortholog	LYSOPHOSPHOLIPASE 1-RELATED (PTHR10728:SF33)	phospholipase(PC00186)
Cytosol	YALI0B21890g	Q6CDR3	YALI0B21890p;YALI0_B21890g;ortholog	ACT_7 DOMAIN-CONTAINING PROTEIN (PTHR31131:SF6)
Cytosol	YALI0D12969g	Q6C993	Arrestin_C domain-containing protein;YALI0_D12969g;ortholog	PROTEIN ROD1-RELATED (PTHR11188:SF146)
Cytosol	YALI0C11473g	Q6CC88	S10_plectin domain-containing protein;YALI0_C11473g;ortholog	S10_PLECTIN DOMAIN-CONTAINING PROTEIN (PTHR12146:SF0)	ribosomal protein(PC00202)
Cytosol	YALI0D24387g	Q6C7Y3	Ribosomal protein L15;YALI0_D24387g;ortholog	60S RIBOSOMAL PROTEIN L15 (PTHR11847:SF4)	ribosomal protein(PC00202)
Cytosol	YALI0C06820g	Q6CCT0	Ribos_L4_asso_C domain-containing protein;YALI0_C06820g;ortholog	60S RIBOSOMAL PROTEIN L4 (PTHR19431:SF0)	ribosomal protein(PC00202)
Cytosol	YALI0D16863g	Q6C8U8	Protein kinase domain-containing protein;YALI0_D16863g;ortholog	CASEIN KINASE II SUBUNIT ALPHA (PTHR24054:SF0)
Cytosol	YALI0C04774g	Q6CD10	Septin-type G domain-containing protein;YALI0_C04774g;ortholog	CELL DIVISION CONTROL PROTEIN 11 (PTHR18884:SF52)	cytoskeletal protein(PC00085)
Cytosol	YALI0F14663g	Q6C1N9	40S ribosomal protein S30;YALI0_F14663g;ortholog	40S RIBOSOMAL PROTEIN S30 (PTHR12650:SF15)	ribosomal protein(PC00202)
Cytosol	YALI0C17831g	Q6CBL1	Glutathione synthetase;YALI0_C17831g;ortholog	GLUTATHIONE SYNTHETASE (PTHR11130:SF0)	ligase(PC00142)
Cytosol	YALI0E22462g	Q6C4Z3	Lysophospholipase;YALI0_E22462g;ortholog	LYSOPHOSPHOLIPASE 1-RELATED (PTHR10728:SF33)	phospholipase(PC00186)
Cytosol	YALI0B14949g	Q6CEK5	Non-specific serine/threonine protein kinase;YALI0_B14949g;ortholog	EIF-2-ALPHA KINASE GCN2 (PTHR11042:SF136)	non-receptor serine/threonine protein kinase(PC00167)
Cytosol	YALI0D12408g	Q6C9B9	YALI0D12408p;YALI0_D12408g;ortholog	LD16419P (PTHR10980:SF3)	G-protein modulator(PC00022)
Cytosol	YALI0E06479g	Q6C6T4	Transketolase;YALI0_E06479g;ortholog	TRANSKETOLASE 1-RELATED (PTHR43522:SF2)	transketolase(PC00221)
Cytosol	YALI0D02937g	Q6CAG5	YALI0D02937p;YALI0_D02937g;ortholog	DNAJ PROTEIN HOMOLOG XDJ1 (PTHR43888:SF12)	chaperone(PC00072)
Cytosol	YALI0E18029g	Q6C5H4	Glutathione reductase;GLR1;ortholog	GLUTATHIONE REDUCTASE, MITOCHONDRIAL (PTHR42737:SF2)	reductase(PC00198)
Cytosol	YALI0D11176g	Q6C9H5	Assimilatory sulfite reductase (NADPH);YALI0_D11176g;ortholog	ASSIMILATORY SULFITE REDUCTASE (NADPH) (PTHR19384:SF93)	oxidoreductase(PC00176)
Cytosol	YALI0D20614g	Q6C8D2	YALI0D20614p;YALI0_D20614g;ortholog	40S RIBOSOMAL PROTEIN S18 (PTHR10871:SF3)	ribosomal protein(PC00202)
Cytosol	YALI0E09306g	Q6C6I2	ACPS domain-containing protein;YALI0_E09306g;ortholog	L-AMINOADIPATE-SEMIALDEHYDE DEHYDROGENASE-PHOSPHOPANTETHEINYL TRANSFERASE (PTHR12215:SF10)	transferase(PC00220)
Cytosol	YALI0B08965g	Q6CF99	3,4-dihydroxy-2-butanone 4-phosphate synthase;YALI0_B08965g;ortholog	3,4-DIHYDROXY-2-BUTANONE 4-PHOSPHATE SYNTHASE (PTHR21327:SF18)	hydrolase(PC00121)
Cytosol	YALI0E24497g	Q6C4Q7	Folylpolyglutamate synthase;YALI0_E24497g;ortholog	FOLYLPOLYGLUTAMATE SYNTHASE, MITOCHONDRIAL (PTHR11136:SF5)	ligase(PC00142)
Cytosol	YALI0A19426g	Q6CGH1	Thioredoxin domain-containing protein;YALI0_A19426g;ortholog	PEROXIREDOXIN-6 (PTHR43503:SF4)	peroxidase(PC00180)
Cytosol	YALI0F11759g	Q6C211	Adenosylhomocysteinase;YALI0_F11759g;ortholog	ADENOSYLHOMOCYSTEINASE (PTHR23420:SF0)	hydrolase(PC00121)
Cytosol	YALI0F20658g	Q6C0Y9	Elongator complex protein 1;YALI0_F20658g;ortholog	ELONGATOR COMPLEX PROTEIN 1 (PTHR12747:SF0)	general transcription factor(PC00259)
Cytosol	YALI0E21692g	Q6C522	YALI0E21692p;YALI0_E21692g;ortholog	T-COMPLEX PROTEIN 1 SUBUNIT EPSILON (PTHR11353:SF94)	chaperonin(PC00073)
Cytosol	YALI0F20482g	Q6C0Z7	Ribosomal_S17_N domain-containing protein;YALI0_F20482g;ortholog	40S RIBOSOMAL PROTEIN S11 (PTHR10744:SF9)	ribosomal protein(PC00202)
Cytosol	YALI0E20031g	Q6C592	WD_REPEATS_REGION domain-containing protein;YALI0_E20031g;ortholog	RECEPTOR OF ACTIVATED PROTEIN C KINASE 1 (PTHR19868:SF0)
Cytosol	YALI0B16038g	Q6CEF6	Mevalonate kinase;YALI0_B16038g;ortholog	MEVALONATE KINASE (PTHR43290:SF2)	carbohydrate kinase(PC00065)
Cytosol	YALI0F16819g	Q6C1F3	Enolase;ENO;ortholog	ENOLASE (PTHR11902:SF1)	lyase(PC00144)
Cytosol	YALI0F12529g	Q6C1Y0	IU_nuc_hydro domain-containing protein;YALI0_F12529g;ortholog	IU_NUC_HYDRO DOMAIN-CONTAINING PROTEIN (PTHR12304:SF4)	hydrolase(PC00121)
Cytosol	YALI0D11528g	Q6C9F9	YALI0D11528p;YALI0_D11528g;ortholog	E3 UBIQUITIN-PROTEIN LIGASE E3D (PTHR31531:SF2)	ubiquitin-protein ligase(PC00234)
Cytosol	YALI0D05731g	Q6CA56	YALI0D05731p;YALI0_D05731g;ortholog	40S RIBOSOMAL PROTEIN S15A (PTHR11758:SF16)	ribosomal protein(PC00202)
Cytosol	YALI0B14465g	Q6CEM7	Methylenetetrahydrofolate reductase;YALI0_B14465g;ortholog	METHYLENETETRAHYDROFOLATE REDUCTASE 1 (PTHR45754:SF1)	reductase(PC00198)
Cytosol	YALI0B12848g	Q6CEU5	YALI0B12848p;YALI0_B12848g;ortholog	40S RIBOSOMAL PROTEIN S16 (PTHR21569:SF16)	ribosomal protein(PC00202)
Cytosol	YALI0E26433g	Q6C4I8	Thiamine_BP domain-containing protein;YALI0_E26433g;ortholog	UPF0045 PROTEIN ECM15 (PTHR33777:SF1)
Cytosol	YALI0E22484g	Q6C4Z2	Glutamine amidotransferase type-1 domain-containing protein;YALI0_E22484g;ortholog	GLUTAMINE AMIDOTRANSFERASE YLR126C-RELATED (PTHR42695:SF5)
Cytosol	YALI0C03674g	Q6CD53	Glutaminyl-tRNA synthetase;YALI0_C03674g;ortholog	GLUTAMINE--TRNA LIGASE (PTHR43097:SF4)	aminoacyl-tRNA synthetase(PC00047)
Cytosol	YALI0D08206g	Q6C9U9	Lysophospholipase;YALI0_D08206g;ortholog	LYSOPHOSPHOLIPASE 1-RELATED (PTHR10728:SF33)	phospholipase(PC00186)
Cytosol	YALI0D04092g	Q6CAC3	Aldo_ket_red domain-containing protein;YALI0_D04092g;ortholog	ALDO-KETO REDUCTASE FAMILY 1 MEMBER A1 (PTHR11732:SF421)	reductase(PC00198)
Cytosol	YALI0F08569g	Q6C2E5	Ribosomal_S7 domain-containing protein;YALI0_F08569g;ortholog	40S RIBOSOMAL PROTEIN S5 (PTHR11205:SF18)	ribosomal protein(PC00202)
Cytosol	YALI0B19184g	Q6CE23	TPR_REGION domain-containing protein;YALI0_B19184g;ortholog	SH3 DOMAIN-CONTAINING PROTEIN C23A1.17 (PTHR15175:SF0)	protein-binding activity modulator(PC00095)
Cytosol	YALI0C10780g	Q6CCB9	Isoleucyl-tRNA synthetase;YALI0_C10780g;ortholog	ISOLEUCINE--TRNA LIGASE, MITOCHONDRIAL (PTHR42765:SF1)	aminoacyl-tRNA synthetase(PC00047)
Cytosol	YALI0D02277g	Q6CAJ3	TRANSKETOLASE_1 domain-containing protein;YALI0_D02277g;ortholog	TRANSKETOLASE 1-RELATED (PTHR43522:SF2)	transketolase(PC00221)
Cytosol	YALI0E11495g	Q6C690	AMP deaminase;YALI0_E11495g;ortholog	AMP DEAMINASE (PTHR11359:SF0)	deaminase(PC00088)
Cytosol	YALI0E06831g	Q6C6R8	YALI0E06831p;YALI0_E06831g;ortholog	MICROBODY (PEROXISOME) BIOGENESIS PROTEIN PEROXIN 20 (EUROFUNG) (PTHR10130:SF4)	membrane trafficking regulatory protein(PC00151)
Cytosol	YALI0E04785g	Q6C705	tRNA (guanine-N(7)-)-methyltransferase non-catalytic subunit TRM82;TRM82;ortholog	TRNA (GUANINE-N(7)-)-METHYLTRANSFERASE NON-CATALYTIC SUBUNIT WDR4 (PTHR16288:SF0)	RNA processing factor(PC00147)
Cytosol	YALI0C21956g	Q6CB48	CP-type G domain-containing protein;YALI0_C21956g;ortholog	LARGE SUBUNIT GTPASE 1 HOMOLOG (PTHR45709:SF2)
Cytosol	YALI0E27940g	Q6C4C3	Eukaryotic translation initiation factor 6;TIF6;ortholog	EUKARYOTIC TRANSLATION INITIATION FACTOR 6 (PTHR10784:SF0)	translation initiation factor(PC00224)
Cytosol	YALI0C23100g	Q6CAZ7	YALI0C23100p;YALI0_C23100g;ortholog	TIP41-LIKE PROTEIN (PTHR21021:SF16)
Cytosol	YALI0C20405g	Q6CBB1	S-formylglutathione hydrolase;YALI0_C20405g;ortholog	S-FORMYLGLUTATHIONE HYDROLASE (PTHR10061:SF0)	serine protease(PC00203)
Cytosol	YALI0F18480g	Q6C182	WD_REPEATS_REGION domain-containing protein;YALI0_F18480g;ortholog	PEROXISOMAL TARGETING SIGNAL 2 RECEPTOR (PTHR46027:SF1)
Cytosol	YALI0F17820g	Q6C1A9	Glutamate dehydrogenase;YALI0_F17820g;ortholog	NADP-SPECIFIC GLUTAMATE DEHYDROGENASE 1-RELATED (PTHR43571:SF1)	dehydrogenase(PC00092)
Cytosol	YALI0E21219g	Q6C540	KOW domain-containing protein;YALI0_E21219g;ortholog	60S RIBOSOMAL PROTEIN L26-RELATED (PTHR11143:SF7)	ribosomal protein(PC00202)
Cytosol	YALI0F08283g	Q6C2F8	Nudix hydrolase domain-containing protein;YALI0_F08283g;ortholog	PEROXISOMAL NADH PYROPHOSPHATASE NUDT12 (PTHR42904:SF6)	hydrolase(PC00121)
Cytosol	YALI0F01903g	Q6C381	Ubiquitin carboxyl-terminal hydrolase;YALI0_F01903g;ortholog	USP DOMAIN-CONTAINING PROTEIN (PTHR24006:SF733)	cysteine protease(PC00081)
Cytosol	YALI0B06941g	Q6CFH4	Ribose-5-phosphate isomerase;RKI1;ortholog	RIBOSE-5-PHOSPHATE ISOMERASE (PTHR11934:SF0)	isomerase(PC00135)
Cytosol	YALI0A02354g	Q6CI24	YALI0A02354p;YALI0_A02354g;ortholog	OXYSTEROL-BINDING PROTEIN-RELATED PROTEIN 8 (PTHR10972:SF102)
Cytosol	YALI0B02948g	Q9UVF4	Glycerol-3-phosphate dehydrogenase [NAD(+)] 1;GPD1;ortholog	GLYCEROL-3-PHOSPHATE DEHYDROGENASE [NAD(+)]-RELATED (PTHR11728:SF8)	dehydrogenase(PC00092)
Cytosol	YALI0C08782g	Q6CCJ8	Trafficking protein particle complex subunit BET3;YALI0_C08782g;ortholog	TRAFFICKING PROTEIN PARTICLE COMPLEX SUBUNIT (PTHR13048:SF0)
Cytosol	YALI0E20603g	Q6C568	Glutaminase;YALI0_E20603g;ortholog	PYRIDOXAL 5'-PHOSPHATE SYNTHASE SUBUNIT SNO1-RELATED (PTHR31559:SF0)	lyase(PC00144)
Cytosol	YALI0A18205g	Q6CGM0	40S ribosomal protein S0;RPS0;ortholog	40S RIBOSOMAL PROTEIN SA (PTHR11489:SF9)	ribosomal protein(PC00202)
Cytosol	YALI0B15290g	Q6CEI9	SVP1-like protein 2;HSV2;ortholog	WD REPEAT DOMAIN PHOSPHOINOSITIDE-INTERACTING PROTEIN 3 (PTHR11227:SF18)
Cytosol	YALI0D04917g	Q6CA89	YALI0D04917p;YALI0_D04917g;ortholog	TRNA SELENOCYSTEINE 1-ASSOCIATED PROTEIN 1-RELATED (PTHR47640:SF10)
Cytosol	YALI0E29139g	Q6C474	Tyrosine--tRNA ligase;YALI0_E29139g;ortholog	TYROSINE--TRNA LIGASE, MITOCHONDRIAL (PTHR11766:SF0)	aminoacyl-tRNA synthetase(PC00047)
Cytosol	YALI0C21560g	Q6CB65	YALI0C21560p;YALI0_C21560g;ortholog	60S RIBOSOMAL PROTEIN L3 (PTHR11363:SF5)	ribosomal protein(PC00202)
Cytosol	YALI0E07183g	Q6C6Q6	PCI domain-containing protein;YALI0_E07183g;ortholog	26S PROTEASOME NON-ATPASE REGULATORY SUBUNIT 13 (PTHR10539:SF0)	protease(PC00190)
Cytosol	YALI0F20768g	Q6C0Y4	Ribonucloprotein;YALI0_F20768g;ortholog	H/ACA RIBONUCLEOPROTEIN COMPLEX SUBUNIT 2 (PTHR23105:SF54)	ribosomal protein(PC00202)
Cytosol	YALI0D19844g	Q6C8G6	Tubulin-specific chaperone A;YALI0_D19844g;ortholog	TUBULIN-SPECIFIC CHAPERONE A (PTHR21500:SF0)	chaperonin(PC00073)
Cytosol	YALI0A20152g	Q6CGD8	Elongation factor 2;YALI0_A20152g;ortholog	ELONGATION FACTOR 2 (PTHR42908:SF10)	translation elongation factor(PC00222)
Cytosol	YALI0C09735g	Q6CCF9	YALI0C09735p;YALI0_C09735g;ortholog	RUTC FAMILY PROTEIN UK114 (PTHR11803:SF13)	deaminase(PC00088)
Cytosol	YALI0E14927g	Q6C5V3	YALI0E14927p;YALI0_E14927g;ortholog	NSFL1 COFACTOR P47 (PTHR23333:SF20)	protein-binding activity modulator(PC00095)
Cytosol	YALI0F17512g	Q6C1C3	YALI0F17512p;YALI0_F17512g;ortholog	54S RIBOSOMAL PROTEIN L38, MITOCHONDRIAL (PTHR11761:SF3)	ribosomal protein(PC00202)
Cytosol	YALI0C11033g	Q6CCA7	Phosphatase tensin-type domain-containing protein;YALI0_C11033g;ortholog	PHOSPHATIDYLINOSITOL 3,4,5-TRISPHOSPHATE 3-PHOSPHATASE AND DUAL-SPECIFICITY PROTEIN PHOSPHATASE PTEN (PTHR12305:SF81)	protein phosphatase(PC00195)
Cytosol	YALI0B18298g	B5FVB6	HMA domain-containing protein;YALI0_B18298g;ortholog	COPPER TRANSPORT PROTEIN ATOX1 (PTHR46365:SF1)
Cytosol	YALI0B08866g	Q6CFA4	Ribosomal_L18e/L15P domain-containing protein;YALI0_B08866g;ortholog	60S RIBOSOMAL PROTEIN L18 (PTHR10934:SF2)	ribosomal protein(PC00202)
Cytosol	YALI0E13618g	Q6C603	60S ribosomal protein L7;RPL7;ortholog	60S RIBOSOMAL PROTEIN L7-RELATED (PTHR11524:SF16)	ribosomal protein(PC00202)
Cytosol	YALI0D22264g	Q6C868	Aspartyl-tRNA synthetase;YALI0_D22264g;ortholog	ASPARTATE--TRNA LIGASE, CYTOPLASMIC (PTHR43450:SF1)	aminoacyl-tRNA synthetase(PC00047)
Cytosol	YALI0B16104g	Q6CEF3	GMP synthase [glutamine-hydrolyzing];GUA1;ortholog	GMP SYNTHASE [GLUTAMINE-HYDROLYZING] (PTHR11922:SF2)	ligase(PC00142)
Cytosol	YALI0B21076g	Q6CDU7	Ribosomal_L18e/L15P domain-containing protein;YALI0_B21076g;ortholog	60S RIBOSOMAL PROTEIN L27A (PTHR11721:SF3)	ribosomal protein(PC00202)
Cytosol	YALI0F20438g	Q6C0Z9	YALI0F20438p;YALI0_F20438g;ortholog	RIBOSOME BIOGENESIS PROTEIN UTP30 (PTHR23105:SF175)	ribosomal protein(PC00202)
Cytosol	YALI0B06963g	Q6CFH3	Serine/threonine-protein phosphatase;YALI0_B06963g;ortholog	SERINE/THREONINE-PROTEIN PHOSPHATASE 5 (PTHR45668:SF5)	protein phosphatase(PC00195)
Cytosol	YALI0E03718g	Q6C752	Arrestin_N domain-containing protein;YALI0_E03718g;ortholog	PROTEIN ECM21-RELATED (PTHR11188:SF161)
Cytosol	YALI0A00132g	Q6CIA7	YALI0A00132p;YALI0_A00132g;ortholog	RIBOSOME-ASSOCIATED MOLECULAR CHAPERONE SSB1-RELATED (PTHR19375:SF467)
Cytosol	YALI0A07403g	Q6CHM2	YALI0A07403p;YALI0_A07403g;ortholog	LD16419P (PTHR10980:SF3)	G-protein modulator(PC00022)
Cytosol	YALI0D17930g	Q6C8Q1	Chorismate synthase;YALI0_D17930g;ortholog	CHORISMATE SYNTHASE (PTHR21085:SF0)	lyase(PC00144)
Cytosol	YALI0E27049g	Q6C4G2	E3 ubiquitin-protein ligase listerin;YALI0_E27049g;ortholog	E3 UBIQUITIN-PROTEIN LIGASE LISTERIN (PTHR12389:SF0)	ubiquitin-protein ligase(PC00234)
Cytosol	YALI0B18348g	Q6CE59	Mannose-6-phosphate isomerase;YALI0_B18348g;ortholog	MANNOSE-6-PHOSPHATE ISOMERASE (PTHR10309:SF0)	isomerase(PC00135)
Cytosol	YALI0E13508g	Q6C608	J domain-containing protein;YALI0_E13508g;ortholog	DNAJ HOMOLOG SUBFAMILY B MEMBER 13 (PTHR24078:SF519)	chaperone(PC00072)
Cytosol	YALI0B17754g	Q6CE83	DUF2428 domain-containing protein;YALI0_B17754g;ortholog	DUF2428 DOMAIN-CONTAINING PROTEIN (PTHR14387:SF0)	scaffold/adaptor protein(PC00226)
Cytosol	YALI0F08393g	Q6C2F3	Nascent polypeptide-associated complex subunit beta;EGD1;ortholog	TRANSCRIPTION FACTOR BTF3 (PTHR10351:SF23)	DNA-binding transcription factor(PC00218)
Cytosol	YALI0D25146g	Q6C7V0	COP9 signalosome complex subunit 4;YALI0_D25146g;ortholog	COP9 SIGNALOSOME COMPLEX SUBUNIT 4 (PTHR10855:SF2)	protease(PC00190)
Cytosol	YALI0D12400g	P29407	Phosphoglycerate kinase;PGK1;ortholog	PHOSPHOGLYCERATE KINASE (PTHR11406:SF0)	carbohydrate kinase(PC00065)
Cytosol	YALI0F28457g	Q99144	Peroxisomal targeting signal receptor;PAY32;ortholog	TPR_REGION DOMAIN-CONTAINING PROTEIN (PTHR10130:SF0)	membrane trafficking regulatory protein(PC00151)
Cytosol	YALI0D20526g	Q6C8D6	YALI0D20526p;YALI0_D20526g;ortholog	12 KDA HEAT SHOCK PROTEIN (PTHR28145:SF1)
Cytosol	YALI0F26873g	Q6C088	Septin-type G domain-containing protein;YALI0_F26873g;ortholog	CELL DIVISION CONTROL PROTEIN 12 (PTHR18884:SF109)	cytoskeletal protein(PC00085)
Cytosol	YALI0E34826g	B5FVG8	40S ribosomal protein S27;YALI0_E34826g;ortholog	40S RIBOSOMAL PROTEIN S27 (PTHR11594:SF0)	ribosomal protein(PC00202)
Cytosol	YALI0E14817g	Q6C5V5	YALI0E14817p;YALI0_E14817g;ortholog	DEOXYRIBONUCLEASE TATDN1-RELATED (PTHR10060:SF15)
Cytosol	YALI0D17600g	Q6C8R5	Cytoplasmic tRNA 2-thiolation protein 1;NCS6;ortholog	CYTOPLASMIC TRNA 2-THIOLATION PROTEIN 1 (PTHR11807:SF12)
Cytosol	YALI0F08437g	Q6C2F1	60S ribosomal protein L29;YALI0_F08437g;ortholog	60S RIBOSOMAL PROTEIN L29 (PTHR12884:SF0)	ribosomal protein(PC00202)
Cytosol	YALI0F09603g	Q6C297	S-(hydroxymethyl)glutathione dehydrogenase;YALI0_F09603g;ortholog	ALCOHOL DEHYDROGENASE CLASS-3 (PTHR43880:SF12)	dehydrogenase(PC00092)
Cytosol	YALI0F18590g	Q6C177	Aldo_ket_red domain-containing protein;YALI0_F18590g;ortholog	D-ARABINOSE DEHYDROGENASE [NAD(P)+] HEAVY CHAIN (PTHR11732:SF485)	reductase(PC00198)
Cytosol	YALI0F11473g	Q6C224	CCT-beta;YALI0_F11473g;ortholog	T-COMPLEX PROTEIN 1 SUBUNIT BETA (PTHR11353:SF23)	chaperonin(PC00073)
Cytosol	YALI0C23562g	Q6CAX5	Peptide-N(4)-(N-acetyl-beta-glucosaminyl)asparagine amidase;PNG1;ortholog	PEPTIDE-N(4)-(N-ACETYL-BETA-GLUCOSAMINYL)ASPARAGINE AMIDASE (PTHR12143:SF19)	hydrolase(PC00121)
Cytosol	YALI0B01892g	Q6CG08	Ribosomal_L5_C domain-containing protein;YALI0_B01892g;ortholog	54S RIBOSOMAL PROTEIN L7, MITOCHONDRIAL (PTHR11994:SF4)	ribosomal protein(PC00202)
Cytosol	YALI0E13970g	Q6C5Y9	MINDY_DUB domain-containing protein;YALI0_E13970g;ortholog	MINDY_DUB DOMAIN-CONTAINING PROTEIN (PTHR18063:SF6)
Cytosol	YALI0F27951g	Q6C042	YALI0F27951p;YALI0_F27951g;ortholog	PROGRAMMED CELL DEATH PROTEIN 5 (PTHR10840:SF0)	protein-binding activity modulator(PC00095)
Cytosol	YALI0A10725g	Q6CHA6	40S ribosomal protein S7;YALI0_A10725g;ortholog	40S RIBOSOMAL PROTEIN S7 (PTHR11278:SF0)	ribosomal protein(PC00202)
Cytosol	YALI0A09856g	Q6CHE0	Glycine cleavage system P protein;YALI0_A09856g;ortholog	GLYCINE DEHYDROGENASE (DECARBOXYLATING), MITOCHONDRIAL (PTHR11773:SF1)	dehydrogenase(PC00092)
Cytosol	YALI0E30525g	Q6C419	YALI0E30525p;YALI0_E30525g;ortholog	PROTEIN ECM21-RELATED (PTHR11188:SF161)
Cytosol	YALI0C00319g	Q6CDI2	YALI0C00319p;YALI0_C00319g;ortholog	ALDO_KET_RED DOMAIN-CONTAINING PROTEIN (PTHR11732:SF492)	reductase(PC00198)
Cytosol	YALI0C07414g	Q6CCQ8	YALI0C07414p;YALI0_C07414g;ortholog	ALCOHOL DEHYDROGENASE (PTHR42901:SF1)	dehydrogenase(PC00092)
Cytosol	YALI0F24497g	Q6C0I0	13 kDa ribonucleoprotein-associated protein;SNU13;ortholog	NHP2-LIKE PROTEIN 1 (PTHR23105:SF38)	ribosomal protein(PC00202)
Cytosol	YALI0B00572g	Q6CG63	Methylenetetrahydrofolate reductase;YALI0_B00572g;ortholog	METHYLENETETRAHYDROFOLATE REDUCTASE (PTHR45754:SF3)	reductase(PC00198)
Cytosol	YALI0C02717g	Q6CD92	USP domain-containing protein;YALI0_C02717g;ortholog	UBIQUITINYL HYDROLASE 1 (PTHR24006:SF781)	cysteine protease(PC00081)
Cytosol	YALI0D11770g	Q6C9E8	AAA domain-containing protein;YALI0_D11770g;ortholog	26S PROTEASOME REGULATORY SUBUNIT 6B (PTHR23073:SF8)	protease(PC00190)
Cytosol	YALI0D27170g	Q6C7L2	Anthranilate phosphoribosyltransferase;YALI0_D27170g;ortholog	ANTHRANILATE PHOSPHORIBOSYLTRANSFERASE (PTHR43285:SF2)	glycosyltransferase(PC00111)
Cytosol	YALI0F05803g	Q6C2R3	YALI0F05803p;YALI0_F05803g;ortholog	40S RIBOSOMAL PROTEIN S15 (PTHR11880:SF2)	ribosomal protein(PC00202)
Cytosol	YALI0F27885g	Q6C045	6PF2K domain-containing protein;YALI0_F27885g;ortholog	6-PHOSPHOFRUCTO-2-KINASE 1 (PTHR10606:SF32)	carbohydrate phosphatase(PC00066)
Cytosol	YALI0E23584g	Q6C4U6	60S ribosomal protein L24;RPL24;ortholog	TRASH DOMAIN-CONTAINING PROTEIN (PTHR10792:SF1)	ribosomal protein(PC00202)
Cytosol	YALI0C11649g	Q6CC80	Ubiquitin carboxyl-terminal hydrolase;YALI0_C11649g;ortholog	UBIQUITIN CARBOXYL-TERMINAL HYDROLASE 36 (PTHR24006:SF856)	cysteine protease(PC00081)
Cytosol	YALI0D12903g	O59950	40S ribosomal protein S4;RPS4;ortholog	40S RIBOSOMAL PROTEIN S4-RELATED (PTHR11581:SF0)	ribosomal protein(PC00202)
Cytosol	YALI0D12342g	Q6C9C3	Copper transport protein 86;YALI0_D12342g;ortholog	ATAXIN-10 (PTHR13255:SF0)
Cytosol	YALI0D23639g	Q6C814	Lysyl-tRNA synthetase;YALI0_D23639g;ortholog	LYSINE--TRNA LIGASE, MITOCHONDRIAL (PTHR42918:SF5)	aminoacyl-tRNA synthetase(PC00047)
Cytosol	YALI0A08668g	Q6CHH8	Pyridoxal kinase;YALI0_A08668g;ortholog	PYRIDOXAL KINASE (PTHR10534:SF2)	kinase(PC00137)
Cytosol	YALI0C09328g	Q6CCH5	TPR_REGION domain-containing protein;YALI0_C09328g;ortholog	TPR_REGION DOMAIN-CONTAINING PROTEIN (PTHR45831:SF2)
Cytosol	YALI0B06578g	Q6CFI9	YALI0B06578p;YALI0_B06578g;ortholog	37S RIBOSOMAL PROTEIN SWS2, MITOCHONDRIAL (PTHR10871:SF1)	ribosomal protein(PC00202)
Cytosol	YALI0B17072g	Q6CEB0	Ubiquitin carboxyl-terminal hydrolase;YALI0_B17072g;ortholog	UBIQUITIN CARBOXYL-TERMINAL HYDROLASE (PTHR24006:SF664)	cysteine protease(PC00081)
Cytosol	YALI0D20416g	Q6C8E1	YALI0D20416p;YALI0_D20416g;ortholog	SEC1 FAMILY DOMAIN-CONTAINING PROTEIN 1 (PTHR11679:SF2)	membrane trafficking regulatory protein(PC00151)
Cytosol	YALI0D16291g	Q6C8W8	Tr-type G domain-containing protein;YALI0_D16291g;ortholog	ELONGATION FACTOR-LIKE GTPASE 1 (PTHR42908:SF3)	translation elongation factor(PC00222)
Cytosol	YALI0E26741g	Q12724	Orotidine 5'-phosphate decarboxylase;URA3;ortholog	OROTIDINE 5'-PHOSPHATE DECARBOXYLASE (PTHR32119:SF2)	decarboxylase(PC00089)
Cytosol	YALI0D03333g	Q6CAF2	Ribonucleoside-diphosphate reductase;YALI0_D03333g;ortholog	RIBONUCLEOSIDE-DIPHOSPHATE REDUCTASE LARGE SUBUNIT (PTHR11573:SF6)	reductase(PC00198)
Cytosol	YALI0B11528g	Q6CEZ8	Biogenesis of lysosome-related organelles complex 1 subunit 1;YALI0_B11528g;ortholog	BIOGENESIS OF LYSOSOME-RELATED ORGANELLES COMPLEX 1 SUBUNIT 1 (PTHR13073:SF0)	membrane traffic protein(PC00150)
Cytosol	YALI0F00638g	Q6C3D4	NTF2 domain-containing protein;YALI0_F00638g;ortholog	AT27578P (PTHR10693:SF20)	RNA metabolism protein(PC00031)
Cytosol	YALI0E07139g	Q6C6Q8	Importin N-terminal domain-containing protein;YALI0_E07139g;ortholog	EXPORTIN-2 (PTHR10997:SF8)	transporter(PC00227)
Cytosol	YALI0D13104g	Q6C986	Ribosomal_L16 domain-containing protein;YALI0_D13104g;ortholog	60S RIBOSOMAL PROTEIN L10 (PTHR11726:SF10)	ribosomal protein(PC00202)
Cytosol	YALI0D16357g	P59680	ATP-dependent 6-phosphofructokinase;PFK1;ortholog	ATP-DEPENDENT 6-PHOSPHOFRUCTOKINASE (PTHR13697:SF4)	carbohydrate kinase(PC00065)
Cytosol	YALI0F24123g	Q6C0J5	60S ribosomal protein L20;YALI0_F24123g;ortholog	60S RIBOSOMAL PROTEIN L18A (PTHR10052:SF1)	ribosomal protein(PC00202)
Cytosol	YALI0B15598g	Q6CEH4	6-phosphogluconate dehydrogenase, decarboxylating;YALI0_B15598g;ortholog	6-PHOSPHOGLUCONATE DEHYDROGENASE, DECARBOXYLATING (PTHR11811:SF25)	dehydrogenase(PC00092)
Cytosol	YALI0D05697g	B5FVE0	60S ribosomal protein L39;YALI0_D05697g;ortholog	60S RIBOSOMAL PROTEIN L39 (PTHR19970:SF0)	ribosomal protein(PC00202)
Cytosol	YALI0D20570g	Q6C8D4	T-complex protein 1 subunit gamma;YALI0_D20570g;ortholog	T-COMPLEX PROTEIN 1 SUBUNIT GAMMA (PTHR11353:SF24)	chaperonin(PC00073)
Cytosol	YALI0B13420g	Q6CES3	S-methyl-5'-thioadenosine phosphorylase;MEU1;ortholog	S-METHYL-5'-THIOADENOSINE PHOSPHORYLASE (PTHR42679:SF2)	nucleotide kinase(PC00172)
Cytosol	YALI0C15224g	Q6CBV3	Tyrosine--tRNA ligase;YALI0_C15224g;ortholog	TYROSINE--TRNA LIGASE (PTHR42765:SF2)	aminoacyl-tRNA synthetase(PC00047)
Cytosol	YALI0B15840g	Q6CEG4	Aha1_N domain-containing protein;YALI0_B15840g;ortholog	AHA1_N DOMAIN-CONTAINING PROTEIN (PTHR13009:SF8)	chaperone(PC00072)
Cytosol	YALI0E26004g	Q6C4K5	Fructose-bisphosphate aldolase;YALI0_E26004g;ortholog	FRUCTOSE-BISPHOSPHATE ALDOLASE (PTHR30559:SF0)	aldolase(PC00044)
Cytosol	YALI0F27907g	Q6C044	Autophagy-related protein 18;ATG18;ortholog	WD REPEAT DOMAIN PHOSPHOINOSITIDE-INTERACTING PROTEIN 2 (PTHR11227:SF17)
Cytosol	YALI0E17633g	Q6C5J2	6PF2K domain-containing protein;YALI0_E17633g;ortholog	6-PHOSPHOFRUCTO-2-KINASE (PTHR10606:SF44)	carbohydrate phosphatase(PC00066)
Cytosol	YALI0B12078g	Q6CEX7	YALI0B12078p;YALI0_B12078g;ortholog	METHYLENETETRAHYDROFOLATE DEHYDROGENASE [NAD(+)] (PTHR48099:SF3)
Cytosol	YALI0C06369g	Q6CCU7	Glyceraldehyde-3-phosphate dehydrogenase;GPD;ortholog	GLYCERALDEHYDE-3-PHOSPHATE DEHYDROGENASE-RELATED (PTHR10836:SF76)	dehydrogenase(PC00092)
Cytosol	YALI0E22781g	Q6C4Y2	YALI0E22781p;YALI0_E22781g;ortholog	OXYSTEROL-BINDING PROTEIN HOMOLOG 3 (PTHR10972:SF96)
Cytosol	YALI0F09273g	Q6C2B3	YALI0F09273p;YALI0_F09273g;ortholog	TRIOKINASE/FMN CYCLASE (PTHR28629:SF4)	cyclase(PC00079)
Cytosol	YALI0E04763g	Q6C706	PABS domain-containing protein;YALI0_E04763g;ortholog	SPERMIDINE SYNTHASE (PTHR11558:SF11)	transferase(PC00220)
Cytosol	YALI0B12804g	Q6CEU7	YALI0B12804p;YALI0_B12804g;ortholog	60S ACIDIC RIBOSOMAL PROTEIN P1-RELATED (PTHR45696:SF10)	ribosomal protein(PC00202)
Cytosol	YALI0C11693g	Q6CC78	YALI0C11693p;YALI0_C11693g;ortholog	OXYSTEROL-BINDING PROTEIN HOMOLOG 4-RELATED (PTHR10972:SF184)
Cytosol	YALI0E01848g	Q6C7C9	EKC/KEOPS complex subunit CGI121;CGI121;ortholog	EKC/KEOPS COMPLEX SUBUNIT TPRKB (PTHR15840:SF10)
Cytosol	YALI0F23463g	Q6C0M3	Adenosine kinase;YALI0_F23463g;ortholog	ADENOSINE KINASE (PTHR45769:SF3)
Cytosol	YALI0C16434g	Q6CBQ9	Guanylate kinase;YALI0_C16434g;ortholog	GUANYLATE KINASE (PTHR23117:SF13)	kinase(PC00137)
Cytosol	YALI0B21252g	Q6CDT9	YALI0B21252p;YALI0_B21252g;ortholog	60S ACIDIC RIBOSOMAL PROTEIN P1-RELATED (PTHR45696:SF10)	ribosomal protein(PC00202)
Cytosol	YALI0F12111g	Q6C1Z5	J domain-containing protein;YALI0_F12111g;ortholog	DNAJ-LIKE PROTEIN 1 (PTHR45006:SF1)	chaperone(PC00072)
Cytosol	YALI0C15895g	Q6CBS7	60S ribosomal protein L17;RPL17;ortholog	60S RIBOSOMAL PROTEIN L17 (PTHR11593:SF10)	ribosomal protein(PC00202)
Cytosol	YALI0E04224g	Q6C731	YALI0E04224p;YALI0_E04224g;ortholog	HYDROXYMETHYLPYRIMIDINE/PHOSPHOMETHYLPYRIMIDINE KINASE THI20-RELATED (PTHR20858:SF17)	kinase(PC00137)
Cytosol	YALI0F16291g	Q6C1H2	Lysine--tRNA ligase;YALI0_F16291g;ortholog	LYSINE--TRNA LIGASE (PTHR42918:SF9)	aminoacyl-tRNA synthetase(PC00047)
Cytosol	YALI0C09460g	Q6CCH0	NADPH-dependent diflavin oxidoreductase 1;TAH18;ortholog	NADPH-DEPENDENT DIFLAVIN OXIDOREDUCTASE 1 (PTHR19384:SF10)	oxidoreductase(PC00176)
Cytosol	YALI0B07117g	Q6CFG7	Aldo_ket_red domain-containing protein;YALI0_B07117g;ortholog	ALDO-KETO REDUCTASE FAMILY 1 MEMBER A1 (PTHR11732:SF421)	reductase(PC00198)
Cytosol	YALI0B15059g	P34229	Fatty acid synthase subunit beta;FAS1;ortholog	FATTY ACID SYNTHASE SUBUNIT BETA (PTHR10982:SF21)
Cytosol	YALI0C16995g	Q6CBN4	Phosphoenolpyruvate carboxykinase (ATP);YALI0_C16995g;ortholog	PHOSPHOENOLPYRUVATE CARBOXYKINASE (ATP) (PTHR30031:SF0)	kinase(PC00137)
Cytosol	YALI0E18348g	Q6C5G1	Aldo_ket_red domain-containing protein;YALI0_E18348g;ortholog	ALDO-KETO REDUCTASE FAMILY 1 MEMBER A1 (PTHR11732:SF421)	reductase(PC00198)
Cytosol	YALI0E20207g	Q6C584	Phosphotransferase;YALI0_E20207g;ortholog	HEXOKINASE YLR446W-RELATED (PTHR19443:SF24)	kinase(PC00137)
Cytosol	YALI0F18920g	Q6C162	YALI0F18920p;YALI0_F18920g;ortholog	YALI0F18920P (PTHR11188:SF156)
Cytosol	YALI0F18898g	Q6C163	GLTP domain-containing protein;YALI0_F18898g;ortholog	PLECKSTRIN HOMOLOGY DOMAIN-CONTAINING FAMILY A MEMBER 3 (PTHR10219:SF25)	transfer/carrier protein(PC00219)
Cytosol	YALI0B04224g	Q6CFS7	60S ribosomal protein L44;RPL44;ortholog	60S RIBOSOMAL PROTEIN L36A (PTHR10369:SF3)	ribosomal protein(PC00202)
Cytosol	YALI0E32542g	Q6C3S2	Coatomer subunit delta;YALI0_E32542g;ortholog	COATOMER SUBUNIT DELTA (PTHR10121:SF0)	vesicle coat protein(PC00235)
Cytosol	YALI0F01606g	Q6C394	YALI0F01606p;YALI0_F01606g;ortholog	CHROMOSOME 1, WHOLE GENOME SHOTGUN SEQUENCE (PTHR28629:SF12)	cyclase(PC00079)
Cytosol	YALI0B15268g	Q6CEJ0	Aldo_ket_red domain-containing protein;YALI0_B15268g;ortholog	NADPH-DEPENDENT ALPHA-KETO AMIDE REDUCTASE (PTHR11732:SF461)	reductase(PC00198)
Cytosol	YALI0E29843g	Q6C444	Biogenesis of lysosome-related organelles complex 1 subunit KXD1;YALI0_E29843g;ortholog	BIOGENESIS OF LYSOSOME-RELATED ORGANELLES COMPLEX 1 SUBUNIT KXD1 (PTHR37787:SF1)
Cytosol	YALI0A20746g	Q6CGB1	YALI0A20746p;YALI0_A20746g;ortholog	40S RIBOSOMAL PROTEIN S23 (PTHR11652:SF14)	ribosomal protein(PC00202)
Cytosol	YALI0E01056g	F2Z650	Formyltetrahydrofolate synthetase;YALI0_E01056g;ortholog	C-1-TETRAHYDROFOLATE SYNTHASE, CYTOPLASMIC (PTHR48099:SF5)
Cytosol	YALI0F30811g	Q6BZU5	Aldo_ket_red domain-containing protein;YALI0_F30811g;ortholog	ALDO_KET_RED DOMAIN-CONTAINING PROTEIN (PTHR42686:SF1)	reductase(PC00198)
Cytosol	YALI0B20504g	Q6CDX3	YALI0B20504p;YALI0_B20504g;ortholog	40S RIBOSOMAL PROTEIN S19 (PTHR11710:SF0)	ribosomal protein(PC00202)
Cytosol	YALI0D11110g	Q6C9H7	Anthranilate synthase component 2;YALI0_D11110g;ortholog	MULTIFUNCTIONAL TRYPTOPHAN BIOSYNTHESIS PROTEIN (PTHR43418:SF4)
Cytosol	YALI0B02860g	Q6CFX0	26S proteasome regulatory subunit RPN1;YALI0_B02860g;ortholog	26S PROTEASOME NON-ATPASE REGULATORY SUBUNIT 2 (PTHR10943:SF1)	protease(PC00190)
Cytosol	YALI0D16401g	Q6C8W3	UV excision repair protein RAD23;YALI0_D16401g;ortholog	UV EXCISION REPAIR PROTEIN RAD23 (PTHR10621:SF0)	damaged DNA-binding protein(PC00086)
Cytosol	YALI0C18689g	P36966	Peroxisomal biogenesis factor 6;PEX6;ortholog	PEROXISOME ASSEMBLY FACTOR 2 (PTHR23077:SF9)
Cytosol	YALI0E31086g	Q6C3Z3	Glyco_transf_20 domain-containing protein;YALI0_E31086g;ortholog	TREHALOSE SYNTHASE COMPLEX REGULATORY SUBUNIT TPS3-RELATED (PTHR10788:SF15)
Cytosol	YALI0B21780g	Q6CDR7	Aldo_ket_red domain-containing protein;YALI0_B21780g;ortholog	ALDO-KETO REDUCTASE FAMILY 1 MEMBER A1 (PTHR11732:SF421)	reductase(PC00198)
Cytosol	YALI0A19822g	Q6CGF3	YALI0A19822p;YALI0_A19822g;ortholog	NUCLEAR CAP-BINDING PROTEIN SUBUNIT 3 (PTHR16291:SF0)
Cytosol	YALI0C13508g	Q6CC16	Aldo_ket_red domain-containing protein;YALI0_C13508g;ortholog	ALDO-KETO REDUCTASE FAMILY 1 MEMBER A1 (PTHR11732:SF421)	reductase(PC00198)
Cytosol	YALI0E20889g	Q6C555	Golgi to ER traffic protein 1;GET1;ortholog	GOLGI TO ER TRAFFIC PROTEIN 1 (PTHR11760:SF21)	ribosomal protein(PC00202)
Cytosol	YALI0E20581g	Q6C569	Ribosomal_S10 domain-containing protein;YALI0_E20581g;ortholog	40S RIBOSOMAL PROTEIN S20 (PTHR11700:SF8)	ribosomal protein(PC00202)
Cytosol	YALI0E14212g	Q6C5X8	Ribosomal_L28e domain-containing protein;YALI0_E14212g;ortholog	60S RIBOSOMAL PROTEIN L28 (PTHR10544:SF0)	ribosomal protein(PC00202)
Cytosol	YALI0F20218g	Q6C109	Valyl-tRNA synthetase;YALI0_F20218g;ortholog	VALINE--TRNA LIGASE (PTHR11946:SF93)	aminoacyl-tRNA synthetase(PC00047)
Cytosol	YALI0D14344g	Q6C945	YALI0D14344p;YALI0_D14344g;ortholog	GOLGI TO ER TRAFFIC PROTEIN 4 HOMOLOG (PTHR12875:SF0)
Cytosol	YALI0E02244g	Q6C7B1	YALI0E02244p;YALI0_E02244g;ortholog	PHOSPHOGLUCOMUTASE 2A-RELATED (PTHR45745:SF1)	mutase(PC00160)
Cytosol	YALI0C00407g	P18120	3-isopropylmalate dehydrogenase;LEU2;ortholog	3-ISOPROPYLMALATE DEHYDROGENASE (PTHR42979:SF1)	dehydrogenase(PC00092)
Cytosol	YALI0F24981g	Q6C0G3	Diphthamide biosynthesis protein 3;DPH3;ortholog	DPH3 HOMOLOG (PTHR21454:SF31)
Cytosol	YALI0F21010g	Q99148	Bifunctional purine biosynthetic protein ADE1;ADE1;ortholog	TRIFUNCTIONAL PURINE BIOSYNTHETIC PROTEIN ADENOSINE-3 (PTHR10520:SF12)
Cytosol	YALI0C03872g	Q6CD45	40S ribosomal protein S25;YALI0_C03872g;ortholog	40S RIBOSOMAL PROTEIN S25 (PTHR12850:SF5)	ribosomal protein(PC00202)
Cytosol	YALI0D00429g	Q6CAS1	CS domain-containing protein;YALI0_D00429g;ortholog	CO-CHAPERONE PROTEIN DAF-41 (PTHR22932:SF1)	chaperone(PC00072)
Cytosol	YALI0F07711g	Q6C2I1	Glucose-6-phosphate isomerase;YALI0_F07711g;ortholog	GLUCOSE-6-PHOSPHATE ISOMERASE (PTHR11469:SF1)	isomerase(PC00135)
Cytosol	YALI0E24453g	Q6C4Q9	Autophagy-related protein 3;ATG3;ortholog	UBIQUITIN-LIKE-CONJUGATING ENZYME ATG3 (PTHR12866:SF2)	ubiquitin-protein ligase(PC00234)
Cytosol	YALI0B14509g	Q6CEM5	S-adenosylmethionine synthase;YALI0_B14509g;ortholog	S-ADENOSYLMETHIONINE SYNTHASE ISOFORM TYPE-2 (PTHR11964:SF1)	nucleotidyltransferase(PC00174)
Cytosol	YALI0F03597g	Q6C307	IU_nuc_hydro domain-containing protein;YALI0_F03597g;ortholog	URIDINE NUCLEOSIDASE (PTHR12304:SF47)	hydrolase(PC00121)
Cytosol	YALI0D12727g	Q6C9A4	YALI0D12727p;YALI0_D12727g;ortholog	EUKARYOTIC TRANSLATION INITIATION FACTOR 2D (PTHR12217:SF4)	translation initiation factor(PC00224)
Cytosol	YALI0D13882g	Q6C955	YALI0D13882p;YALI0_D13882g;ortholog	60S RIBOSOMAL PROTEIN L12 (PTHR11661:SF2)	ribosomal protein(PC00202)
Cytosol	YALI0D24211g	Q6C7Z0	USP domain-containing protein;YALI0_D24211g;ortholog	UBIQUITIN CARBOXYL-TERMINAL HYDROLASE (PTHR24006:SF866)	cysteine protease(PC00081)
Cytosol	YALI0D26928g	Q6C7M3	Biogenesis of lysosome-related organelles complex 1 subunit CNL1;YALI0_D26928g;ortholog	BIOGENESIS OF LYSOSOME-RELATED ORGANELLES COMPLEX 1 SUBUNIT CNL1 (PTHR39145:SF1)
Cytosol	YALI0F25201g	Q6C0F3	GAF domain-containing protein;YALI0_F25201g;ortholog	FREE METHIONINE-R-SULFOXIDE REDUCTASE (PTHR21021:SF15)
Cytosol	YALI0E01298g	P80547	Fatty acid-binding protein;SCP2;ortholog	SCP2 DOMAIN-CONTAINING PROTEIN (PTHR10094:SF25)	transfer/carrier protein(PC00219)
Cytosol	YALI0E19701g	Q6C5A4	40S ribosomal protein S26;YALI0_E19701g;ortholog	40S RIBOSOMAL PROTEIN S26 (PTHR12538:SF0)	ribosomal protein(PC00202)
Cytosol	YALI0A01397g	Q6CI61	RIC1 domain-containing protein;YALI0_A01397g;ortholog	GUANINE NUCLEOTIDE EXCHANGE FACTOR SUBUNIT RIC1 (PTHR22746:SF10)
Cytosol	YALI0E19657g	Q6C5A6	YALI0E19657p;YALI0_E19657g;ortholog	2-HYDROXYACID DEHYDROGENASE YGL185C-RELATED (PTHR10996:SF178)	dehydrogenase(PC00092)
Cytosol	YALI0E28490g	Q6C4A3	Decapping nuclease RAI1;RAI1;ortholog	DECAPPING AND EXORIBONUCLEASE PROTEIN (PTHR12395:SF9)
Cytosol	YALI0E14685g	O74932	Alpha,alpha-trehalose-phosphate synthase [UDP-forming];TPS1;ortholog	ALPHA,ALPHA-TREHALOSE-PHOSPHATE SYNTHASE [UDP-FORMING] 56 KDA SUBUNIT (PTHR10788:SF115)
Cytosol	YALI0E27830g	Q6C4C8	60S ribosomal protein L6;YALI0_E27830g;ortholog	60S RIBOSOMAL PROTEIN L6 (PTHR10715:SF0)	ribosomal protein(PC00202)
Cytosol	YALI0F09471g	Q6C2A3	EKC/KEOPS complex subunit BUD32;BUD32;ortholog	EKC/KEOPS COMPLEX SUBUNIT TP53RK (PTHR12209:SF0)	hydrolase(PC00121)
Cytosol	YALI0F29843g	Q6BZY8	Methionyl-tRNA synthetase;YALI0_F29843g;ortholog	METHIONINE--TRNA LIGASE, CYTOPLASMIC (PTHR45765:SF1)	aminoacyl-tRNA synthetase(PC00047)
Cytosol	YALI0E06545g	Q6C6T1	Diphthamide biosynthesis protein 4;DPH4;ortholog	DIPHTHAMIDE BIOSYNTHESIS PROTEIN 4 (PTHR21454:SF46)
Cytosol	YALI0D16841g	Q6C8U9	MMS19 nucleotide excision repair protein;YALI0_D16841g;ortholog	MMS19 NUCLEOTIDE EXCISION REPAIR PROTEIN HOMOLOG (PTHR12891:SF0)	scaffold/adaptor protein(PC00226)
Cytosol	YALI0D07018g	Q6CA00	YALI0D07018p;YALI0_D07018g;ortholog	ZINC FINGER CCCH DOMAIN-CONTAINING PROTEIN 15 (PTHR12681:SF0)	zinc finger transcription factor(PC00244)
Cytosol	YALI0E02288g	Q6C7A9	GTP_cyclohydro2 domain-containing protein;YALI0_E02288g;ortholog	GTP CYCLOHYDROLASE-2 (PTHR21327:SF29)	hydrolase(PC00121)
Cytosol	YALI0F10923g	Q6C246	Xylulose kinase;YALI0_F10923g;ortholog	XYLULOSE KINASE (PTHR10196:SF57)	carbohydrate kinase(PC00065)
Cytosol	YALI0F16940g	Q6C1E8	YALI0F16940p;YALI0_F16940g;ortholog	OXYSTEROL-BINDING PROTEIN (PTHR10972:SF188)
Cytosol	YALI0D21010g	Q6C8B6	6PF2K domain-containing protein;YALI0_D21010g;ortholog	6-PHOSPHOFRUCTO-2-KINASE/FRUCTOSE-2,6-BISPHOSPHATASE YLR345W-RELATED (PTHR10606:SF39)	carbohydrate phosphatase(PC00066)
Cytosol	YALI0E25740g	Q6C4L7	Guanine deaminase;YALI0_E25740g;ortholog	GUANINE DEAMINASE-RELATED (PTHR11271:SF47)	deaminase(PC00088)
Cytosol	YALI0C07865g	Q6CCN8	YALI0C07865p;YALI0_C07865g;ortholog	EXPRESSED PROTEIN (PTHR14614:SF143)
Cytosol	YALI0B10263g	Q6CF50	Cytoplasmic tRNA 2-thiolation protein 2;NCS2;ortholog	CYTOPLASMIC TRNA 2-THIOLATION PROTEIN 2 (PTHR20882:SF14)	RNA processing factor(PC00147)
Cytosol	YALI0B09779g	Q6CF69	Ribosome biogenesis protein RLP24;RLP24;ortholog	RIBOSOME BIOGENESIS PROTEIN RLP24-RELATED (PTHR10792:SF8)	ribosomal protein(PC00202)
Cytosol	YALI0D22979g	Q6C840	Telomere_reg-2 domain-containing protein;YALI0_D22979g;ortholog	TELOMERE LENGTH REGULATION PROTEIN TEL2 HOMOLOG (PTHR15830:SF10)
Cytosol	YALI0F25399g	Q6C0E7	YALI0F25399p;YALI0_F25399g;ortholog	40S RIBOSOMAL PROTEIN S15A (PTHR11758:SF16)	ribosomal protein(PC00202)
Cytosol	YALI0E32637g	Q6C3R8	DUF775 domain-containing protein;YALI0_E32637g;ortholog	PROTEIN HIKESHI (PTHR12925:SF0)
Cytosol	YALI0D13794g	Q6C959	40S ribosomal protein S21;YALI0_D13794g;ortholog	40S RIBOSOMAL PROTEIN S21 (PTHR10442:SF0)	ribosomal protein(PC00202)
Cytosol	YALI0B22594g	Q6CDN4	YALI0B22594p;YALI0_B22594g;ortholog	37S RIBOSOMAL PROTEIN S19, MITOCHONDRIAL (PTHR11880:SF8)	ribosomal protein(PC00202)
Cytosol	YALI0B01771g	B5FVA8	Lysophospholipase;YALI0_B01771g;ortholog	LYSOPHOSPHOLIPASE 1-RELATED (PTHR10728:SF33)	phospholipase(PC00186)
Cytosol	YALI0D07634g	Q6C9X2	Aldo_ket_red domain-containing protein;YALI0_D07634g;ortholog	NADPH-DEPENDENT ALDOSE REDUCTASE GRE3 (PTHR11732:SF218)	reductase(PC00198)
Cytosol	YALI0F06160g	Q6C2P6	40S ribosomal protein S12;YALI0_F06160g;ortholog	40S RIBOSOMAL PROTEIN S12 (PTHR11843:SF0)	ribosomal protein(PC00202)
Cytosol	YALI0D13640g	Q6C966	Metallophos domain-containing protein;YALI0_D13640g;ortholog	METALLOPHOS DOMAIN-CONTAINING PROTEIN (PTHR11575:SF22)	phosphodiesterase(PC00185)
Cytosol	YALI0F06974g	Q6C2L0	Aldo_ket_red domain-containing protein;YALI0_F06974g;ortholog	ALDO-KETO REDUCTASE FAMILY 1 MEMBER A1 (PTHR11732:SF421)	reductase(PC00198)
Cytosol	YALI0C18381g	Q6CBI8	Probable cytosolic iron-sulfur protein assembly protein 1;CIA1;ortholog	CYTOSOLIC IRON-SULFUR PROTEIN ASSEMBLY PROTEIN CIAO1-RELATED (PTHR19920:SF0)
Cytosol	YALI0D22520g	Q6C857	YALI0D22520p;YALI0_D22520g;ortholog	PROTEASOME ACTIVATOR COMPLEX SUBUNIT 4 (PTHR32170:SF3)
Cytosol	YALI0E30602g	B5FVF9	60S ribosomal protein L36;YALI0_E30602g;ortholog	60S RIBOSOMAL PROTEIN L36 (PTHR10114:SF0)	ribosomal protein(PC00202)
Cytosol	YALI0F03542g	Q6C310	Protein kinase domain-containing protein;YALI0_F03542g;ortholog	PAS DOMAIN-CONTAINING SERINE/THREONINE-PROTEIN KINASE (PTHR24346:SF51)	non-receptor serine/threonine protein kinase(PC00167)
Cytosol	YALI0D05753g	Q6CA55	YALI0D05753p;YALI0_D05753g;ortholog	RIBOSOMAL PROTEIN S14 (PTHR11759:SF1)	ribosomal protein(PC00202)
Cytosol	YALI0D17072g	Q6C8T8	Cytidine deaminase;YALI0_D17072g;ortholog	CYTIDINE DEAMINASE (PTHR11644:SF2)	deaminase(PC00088)
Cytosol	YALI0F16577g	Q6C1G2	Phosphatidylinositol transfer protein SFH5;YALI0_F16577g;ortholog	PHOSPHATIDYLINOSITOL TRANSFER PROTEIN SFH5 (PTHR47669:SF1)
Cytosol	YALI0B00198g	Q6CG75	Importin N-terminal domain-containing protein;YALI0_B00198g;ortholog	IMPORTIN-11 (PTHR10997:SF7)	transporter(PC00227)
Cytosol	YALI0F30745g	Q6BZU8	Formyltetrahydrofolate synthetase;YALI0_F30745g;ortholog	C-1-TETRAHYDROFOLATE SYNTHASE, CYTOPLASMIC (PTHR48099:SF5)
Cytosol	YALI0F05676g	Q6C2R9	40S ribosomal protein S1;RPS1;ortholog	40S RIBOSOMAL PROTEIN S3A (PTHR11830:SF0)	ribosomal protein(PC00202)
Cytosol	YALI0E17765g	Q6C5I6	Septin-type G domain-containing protein;YALI0_E17765g;ortholog	CELL DIVISION CONTROL PROTEIN 11 (PTHR18884:SF52)	cytoskeletal protein(PC00085)
Cytosol	YALI0E26829g	Q6C4H2	UDP-glucose 4-epimerase;YALI0_E26829g;ortholog	UDP-GLUCOSE 4-EPIMERASE (PTHR43725:SF8)	epimerase/racemase(PC00096)
Cytosol	YALI0D11594g	Q6C9F6	YALI0D11594p;YALI0_D11594g;ortholog	TELO2-INTERACTING PROTEIN 2 (PTHR32226:SF2)
Cytosol	YALI0F16005g	Q6C1I3	Eukaryotic translation initiation factor 3 subunit H;YALI0_F16005g;ortholog	EUKARYOTIC TRANSLATION INITIATION FACTOR 3 SUBUNIT H (PTHR10410:SF3)	translation initiation factor(PC00224)
Cytosol	YALI0D01804g	Q6CAL1	S5 DRBM domain-containing protein;YALI0_D01804g;ortholog	37S RIBOSOMAL PROTEIN S5, MITOCHONDRIAL (PTHR13718:SF61)	ribosomal protein(PC00202)
Cytosol	YALI0D16335g	Q6C8W6	Ubiquitinyl hydrolase 1;YALI0_D16335g;ortholog	UBIQUITIN CARBOXYL-TERMINAL HYDROLASE 15 (PTHR24006:SF844)	cysteine protease(PC00081)
Cytosol	YALI0F01584g	Q6C395	Triosephosphate isomerase;YALI0_F01584g;ortholog	TRIOSEPHOSPHATE ISOMERASE (PTHR21139:SF2)	isomerase(PC00135)
Cytosol	YALI0F09669g	Q6C294	YALI0F09669p;YALI0_F09669g;ortholog	ELONGATION FACTOR 1-BETA (PTHR11595:SF21)	translation elongation factor(PC00222)
Cytosol	YALI0C11517g	Q6CC86	RXT2_N domain-containing protein;YALI0_C11517g;ortholog	TRANSCRIPTIONAL REGULATORY PROTEIN RXT2 (PTHR28232:SF1)	DNA-binding transcription factor(PC00218)
Cytosol	YALI0E02134g	Q6C7B6	YALI0E02134p;YALI0_E02134g;ortholog	FI07626P-RELATED (PTHR10677:SF3)
Cytosol	YALI0A09922g	Q6CHD7	YALI0A09922p;YALI0_A09922g;ortholog	60S RIBOSOMAL PROTEIN L35 (PTHR45722:SF2)	ribosomal protein(PC00202)
Cytosol	YALI0E28468g	Q6C4A4	Glutamyl-tRNA synthetase;YALI0_E28468g;ortholog	GLUTAMATE--TRNA LIGASE, CYTOPLASMIC (PTHR43097:SF5)	aminoacyl-tRNA synthetase(PC00047)
Cytosol	YALI0F24695g	Q6C0H3	60S ribosomal protein L8;YALI0_F24695g;ortholog	60S RIBOSOMAL PROTEIN L7A (PTHR23105:SF1)	ribosomal protein(PC00202)
Cytosol	YALI0E08448g	Q6C6L7	YALI0E08448p;YALI0_E08448g;ortholog	PROTEIN LTV1 HOMOLOG (PTHR21531:SF0)
Cytosol	YALI0C15356g	Q6CBU7	Peroxin-1;YALI0_C15356g;ortholog	PEROXISOME BIOGENESIS FACTOR 1 (PTHR23077:SF12)
Cytosol	YALI0F03432g	Q6C315	Autophagy-related protein 13;ATG13;ortholog	AUTOPHAGY-RELATED PROTEIN 13 (PTHR13430:SF4)
Cytosol	YALI0C13090g	Q6CC28	Galactokinase;YALI0_C13090g;ortholog	GALACTOKINASE-RELATED (PTHR10457:SF7)	carbohydrate kinase(PC00065)
Cytosol	YALI0C10901g	Q6CCB3	Thymidylate synthase;YALI0_C10901g;ortholog	THYMIDYLATE SYNTHASE (PTHR11548:SF2)	methyltransferase(PC00155)
Cytosol	YALI0F31383g	Q6BZR9	Non-specific serine/threonine protein kinase;YALI0_F31383g;ortholog	SERINE/THREONINE-PROTEIN KINASE RIO2 (PTHR45852:SF1)	non-receptor serine/threonine protein kinase(PC00167)
DNA-binding transcription factor	YALI0C22682g	Q6CB14	GATA-type domain-containing protein;YALI0_C22682g;ortholog	NITROGEN REGULATORY PROTEIN DAL80-RELATED (PTHR10071:SF324)	DNA-binding transcription factor(PC00218)
DNA-binding transcription factor	YALI0F15169g	Q6C1L6	TEA domain-containing protein;YALI0_F15169g;ortholog	PROTEIN SCALLOPED (PTHR11834:SF0)	DNA-binding transcription factor(PC00218)
DNA-binding transcription factor	YALI0B12716g	Q6CEV1	BZIP domain-containing protein;YALI0_B12716g;ortholog	TRANSCRIPTIONAL ACTIVATOR HAC1 (PTHR46714:SF6)	DNA-binding transcription factor(PC00218)
DNA-binding transcription factor	YALI0E18304g	Q6C5G3	Transcription activator of gluconeogenesis ERT1-1;ERT1-1;ortholog	TRANSCRIPTION ACTIVATOR OF GLUCONEOGENESIS ERT1 (PTHR47659:SF1)	DNA-binding transcription factor(PC00218)
DNA-binding transcription factor	YALI0C03564g	Q6CD58	BHLH domain-containing protein;YALI0_C03564g;ortholog	TRANSCRIPTION FACTOR TT8 (PTHR46266:SF4)	DNA-binding transcription factor(PC00218)
DNA-binding transcription factor	YALI0D06952g	Q6CA03	Zn(2)-C6 fungal-type domain-containing protein;YALI0_D06952g;ortholog	TRANSCRIPTIONAL ACTIVATOR PROTEIN UGA3 (PTHR37534:SF21)	DNA-binding transcription factor(PC00218)
DNA-binding transcription factor	YALI0E24277g	Q6C4R7	Zn(2)-C6 fungal-type domain-containing protein;YALI0_E24277g;ortholog	TRANSCRIPTIONAL REGULATORY PROTEIN C16G5.16-RELATED (PTHR46910:SF1)	DNA-binding transcription factor(PC00218)
DNA-binding transcription factor	YALI0D01353g	Q6CAN0	Zn(2)-C6 fungal-type domain-containing protein;YALI0_D01353g;ortholog	FINGER DOMAIN PROTEIN, PUTATIVE (AFU_ORTHOLOGUE AFUA_1G01850)-RELATED (PTHR37534:SF7)	DNA-binding transcription factor(PC00218)
DNA-binding transcription factor	YALI0F20460g	Q6C0Z8	YALI0F20460p;YALI0_F20460g;ortholog	CYCLIN-D-BINDING MYB-LIKE TRANSCRIPTION FACTOR 1 (PTHR46380:SF2)	DNA-binding transcription factor(PC00218)
DNA-binding transcription factor	YALI0C02387g	F2Z5Y4	BHLH domain-containing protein;YALI0_C02387g;ortholog	MAX-LIKE PROTEIN X (PTHR15741:SF25)	DNA-binding transcription factor(PC00218)
DNA-binding transcription factor	YALI0E32109g	Q6C3U2	Bromo domain-containing protein;YALI0_E32109g;ortholog	TRANSCRIPTIONAL ACTIVATOR SPT7 (PTHR47343:SF1)	DNA-binding transcription factor(PC00218)
DNA-binding transcription factor	YALI0F12705g	Q6C1X2	RRN9 domain-containing protein;YALI0_F12705g;ortholog	TF-B3 DOMAIN-CONTAINING PROTEIN (PTHR31920:SF40)	DNA-binding transcription factor(PC00218)
DNA-binding transcription factor	YALI0B06853g	Q6CFH8	Zn(2)-C6 fungal-type domain-containing protein;YALI0_B06853g;ortholog	TRANSCRIPTION FACTOR PDR1-RELATED (PTHR46910:SF23)	DNA-binding transcription factor(PC00218)
DNA-binding transcription factor	YALI0E12991g	Q6C630	PHD-type domain-containing protein;YALI0_E12991g;ortholog	TRANSCRIPTIONAL REGULATORY PROTEIN RCO1 (PTHR47636:SF1)	DNA-binding transcription factor(PC00218)
DNA-binding transcription factor	YALI0D20460g	Q6C8D9	Zn(2)-C6 fungal-type domain-containing protein;YALI0_D20460g;ortholog	ZN(2)-C6 FUNGAL-TYPE DOMAIN-CONTAINING PROTEIN (PTHR46910:SF5)	DNA-binding transcription factor(PC00218)
DNA-binding transcription factor	YALI0C18667g	Q6CBH7	Zn(2)-C6 fungal-type domain-containing protein;YALI0_C18667g;ortholog	HEME-RESPONSIVE ZINC FINGER TRANSCRIPTION FACTOR HAP1 (PTHR31944:SF131)	DNA-binding transcription factor(PC00218)
DNA-binding transcription factor	YALI0B08206g	P45815	Copper resistance protein CRF1;CRF1;ortholog	TRANSCRIPTIONAL ACTIVATOR HAA1-RELATED (PTHR28088:SF5)	DNA-binding transcription factor(PC00218)
DNA-binding transcription factor	YALI0F03388g	Q6C317	BZIP domain-containing protein;YALI0_F03388g;ortholog	AP-1-LIKE TRANSCRIPTION FACTOR YAP1-RELATED (PTHR40621:SF6)	DNA-binding transcription factor(PC00218)
DNA-binding transcription factor	YALI0D17988g	Q6C8P8	Zn(2)-C6 fungal-type domain-containing protein;YALI0_D17988g;ortholog	FUNGAL_TRANS DOMAIN-CONTAINING PROTEIN-RELATED (PTHR31001:SF40)	DNA-binding transcription factor(PC00218)
DNA-binding transcription factor	YALI0B15862g	Q6CEG3	YL1_C domain-containing protein;YALI0_B15862g;ortholog	VACUOLAR PROTEIN SORTING-ASSOCIATED PROTEIN 72 HOMOLOG (PTHR13275:SF4)	DNA-binding transcription factor(PC00218)
DNA-binding transcription factor	YALI0F17886g	Q6C1A6	GATA-type domain-containing protein;YALI0_F17886g;ortholog	NITROGEN REGULATORY PROTEIN DAL80-RELATED (PTHR10071:SF324)	DNA-binding transcription factor(PC00218)
DNA-binding transcription factor	YALI0E31669g	Q6C3W4	Copper-fist domain-containing protein;YALI0_E31669g;ortholog	TRANSCRIPTIONAL ACTIVATOR HAA1-RELATED (PTHR28088:SF5)	DNA-binding transcription factor(PC00218)
DNA-binding transcription factor	YALI0F27445g	Q6C065	YALI0F27445p;YALI0_F27445g;ortholog	B-ZIP TRANSCRIPTION FACTOR (EUROFUNG)-RELATED (PTHR40618:SF1)	DNA-binding transcription factor(PC00218)
DNA-binding transcription factor	YALI0C08327g	Q6CCL8	YALI0C08327p;YALI0_C08327g;ortholog	CAMP INDEPENDENT REGULATORY PROTEIN (AFU_ORTHOLOGUE AFUA_3G09640) (PTHR28027:SF1)	DNA-binding transcription factor(PC00218)
DNA-binding transcription factor	YALI0F14443g	Q6C1P9	Transcriptional adapter 2;YALI0_F14443g;ortholog	TRANSCRIPTIONAL ADAPTER 2-ALPHA (PTHR12374:SF20)	DNA-binding transcription factor(PC00218)
DNA-binding transcription factor	YALI0B18282g	Q6CE62	YALI0B18282p;YALI0_B18282g;ortholog	TRANSCRIPTIONAL REGULATOR MIT1 (PTHR28027:SF2)	DNA-binding transcription factor(PC00218)
DNA-binding transcription factor	YALI0C15202g	Q6CBV4	Zn(2)-C6 fungal-type domain-containing protein;YALI0_C15202g;ortholog	FUNGAL_TRANS DOMAIN-CONTAINING PROTEIN-RELATED (PTHR47338:SF5)	DNA-binding transcription factor(PC00218)
DNA-binding transcription factor	YALI0B13200g	Q6CET1	BZIP domain-containing protein;YALI0_B13200g;ortholog	ARSENICAL-RESISTANCE PROTEIN ARR1 (PTHR40621:SF7)	DNA-binding transcription factor(PC00218)
DNA-binding transcription factor	YALI0D20482g	Q6C8D8	GATA-type domain-containing protein;YALI0_D20482g;ortholog	NITROGEN REGULATORY PROTEIN DAL80-RELATED (PTHR10071:SF324)	DNA-binding transcription factor(PC00218)
DNA-binding transcription factor	YALI0E03410g	Q6C764	Transcription activator of gluconeogenesis ERT1-2;ERT1-2;ortholog	TRANSCRIPTION ACTIVATOR OF GLUCONEOGENESIS ERT1 (PTHR47659:SF1)	DNA-binding transcription factor(PC00218)
DNA-binding transcription factor	YALI0E01606g	Q6C7D9	Zn(2)-C6 fungal-type domain-containing protein;YALI0_E01606g;ortholog	FUNGAL_TRANS DOMAIN-CONTAINING PROTEIN-RELATED (PTHR31001:SF40)	DNA-binding transcription factor(PC00218)
DNA-binding transcription factor	YALI0F17072g	Q6C1E2	CBFD_NFYB_HMF domain-containing protein;YALI0_F17072g;ortholog	NUCLEAR TRANSCRIPTION FACTOR Y SUBUNIT BETA (PTHR11064:SF9)	DNA-binding transcription factor(PC00218)
DNA-binding transcription factor	YALI0F17468g	Q6C1C5	Zn(2)-C6 fungal-type domain-containing protein;YALI0_F17468g;ortholog	FUNGAL_TRANS DOMAIN-CONTAINING PROTEIN-RELATED (PTHR31001:SF40)	DNA-binding transcription factor(PC00218)
DNA-binding transcription factor	YALI0C19151g	Q6CBG1	Zn(2)-C6 fungal-type domain-containing protein;YALI0_C19151g;ortholog	REGULATORY PROTEIN CAT8 (PTHR46910:SF12)	DNA-binding transcription factor(PC00218)
DNA-binding transcription factor	YALI0F08393g	Q6C2F3	Nascent polypeptide-associated complex subunit beta;EGD1;ortholog	TRANSCRIPTION FACTOR BTF3 (PTHR10351:SF23)	DNA-binding transcription factor(PC00218)
DNA-binding transcription factor	YALI0B13640g	P78978	pH-response transcription factor pacC/RIM101;RIM101;ortholog	PH-RESPONSE TRANSCRIPTION FACTOR PACC/RIM101 (PTHR47257:SF1)	DNA-binding transcription factor(PC00218)
DNA-binding transcription factor	YALI0F03630g	B5RSK6	Zn(2)-C6 fungal-type domain-containing protein;YALI0_F03630g;ortholog	HALOTOLERANCE PROTEIN 9 (PTHR46910:SF3)	DNA-binding transcription factor(PC00218)
DNA-binding transcription factor	YALI0B03322g	Q6CFV6	CBFD_NFYB_HMF domain-containing protein;YALI0_B03322g;ortholog	NUCLEAR TRANSCRIPTION FACTOR Y SUBUNIT GAMMA (PTHR10252:SF8)	DNA-binding transcription factor(PC00218)
DNA-binding transcription factor	YALI0D09757g	Q6C9N3	BZIP domain-containing protein;YALI0_D09757g;ortholog	AP-1-LIKE TRANSCRIPTION FACTOR YAP3 (PTHR40621:SF8)	DNA-binding transcription factor(PC00218)
DNA-binding transcription factor	YALI0F17424g	Q6C1C7	Zn(2)-C6 fungal-type domain-containing protein;YALI0_F17424g;ortholog	FUNGAL_TRANS DOMAIN-CONTAINING PROTEIN-RELATED (PTHR31001:SF40)	DNA-binding transcription factor(PC00218)
DNA-binding transcription factor	YALI0C14784g	Q6CBW9	YALI0C14784p;YALI0_C14784g;ortholog	TRANSCRIPTIONAL REPRESSOR OPI1 (PTHR38406:SF1)	DNA-binding transcription factor(PC00218)
DNA-binding transcription factor	YALI0C11858g	Q6CC72	Zn(2)-C6 fungal-type domain-containing protein;YALI0_C11858g;ortholog	ZN(2)-C6 FUNGAL-TYPE DOMAIN-CONTAINING PROTEIN (PTHR37534:SF23)	DNA-binding transcription factor(PC00218)
DNA-binding transcription factor	YALI0E08184g	Q6C6M5	DNA polymerase epsilon subunit C;DPB3;ortholog	DR1-ASSOCIATED COREPRESSOR (PTHR10252:SF5)	DNA-binding transcription factor(PC00218)
DNA-binding transcription factor	YALI0F13695g	Q6C1S8	Zn(2)-C6 fungal-type domain-containing protein;YALI0_F13695g;ortholog	ZN(2)-C6 FUNGAL-TYPE DOMAIN-CONTAINING PROTEIN (PTHR47431:SF1)	DNA-binding transcription factor(PC00218)
DNA-binding transcription factor	YALI0E11693g	Q6C681	BZIP domain-containing protein;YALI0_E11693g;ortholog	ARSENICAL-RESISTANCE PROTEIN ARR1 (PTHR40621:SF7)	DNA-binding transcription factor(PC00218)
DNA-binding transcription factor	YALI0D10681g	Q6C9J7	Zn(2)-C6 fungal-type domain-containing protein;YALI0_D10681g;ortholog	ZN(2)-C6 FUNGAL-TYPE DOMAIN-CONTAINING PROTEIN (PTHR37534:SF29)	DNA-binding transcription factor(PC00218)
DNA-binding transcription factor	YALI0D23045g	Q6C837	Zn(2)-C6 fungal-type domain-containing protein;YALI0_D23045g;ortholog	ZN(2)-C6 FUNGAL-TYPE DOMAIN-CONTAINING PROTEIN (PTHR37534:SF2)	DNA-binding transcription factor(PC00218)
DNA-binding transcription factor	YALI0C08140g	Q6CCM7	Developmental regulatory protein wetA;YALI0_C08140g;ortholog	DEVELOPMENTAL REGULATORY PROTEIN WETA (PTHR22934:SF23)	DNA-binding transcription factor(PC00218)
DNA-binding transcription factor	YALI0A02937g	Q6CI01	CBFD_NFYB_HMF domain-containing protein;YALI0_A02937g;ortholog	CHROMATIN ACCESSIBILITY COMPLEX PROTEIN 1 (PTHR10252:SF54)	DNA-binding transcription factor(PC00218)
DNA-binding transcription factor	YALI0E31383g	Q6C3X9	Zn(2)-C6 fungal-type domain-containing protein;YALI0_E31383g;ortholog	ZN(2)-C6 FUNGAL-TYPE DOMAIN-CONTAINING PROTEIN (PTHR37534:SF23)	DNA-binding transcription factor(PC00218)
DNA-binding transcription factor	YALI0F01562g	Q6C396	Fungal_trans domain-containing protein;YALI0_F01562g;ortholog	ZN(2)-C6 FUNGAL-TYPE DOMAIN-CONTAINING PROTEIN (PTHR47783:SF1)	DNA-binding transcription factor(PC00218)
DNA-binding transcription factor	YALI0D20394g	Q6C8E2	Zn(2)-C6 fungal-type domain-containing protein;YALI0_D20394g;ortholog	TRANSCRIPTIONAL ACTIVATOR PROTEIN UGA3 (PTHR37534:SF21)	DNA-binding transcription factor(PC00218)
DNA-binding transcription factor	YALI0F26136g	B5RSM1	Transcription and mRNA export factor SUS1;SUS1;ortholog	TRANSCRIPTION AND MRNA EXPORT FACTOR ENY2 (PTHR12514:SF1)	DNA-binding transcription factor(PC00218)
DNA-binding transcription factor	YALI0F03135g	Q6C328	Zn(2)-C6 fungal-type domain-containing protein;YALI0_F03135g;ortholog	HEME-RESPONSIVE ZINC FINGER TRANSCRIPTION FACTOR HAP1 (PTHR31944:SF131)	DNA-binding transcription factor(PC00218)
DNA-binding transcription factor	YALI0D06193g	Q6CA38	Zn(2)-C6 fungal-type domain-containing protein;YALI0_D06193g;ortholog	ZN(2)-C6 FUNGAL-TYPE DOMAIN-CONTAINING PROTEIN (PTHR37534:SF28)	DNA-binding transcription factor(PC00218)
DNA-binding transcription factor	YALI0F13321g	Q6C1U4	Zn(2)-C6 fungal-type domain-containing protein;YALI0_F13321g;ortholog	OLEATE-ACTIVATED TRANSCRIPTION FACTOR 1-RELATED (PTHR31069:SF19)	DNA-binding transcription factor(PC00218)
DNA-binding transcription factor	YALI0B13354g	Q6CES6	BHLH domain-containing protein;YALI0_B13354g;ortholog	MAX-LIKE PROTEIN X (PTHR15741:SF25)	DNA-binding transcription factor(PC00218)
DNA-binding transcription factor	YALI0D02475g	Q6CAI5	Zn(2)-C6 fungal-type domain-containing protein;YALI0_D02475g;ortholog	ZN(2)-C6 FUNGAL-TYPE DOMAIN-CONTAINING PROTEIN (PTHR37534:SF15)	DNA-binding transcription factor(PC00218)
DNA-binding transcription factor	YALI0D04466g	Q6CAA6	BZIP domain-containing protein;YALI0_D04466g;ortholog	BZIP DOMAIN-CONTAINING PROTEIN (PTHR13044:SF14)	DNA-binding transcription factor(PC00218)
DNA-binding transcription factor	YALI0D12078g	Q6C9D5	SWIRM domain-containing protein;YALI0_D12078g;ortholog	SWIRM DOMAIN-CONTAINING PROTEIN FUN19-RELATED (PTHR12374:SF21)	DNA-binding transcription factor(PC00218)
DNA-binding transcription factor	YALI0C18645g	Q6CBH8	Zn(2)-C6 fungal-type domain-containing protein;YALI0_C18645g;ortholog	TRANSCRIPTIONAL ACTIVATOR ARO80 (PTHR31644:SF2)	DNA-binding transcription factor(PC00218)
DNA-binding transcription factor	YALI0B09713g	Q6CF72	Zn(2)-C6 fungal-type domain-containing protein;YALI0_B09713g;ortholog	PYRIMIDINE PATHWAY REGULATORY PROTEIN 1 (PTHR47782:SF1)	DNA-binding transcription factor(PC00218)
DNA-binding transcription factor	YALI0E05555g	Q6C6X2	YALI0E05555p;YALI0_E05555g;ortholog	BOX A-BINDING FACTOR-RELATED (PTHR10071:SF281)	DNA-binding transcription factor(PC00218)
DNA-binding transcription factor	YALI0D09647g	Q6C9N8	Zn(2)-C6 fungal-type domain-containing protein;YALI0_D09647g;ortholog	ARGININE METABOLISM REGULATION PROTEIN II-RELATED (PTHR31069:SF23)	DNA-binding transcription factor(PC00218)
DNA-binding transcription factor	YALI0D07744g	Q6C9W7	BZIP domain-containing protein;YALI0_D07744g;ortholog	AP-1-LIKE TRANSCRIPTION FACTOR YAP1-RELATED (PTHR40621:SF6)	DNA-binding transcription factor(PC00218)
DNA-binding transcription factor	YALI0D15664g	Q6C8Z1	YALI0D15664p;YALI0_D15664g;ortholog	CAMP INDEPENDENT REGULATORY PROTEIN (AFU_ORTHOLOGUE AFUA_3G09640) (PTHR28027:SF1)	DNA-binding transcription factor(PC00218)
DNA-binding transcription factor	YALI0C01375g	Q6CDD5	Zn(2)-C6 fungal-type domain-containing protein;YALI0_C01375g;ortholog	ASPERFURANONE CLUSTER TRANSCRIPTION FACTOR AFOA-RELATED (PTHR47782:SF12)	DNA-binding transcription factor(PC00218)
DNA-binding transcription factor	YALI0D14872g	Q6C925	Zn(2)-C6 fungal-type domain-containing protein;YALI0_D14872g;ortholog	FUNGAL_TRANS DOMAIN-CONTAINING PROTEIN (PTHR47338:SF21)	DNA-binding transcription factor(PC00218)
DNA-binding transcription factor	YALI0A10637g	Q6CHB0	Zn(2)-C6 fungal-type domain-containing protein;YALI0_A10637g;ortholog	HALOTOLERANCE PROTEIN 9 (PTHR46910:SF3)	DNA-binding transcription factor(PC00218)
DNA-binding transcription factor	YALI0D15356g	Q6C905	CBF domain-containing protein;YALI0_D15356g;ortholog	CCAAT/ENHANCER-BINDING PROTEIN ZETA (PTHR12048:SF0)	DNA-binding transcription factor(PC00218)
DNA-binding transcription factor	YALI0B03058g	Q6CFW3	YALI0B03058p;YALI0_B03058g;ortholog	ZN(2)-C6 FUNGAL-TYPE DOMAIN-CONTAINING PROTEIN (PTHR37534:SF2)	DNA-binding transcription factor(PC00218)
DNA-binding transcription factor	YALI0C11517g	Q6CC86	RXT2_N domain-containing protein;YALI0_C11517g;ortholog	TRANSCRIPTIONAL REGULATORY PROTEIN RXT2 (PTHR28232:SF1)	DNA-binding transcription factor(PC00218)
DNA-binding transcription factor	YALI0D15334g	Q6C906	BHLH domain-containing protein;YALI0_D15334g;ortholog	TRANSCRIPTION FACTOR HMS1-RELATED (PTHR47336:SF2)	DNA-binding transcription factor(PC00218)
DNA-binding transcription factor	YALI0F23111g	Q6C0N7	YALI0F23111p;YALI0_F23111g;ortholog	NUCLEAR TRANSCRIPTION FACTOR Y SUBUNIT ALPHA (PTHR12632:SF6)	DNA-binding transcription factor(PC00218)
Endoplasmic reticulum	YALI0E34852g	Q6C3H2	GOLD domain-containing protein;YALI0_E34852g;ortholog	GOLD DOMAIN-CONTAINING PROTEIN (PTHR22811:SF197)	vesicle coat protein(PC00235)
Endoplasmic reticulum	YALI0E32131g	Q6C3U1	Protein OS-9 homolog;YOS9;ortholog	ENDOPLASMIC RETICULUM LECTIN 1 (PTHR15414:SF0)
Endoplasmic reticulum	YALI0E14036g	Q6C5Y6	YALI0E14036p;YALI0_E14036g;ortholog	SECRETORY 24CD, ISOFORM C (PTHR13803:SF4)	vesicle coat protein(PC00235)
Endoplasmic reticulum	YALI0E17017g	Q6C5L4	YALI0E17017p;YALI0_E17017g;ortholog	PHOSPHATIDYLINOSITOL GLYCAN ANCHOR BIOSYNTHESIS CLASS U PROTEIN (PTHR13121:SF0)
Endoplasmic reticulum	YALI0C12661g	Q6CC41	YALI0C12661p;YALI0_C12661g;ortholog	UDP-GLUCOSE:GLYCOPROTEIN GLUCOSYLTRANSFERASE (PTHR11226:SF0)	glycosyltransferase(PC00111)
Endoplasmic reticulum	YALI0C18799g	Q6CBH1	Alkyl transferase;YALI0_C18799g;ortholog	DEHYDRODOLICHYL DIPHOSPHATE SYNTHASE COMPLEX SUBUNIT DHDDS (PTHR10291:SF43)	acyltransferase(PC00042)
Endoplasmic reticulum	YALI0E03190g	Q6C774	Dol-P-Man:Man(5)GlcNAc(2)-PP-Dol alpha-1,3-mannosyltransferase;YALI0_E03190g;ortholog	DOL-P-MAN:MAN(5)GLCNAC(2)-PP-DOL ALPHA-1,3-MANNOSYLTRANSFERASE (PTHR12646:SF0)	glycosyltransferase(PC00111)
Endoplasmic reticulum	YALI0E07788g	Q6C6N9	S5A_REDUCTASE domain-containing protein;YALI0_E07788g;ortholog	POLYPRENOL REDUCTASE (PTHR14624:SF0)
Endoplasmic reticulum	YALI0D00275g	Q6CAS8	YALI0D00275p;YALI0_D00275g;ortholog	TRANSMEMBRANE PROTEIN 33 (PTHR12703:SF4)
Endoplasmic reticulum	YALI0E26895g	Q6C4G9	Glucosidase 2 subunit beta;YALI0_E26895g;ortholog	GLUCOSIDASE 2 SUBUNIT BETA (PTHR12630:SF1)	protein-binding activity modulator(PC00095)
Endoplasmic reticulum	YALI0D08866g	Q6C9R9	Phosphatidylinositol transfer protein SFH5;SFH5;ortholog	PHOSPHATIDYLINOSITOL TRANSFER PROTEIN SFH5 (PTHR47669:SF1)
Endoplasmic reticulum	YALI0D21956g	Q6C880	Protein transport protein SEC22;SEC22;ortholog	VESICLE-TRAFFICKING PROTEIN SEC22B (PTHR45837:SF3)
Endoplasmic reticulum	YALI0D10549g	Q6C9K2	Dolichyl-phosphate-mannose--protein mannosyltransferase;YALI0_D10549g;ortholog	DOLICHYL-PHOSPHATE-MANNOSE--PROTEIN MANNOSYLTRANSFERASE 1-RELATED (PTHR10050:SF50)	transferase(PC00220)
Endoplasmic reticulum	YALI0D06589g	Q6CA20	Dolichyl-diphosphooligosaccharide--protein glycosyltransferase subunit WBP1;YALI0_D06589g;ortholog	DOLICHYL-DIPHOSPHOOLIGOSACCHARIDE--PROTEIN GLYCOSYLTRANSFERASE 48 KDA SUBUNIT (PTHR10830:SF0)	glycosyltransferase(PC00111)
Endoplasmic reticulum	YALI0D03982g	Q6CAC8	YALI0D03982p;YALI0_D03982g;ortholog	PROTEIN ICE2 (PTHR31726:SF2)
Endoplasmic reticulum	YALI0E17303g	Q6C5K5	YALI0E17303p;YALI0_E17303g;ortholog	LD25575P (PTHR44140:SF2)
Endoplasmic reticulum	YALI0F10703g	Q6C256	YALI0F10703p;YALI0_F10703g;ortholog	COILED-COIL DOMAIN-CONTAINING PROTEIN 47 (PTHR12883:SF0)
Endoplasmic reticulum	YALI0A14454g	Q6CH05	YALI0A14454p;YALI0_A14454g;ortholog	PROTEIN NSG1-RELATED (PTHR15301:SF3)
Endoplasmic reticulum	YALI0F30701g	Q6BZV0	Dolichyl-diphosphooligosaccharide--protein glycosyltransferase subunit 2;YALI0_F30701g;ortholog	DOLICHYL-DIPHOSPHOOLIGOSACCHARIDE--PROTEIN GLYCOSYLTRANSFERASE SUBUNIT 2 (PTHR12640:SF0)	glycosyltransferase(PC00111)
Endoplasmic reticulum	YALI0B00286g	Q6CG72	YALI0B00286p;YALI0_B00286g;ortholog	TRANSMEMBRANE ANTERIOR POSTERIOR TRANSFORMATION PROTEIN 1 HOMOLOG (PTHR13317:SF4)
Endoplasmic reticulum	YALI0E15202g	Q6C5U0	EGF-like domain-containing protein;YALI0_E15202g;ortholog	DUF3844 DOMAIN-CONTAINING PROTEIN (PTHR36853:SF1)
Endoplasmic reticulum	YALI0F23265g	Q6C0N1	GOLD domain-containing protein;YALI0_F23265g;ortholog	TRANSMEMBRANE EMP24 DOMAIN-CONTAINING PROTEIN 10 (PTHR22811:SF184)	vesicle coat protein(PC00235)
Endoplasmic reticulum	YALI0D20152g	Q6C8F2	Glucosamine 6-phosphate N-acetyltransferase;YALI0_D20152g;ortholog	GLUCOSAMINE 6-PHOSPHATE N-ACETYLTRANSFERASE (PTHR13355:SF11)	acetyltransferase(PC00038)
Endoplasmic reticulum	YALI0D04202g	Q6CAB8	GPI mannosyltransferase 3;GPI10;ortholog	GPI MANNOSYLTRANSFERASE 3 (PTHR22760:SF4)	glycosyltransferase(PC00111)
Endoplasmic reticulum	YALI0E32769g	Q6C3R2	Diacylglycerol O-acyltransferase;YALI0_E32769g;ortholog	ACYLTRANSFERASE (PTHR12317:SF0)	acyltransferase(PC00042)
Endoplasmic reticulum	YALI0A10549g	Q6CHB4	Endoplasmic reticulum junction formation protein lunapark;YALI0_A10549g;ortholog	ENDOPLASMIC RETICULUM JUNCTION FORMATION PROTEIN LUNAPARK (PTHR22166:SF12)
Endoplasmic reticulum	YALI0C18711g	Q6CBH5	Uncharacterized membrane protein;YALI0_C18711g;ortholog	SIGMA INTRACELLULAR RECEPTOR 2 (PTHR31204:SF1)
Endoplasmic reticulum	YALI0F29381g	Q6BZZ7	Thioredoxin domain-containing protein;YALI0_F29381g;ortholog	PROTEIN DISULFIDE-ISOMERASE (PTHR18929:SF240)	chaperone(PC00072)
Endoplasmic reticulum	YALI0D18194g	Q6C8N8	AZUL domain-containing protein;YALI0_D18194g;ortholog	UBIQUITIN RECOGNITION FACTOR IN ER-ASSOCIATED DEGRADATION PROTEIN 1 (PTHR12555:SF13)
Endoplasmic reticulum	YALI0F06424g	Q6C2N3	TLC domain-containing protein;YALI0_F06424g;ortholog	CERAMIDE SYNTHASE LAC1-RELATED (PTHR12560:SF11)
Endoplasmic reticulum	YALI0F19250g	Q6C149	Derlin;YALI0_F19250g;ortholog	DERLIN-1 (PTHR11009:SF1)	primary active transporter(PC00068)
Endoplasmic reticulum	YALI0F04400g	Q6C2X1	YALI0F04400p;YALI0_F04400g;ortholog	ERGOSTEROL BIOSYNTHETIC PROTEIN 28 HOMOLOG (PTHR15451:SF19)
Endoplasmic reticulum	YALI0F03454g	Q6C314	Coatomer subunit gamma;YALI0_F03454g;ortholog	COATOMER SUBUNIT GAMMA-2 (PTHR10261:SF0)	vesicle coat protein(PC00235)
Endoplasmic reticulum	YALI0F30283g	Q6BZW9	YALI0F30283p;YALI0_F30283g;ortholog	PROTEIN ARV1 (PTHR14467:SF0)
Endoplasmic reticulum	YALI0E23177g	Q6C4W5	Palmitoyltransferase PFA3;PFA3;ortholog	PALMITOYLTRANSFERASE PFA3 (PTHR22883:SF147)
Endoplasmic reticulum	YALI0E13706g	Q99170	Endoplasmic reticulum chaperone BiP;KAR2;ortholog	ENDOPLASMIC RETICULUM CHAPERONE BIP (PTHR19375:SF144)
Endoplasmic reticulum	YALI0E32065g	Q6C3U4	YALI0E32065p;YALI0_E32065g;ortholog	SIGMA NON-OPIOID INTRACELLULAR RECEPTOR 1 (PTHR10868:SF1)	transmembrane signal receptor(PC00197)
Endoplasmic reticulum	YALI0A20922g	Q6CGA3	GPI mannosyltransferase 1;YALI0_A20922g;ortholog	GPI MANNOSYLTRANSFERASE 1 (PTHR12886:SF0)	glycosyltransferase(PC00111)
Endoplasmic reticulum	YALI0B10043g	Q6CF60	Putative GPI inositol-deacylase C;BST1C;ortholog	GPI INOSITOL-DEACYLASE (PTHR15495:SF7)	transporter(PC00227)
Endoplasmic reticulum	YALI0C15334g	Q6CBU8	YALI0C15334p;YALI0_C15334g;ortholog	RAD50-INTERACTING PROTEIN 1 (PTHR13520:SF0)
Endoplasmic reticulum	YALI0E19492g	Q6C5B4	YALI0E19492p;YALI0_E19492g;ortholog	TRANSLOCON-ASSOCIATED PROTEIN SUBUNIT ALPHA (PTHR12924:SF0)	membrane traffic protein(PC00150)
Endoplasmic reticulum	YALI0C21824g	Q6CB54	Small COPII coat GTPase SAR1;SAR1;ortholog	RE74312P (PTHR45684:SF2)
Endoplasmic reticulum	YALI0E09471g	O43108	Calcium-transporting ATPase 1;PMR1;ortholog	CATION_ATPASE_N DOMAIN-CONTAINING PROTEIN (PTHR42861:SF29)	primary active transporter(PC00068)
Endoplasmic reticulum	YALI0E22220g	Q6C503	Endoplasmic reticulum vesicle protein 25;ERV25;ortholog	TRANSMEMBRANE EMP24 DOMAIN-CONTAINING PROTEIN 10 (PTHR22811:SF184)	vesicle coat protein(PC00235)
Endoplasmic reticulum	YALI0B04422g	Q6CFR8	Metallophos domain-containing protein;YALI0_B04422g;ortholog	PROTEIN TED1 (PTHR13315:SF1)	esterase(PC00097)
Endoplasmic reticulum	YALI0A19536g	Q6CGG6	YALI0A19536p;YALI0_A19536g;ortholog	SHORT CHAIN DEHYDROGENASE/REDUCTASE FAMILY PROTEIN (AFU_ORTHOLOGUE AFUA_2G08050) (PTHR43550:SF6)	reductase(PC00198)
Endoplasmic reticulum	YALI0B20746g	Q6CDW2	YALI0B20746p;YALI0_B20746g;ortholog	GPI TRANSAMIDASE COMPONENT PIG-T (PTHR12959:SF11)
Endoplasmic reticulum	YALI0D20174g	Q6C8F1	alpha-1,2-Mannosidase;YALI0_D20174g;ortholog	ENDOPLASMIC RETICULUM MANNOSIDASE MNL2-RELATED (PTHR11742:SF97)	protein modifying enzyme(PC00260)
Endoplasmic reticulum	YALI0D26345g	Q6C7Q0	Palmitoyltransferase PFA4;PFA4;ortholog	PALMITOYLTRANSFERASE (PTHR22883:SF23)
Endoplasmic reticulum	YALI0F27225g	Q6C075	Derlin;YALI0_F27225g;ortholog	DERLIN (PTHR11009:SF0)	primary active transporter(PC00068)
Endoplasmic reticulum	YALI0C23793g	Q6CAW6	GPI-anchored wall transfer protein 1;GWT1;ortholog	PHOSPHATIDYLINOSITOL-GLYCAN BIOSYNTHESIS CLASS W PROTEIN (PTHR20661:SF0)	acyltransferase(PC00042)
Endoplasmic reticulum	YALI0A17985g	Q6CGM8	J domain-containing protein;YALI0_A17985g;ortholog	TRANSLOCATION PROTEIN SEC63 HOMOLOG (PTHR24075:SF0)	scaffold/adaptor protein(PC00226)
Endoplasmic reticulum	YALI0C01485g	Q6CDD0	GPI mannosyltransferase 4;SMP3;ortholog	GPI MANNOSYLTRANSFERASE 4 (PTHR22760:SF3)	glycosyltransferase(PC00111)
Endoplasmic reticulum	YALI0F30767g	Q6BZU7	GPI inositol-deacylase B;BST1B;ortholog	GPI INOSITOL-DEACYLASE (PTHR15495:SF7)	transporter(PC00227)
Endoplasmic reticulum	YALI0D05995g	Q6CA45	SAC domain-containing protein;YALI0_D05995g;ortholog	PHOSPHATIDYLINOSITOL-3-PHOSPHATASE SAC1 (PTHR45662:SF2)	phosphatase(PC00181)
Endoplasmic reticulum	YALI0F14795g	Q6C1N3	Dolichyl-diphosphooligosaccharide--protein glycosyltransferase subunit 1;YALI0_F14795g;ortholog	DOLICHYL-DIPHOSPHOOLIGOSACCHARIDE--PROTEIN GLYCOSYLTRANSFERASE SUBUNIT 1 (PTHR21049:SF0)	glycosyltransferase(PC00111)
Endoplasmic reticulum	YALI0F20108g	Q6C114	Ditrans,polycis-polyprenyl diphosphate synthase ((2E,6E)-farnesyldiphosphate specific);YALI0_F20108g;ortholog	DEHYDRODOLICHYL DIPHOSPHATE SYNTHASE COMPLEX SUBUNIT NUS1 (PTHR21528:SF0)
Endoplasmic reticulum	YALI0D17952g	Q6C8Q0	Signal recognition particle receptor subunit beta;YALI0_D17952g;ortholog	SIGNAL RECOGNITION PARTICLE RECEPTOR SUBUNIT BETA (PTHR11485:SF34)	transfer/carrier protein(PC00219)
Endoplasmic reticulum	YALI0C07568g	Q6CCQ1	SMP-LTD domain-containing protein;YALI0_C07568g;ortholog	SMP-LTD DOMAIN-CONTAINING PROTEIN (PTHR13466:SF0)
Endoplasmic reticulum	YALI0E26026g	Q6C4K4	Endoplasmic reticulum transmembrane protein;YALI0_E26026g;ortholog	ENDOPLASMIC RETICULUM TRANSMEMBRANE PROTEIN (PTHR12701:SF18)	membrane traffic protein(PC00150)
Endoplasmic reticulum	YALI0D21670g	Q6C890	Palmitoyltransferase ERF2;ERF2;ortholog	PALMITOYLTRANSFERASE APP (PTHR22883:SF43)
Endoplasmic reticulum	YALI0D06545g	Q6CA22	YALI0D06545p;YALI0_D06545g;ortholog	ER LUMEN PROTEIN-RETAINING RECEPTOR (PTHR10585:SF14)	membrane trafficking regulatory protein(PC00151)
Endoplasmic reticulum	YALI0E19745g	Q6C5A2	YALI0E19745p;YALI0_E19745g;ortholog	MICROSOMAL GLUTATHIONE S-TRANSFERASE 3 (PTHR10250:SF22)	transferase(PC00220)
Endoplasmic reticulum	YALI0B01606g	Q6CG20	Palmitoyltransferase SWF1;SWF1;ortholog	PALMITOYLTRANSFERASE (PTHR22883:SF344)
Endoplasmic reticulum	YALI0E17391g	Q6C5K1	Protein PBN1;PBN1;ortholog	PROTEIN PBN1 (PTHR28533:SF1)
Endoplasmic reticulum	YALI0C14784g	Q6CBW9	YALI0C14784p;YALI0_C14784g;ortholog	TRANSCRIPTIONAL REPRESSOR OPI1 (PTHR38406:SF1)	DNA-binding transcription factor(PC00218)
Endoplasmic reticulum	YALI0A09702g	Q6CHE6	TMF_TATA_bd domain-containing protein;YALI0_A09702g;ortholog	TATA ELEMENT MODULATORY FACTOR (PTHR46515:SF1)
Endoplasmic reticulum	YALI0B17204g	Q6CEA6	YALI0B17204p;YALI0_B17204g;ortholog	SIGMA NON-OPIOID INTRACELLULAR RECEPTOR 1 (PTHR10868:SF1)	transmembrane signal receptor(PC00197)
Endoplasmic reticulum	YALI0A06787g	Q6CHP1	Very-long-chain 3-oxoacyl-CoA reductase;YALI0_A06787g;ortholog	HYDROXYSTEROID DEHYDROGENASE-LIKE PROTEIN 1 (PTHR43086:SF2)	reductase(PC00198)
Endoplasmic reticulum	YALI0E03586g	Q6C757	YALI0E03586p;YALI0_E03586g;ortholog	MICROSOMAL GLUTATHIONE S-TRANSFERASE 3 (PTHR10250:SF22)	transferase(PC00220)
Endoplasmic reticulum	YALI0D04026g	F2Z5Z1	TLC domain-containing protein;YALI0_D04026g;ortholog	LD18904P (PTHR12560:SF0)
Endoplasmic reticulum	YALI0A17600g	Q6CGP1	YALI0A17600p;YALI0_A17600g;ortholog	ENDOPLASMIC RETICULUM-GOLGI INTERMEDIATE COMPARTMENT PROTEIN 2 (PTHR10984:SF30)
Endoplasmic reticulum	YALI0E15730g	Q6C5R8	Squalene epoxidase;YALI0_E15730g;ortholog	SQUALENE MONOOXYGENASE (PTHR10835:SF0)	oxygenase(PC00177)
Endoplasmic reticulum	YALI0D06886g	Q6CA06	Maintenance of mitochondrial morphology protein 1-2;MMM1-2;ortholog	MAINTENANCE OF MITOCHONDRIAL MORPHOLOGY PROTEIN 1 (PTHR13466:SF5)
Endoplasmic reticulum	YALI0E01408g	Q6C7E8	SAC domain-containing protein;YALI0_E01408g;ortholog	SACI DOMAIN PROTEIN (AFU_ORTHOLOGUE AFUA_1G15890) (PTHR45662:SF7)	phosphatase(PC00181)
Endoplasmic reticulum	YALI0B12474g	Q6CEW0	YALI0B12474p;YALI0_B12474g;ortholog	RIBOSOME-ASSOCIATED COMPLEX SUBUNIT SSZ1 (PTHR19375:SF435)
Endoplasmic reticulum	YALI0E26235g	Q6C4J6	YALI0E26235p;YALI0_E26235g;ortholog	UBIQUITIN RECOGNITION FACTOR IN ER-ASSOCIATED DEGRADATION PROTEIN 1 (PTHR12555:SF13)
Endoplasmic reticulum	YALI0E03036g	Q6C781	Protein disulfide-isomerase;YALI0_E03036g;ortholog	PROTEIN DISULFIDE-ISOMERASE A3 (PTHR18929:SF132)	chaperone(PC00072)
Endoplasmic reticulum	YALI0D17556g	Q6C8R7	Alkyl transferase;YALI0_D17556g;ortholog	DEHYDRODOLICHYL DIPHOSPHATE SYNTHASE COMPLEX SUBUNIT SRT1 (PTHR10291:SF2)	acyltransferase(PC00042)
Endoplasmic reticulum	YALI0D02959g	Q6CAG4	Mitochondrial distribution and morphology protein 10;MDM10;ortholog	MITOCHONDRIAL DISTRIBUTION AND MORPHOLOGY PROTEIN 10 (PTHR28035:SF1)
Endoplasmic reticulum	YALI0F05324g	Q6C2T4	Protein transport protein SEC24;SEC24;ortholog	SECRETORY 24AB, ISOFORM A (PTHR13803:SF39)	vesicle coat protein(PC00235)
Endoplasmic reticulum	YALI0B13882g	Q6CEQ4	GOLD domain-containing protein;YALI0_B13882g;ortholog	PROTEIN ERP3 (PTHR22811:SF46)	vesicle coat protein(PC00235)
Endoplasmic reticulum	YALI0D23705g	Q6C811	Protein transport protein SEC23;YALI0_D23705g;ortholog	PROTEIN TRANSPORT PROTEIN SEC23 (PTHR11141:SF0)	vesicle coat protein(PC00235)
Endoplasmic reticulum	YALI0D20262g	Q6C8E6	YALI0D20262p;YALI0_D20262g;ortholog	ALKALINE CERAMIDASE 3 (PTHR46187:SF3)
Endoplasmic reticulum	YALI0E30173g	Q6C431	UBC core domain-containing protein;YALI0_E30173g;ortholog	UBIQUITIN-CONJUGATING ENZYME E2 J2 (PTHR24068:SF135)	ubiquitin-protein ligase(PC00234)
Endoplasmic reticulum	YALI0C05302g	Q6CCZ4	YALI0C05302p;YALI0_C05302g;ortholog	VESICLE TRANSPORT PROTEIN SEC20 (PTHR12825:SF0)
Endoplasmic reticulum	YALI0E33473g	Q6C3N0	YALI0E33473p;YALI0_E33473g;ortholog	PGAP2-INTERACTING PROTEIN (PTHR14859:SF1)
Endoplasmic reticulum	YALI0B03190g	Q6CFW0	YALI0B03190p;YALI0_B03190g;ortholog	SHORT CHAIN DEHYDROGENASE/REDUCTASE FAMILY PROTEIN (AFU_ORTHOLOGUE AFUA_2G08050) (PTHR43550:SF6)	reductase(PC00198)
Endoplasmic reticulum	YALI0B12694g	Q6CEV2	COPII coat assembly protein SEC16;SEC16;ortholog	SEC16_C DOMAIN-CONTAINING PROTEIN (PTHR13402:SF6)
Endoplasmic reticulum	YALI0F02475g	Q6C355	YALI0F02475p;YALI0_F02475g;ortholog	CELL CYCLE CONTROL PROTEIN 50A (PTHR10926:SF0)
Endoplasmic reticulum	YALI0D00935g	Q6CAP9	Maintenance of mitochondrial morphology protein 1-1;MMM1-1;ortholog	MAINTENANCE OF MITOCHONDRIAL MORPHOLOGY PROTEIN 1 (PTHR13466:SF5)
Endoplasmic reticulum	YALI0E15059g	Q6C5U7	YALI0E15059p;YALI0_E15059g;ortholog	COILED-COIL DOMAIN-CONTAINING PROTEIN 115 (PTHR31996:SF2)
Endoplasmic reticulum	YALI0B17512g	Q99161	Translocation protein SEC62;SEC62;ortholog	TRANSLOCATION PROTEIN SEC62 (PTHR12443:SF9)
Endoplasmic reticulum	YALI0C18073g	Q6CBK2	GOLD domain-containing protein;YALI0_C18073g;ortholog	GOLD DOMAIN-CONTAINING PROTEIN-RELATED (PTHR22811:SF14)	vesicle coat protein(PC00235)
Endoplasmic reticulum	YALI0E25113g	Q6C4N0	Ditrans,polycis-polyprenyl diphosphate synthase ((2E,6E)-farnesyldiphosphate specific);YALI0_E25113g;ortholog	DEHYDRODOLICHYL DIPHOSPHATE SYNTHASE COMPLEX SUBUNIT NUS1 (PTHR21528:SF0)
Endoplasmic reticulum	YALI0A02585g	Q6CI13	Mitochondrial distribution and morphology protein 12;MDM12;ortholog	MITOCHONDRIAL DISTRIBUTION AND MORPHOLOGY PROTEIN 12 (PTHR28204:SF1)
Endoplasmic reticulum	YALI0D08635g	B5FVE3	YALI0D08635p;YALI0_D08635g;ortholog	PROTEIN TRANSPORT PROTEIN SEC61 SUBUNIT GAMMA (PTHR12309:SF5)	primary active transporter(PC00068)
Endoplasmic reticulum	YALI0C08481g	Q6CCL0	Metallophos domain-containing protein;YALI0_C08481g;ortholog	METALLOPHOS DOMAIN-CONTAINING PROTEIN (PTHR13315:SF4)	esterase(PC00097)
Endoplasmic reticulum	YALI0E13211g	Q6C620	YALI0E13211p;YALI0_E13211g;ortholog	TRANSLOCATION PROTEIN SEC66 (PTHR28229:SF1)
Endoplasmic reticulum	YALI0F26301g	Q6C0B1	YALI0F26301p;YALI0_F26301g;ortholog	NEDD4 FAMILY INTERACTING PROTEIN (PTHR13396:SF5)
Endoplasmic reticulum	YALI0D11066g	Q6C9H9	YALI0D11066p;YALI0_D11066g;ortholog	GH11935P (PTHR12692:SF0)	glycosyltransferase(PC00111)
Endoplasmic reticulum	YALI0F01166g	Q6C3B0	Protein SEY1;SEY1;ortholog	PROTEIN SEY1 (PTHR45923:SF2)
Endoplasmic reticulum	YALI0F03927g	Q6C2Z2	GPI inositol-deacylase A;BST1A;ortholog	GPI INOSITOL-DEACYLASE (PTHR15495:SF7)	transporter(PC00227)
Endoplasmic reticulum	YALI0D23617g	Q6C815	YALI0D23617p;YALI0_D23617g;ortholog	TRANSMEMBRANE PROTEIN 33 (PTHR12703:SF4)
Endoplasmic reticulum	YALI0F07733g	Q6C2I0	GPI-anchor transamidase;YALI0_F07733g;ortholog	GPI-ANCHOR TRANSAMIDASE (PTHR48067:SF1)
Endoplasmic reticulum	YALI0E28941g	Q6C483	Mannosyltransferase;YALI0_E28941g;ortholog	ALPHA-1,2-MANNOSYLTRANSFERASE ALG9 (PTHR22760:SF2)	glycosyltransferase(PC00111)
Endoplasmic reticulum	YALI0C10846g	Q6CCB6	t-SNARE coiled-coil homology domain-containing protein;YALI0_C10846g;ortholog	SYNTAXIN-18 (PTHR15959:SF0)	SNARE protein(PC00034)
Endoplasmic reticulum	YALI0C02475g	Q6CDA1	Mannosyltransferase;YALI0_C02475g;ortholog	DOL-P-MAN:MAN(7)GLCNAC(2)-PP-DOL ALPHA-1,6-MANNOSYLTRANSFERASE (PTHR22760:SF1)	glycosyltransferase(PC00111)
Endoplasmic reticulum	YALI0D17094g	Q6C8T6	Proteasome assembly chaperone 1;YALI0_D17094g;ortholog	PROTEASOME ASSEMBLY CHAPERONE 1 (PTHR15069:SF1)	chaperone(PC00072)
Endoplasmic reticulum	YALI0E08646g	Q6C6K8	Dolichyl-diphosphooligosaccharide--protein glycosyltransferase subunit OST2;YALI0_E08646g;ortholog	DOLICHYL-DIPHOSPHOOLIGOSACCHARIDE--PROTEIN GLYCOSYLTRANSFERASE SUBUNIT DAD1 (PTHR10705:SF0)	glycosyltransferase(PC00111)
Endoplasmic reticulum	YALI0E34133g	Q6C3K2	Chitobiosyldiphosphodolichol beta-mannosyltransferase;ALG1;ortholog	CHITOBIOSYLDIPHOSPHODOLICHOL BETA-MANNOSYLTRANSFERASE (PTHR13036:SF0)	glycosyltransferase(PC00111)
Endoplasmic reticulum	YALI0C13112g	Q6CC27	YALI0C13112p;YALI0_C13112g;ortholog	ENDOPLASMIC RETICULUM-GOLGI INTERMEDIATE COMPARTMENT PROTEIN 3 (PTHR10984:SF25)
Endoplasmic reticulum	YALI0E16995g	Q6C5L5	Protein transport protein SEC23;SEC23;ortholog	PROTEIN TRANSPORT PROTEIN SEC23 (PTHR11141:SF0)	vesicle coat protein(PC00235)
Endoplasmic reticulum	YALI0F16577g	Q6C1G2	Phosphatidylinositol transfer protein SFH5;YALI0_F16577g;ortholog	PHOSPHATIDYLINOSITOL TRANSFER PROTEIN SFH5 (PTHR47669:SF1)
Endoplasmic reticulum	YALI0E30635g	Q6C414	Protein transport protein SEC31;SEC31;ortholog	WD_REPEATS_REGION DOMAIN-CONTAINING PROTEIN (PTHR13923:SF11)	vesicle coat protein(PC00235)
Endoplasmic reticulum	YALI0E15081g	Q6C5U6	Dolichyl-phosphate-mannose--protein mannosyltransferase;YALI0_E15081g;ortholog	DOLICHYL-PHOSPHATE-MANNOSE--PROTEIN MANNOSYLTRANSFERASE 1-RELATED (PTHR10050:SF50)	transferase(PC00220)
Endoplasmic reticulum	YALI0D17864g	Q6C8Q3	AMP-binding domain-containing protein;YALI0_D17864g;ortholog	ACYL-COA SYNTHETASE LONG-CHAIN, ISOFORM J (PTHR43272:SF83)	ligase(PC00142)
Endoplasmic reticulum	YALI0C21626g	Q6CB62	YALI0C21626p;YALI0_C21626g;ortholog	VESICLE TRANSPORT PROTEIN USE1 (PTHR13050:SF7)
Endoplasmic reticulum	YALI0B17226g	Q6CEA5	Dol-P-Glc:Glc(2)Man(9)GlcNAc(2)-PP-Dol alpha-1,2-glucosyltransferase;ALG10;ortholog	DOL-P-GLC:GLC(2)MAN(9)GLCNAC(2)-PP-DOL ALPHA-1,2-GLUCOSYLTRANSFERASE-RELATED (PTHR12989:SF10)	transferase(PC00220)
Endoplasmic reticulum	YALI0A08536g	Q6CHI3	YALI0A08536p;YALI0_A08536g;ortholog	GLYCOSYLPHOSPHATIDYLINOSITOL ANCHOR ATTACHMENT 1 PROTEIN (PTHR13304:SF0)
Endoplasmic reticulum	YALI0D17424g	Q6C8S3	alpha-1,2-Mannosidase;YALI0_D17424g;ortholog	ENDOPLASMIC RETICULUM MANNOSYL-OLIGOSACCHARIDE 1,2-ALPHA-MANNOSIDASE (PTHR11742:SF55)	protein modifying enzyme(PC00260)
Endoplasmic reticulum	YALI0E01804g	Q6C7D1	Palmitoyltransferase PFA5;PFA5;ortholog	PALMITOYLTRANSFERASE PFA5 (PTHR22883:SF396)
Golgi aparatus	YALI0E34852g	Q6C3H2	GOLD domain-containing protein;YALI0_E34852g;ortholog	GOLD DOMAIN-CONTAINING PROTEIN (PTHR22811:SF197)	vesicle coat protein(PC00235)
Golgi aparatus	YALI0E04158g	W0TYM0	PhoLip_ATPase_N domain-containing protein;YALI0_E04158g;ortholog	PHOSPHOLIPID-TRANSPORTING ATPASE DNF3-RELATED (PTHR24092:SF174)	primary active transporter(PC00068)
Golgi aparatus	YALI0C21802g	Q6CB55	Coatomer subunit beta';YALI0_C21802g;ortholog	COATOMER SUBUNIT BETA' (PTHR19876:SF2)	vesicle coat protein(PC00235)
Golgi aparatus	YALI0B12144g	Q6CEX5	YALI0B12144p;YALI0_B12144g;ortholog	TRAFFICKING PROTEIN PARTICLE COMPLEX SUBUNIT 13 (PTHR13134:SF3)
Golgi aparatus	YALI0F23529g	Q6C0M0	Ras-related protein Rab-14;YALI0_F23529g;ortholog	RAS-RELATED PROTEIN RAB-2A (PTHR47979:SF38)
Golgi aparatus	YALI0E03014g	Q6C782	GRASP55_65 domain-containing protein;YALI0_E03014g;ortholog	GRASP55_65 DOMAIN-CONTAINING PROTEIN (PTHR12893:SF0)
Golgi aparatus	YALI0D18942g	Q6C8K3	Golgi apparatus membrane protein TVP38;YALI0_D18942g;ortholog	GOLGI APPARATUS MEMBRANE PROTEIN TVP38 (PTHR47549:SF1)
Golgi aparatus	YALI0F17402g	Q6C1C8	YALI0F17402p;YALI0_F17402g;ortholog	ALPHA-1,6-MANNOSYLTRANSFERASE MNN11-RELATED (PTHR31306:SF4)	transferase(PC00220)
[truncated: 3,873 more rows]
